# Supplementary material for: Searching the overlap between network modules with specific betweeness (S2B) and its application to cross-disease analysis
Source: Sci Rep. 2018 Aug 1;8:11555. doi: 10.1038/s41598-018-29990-7 (PMC6070533; doi:10.1038/s41598-018-29990-7)
Supplement: Supplementary file 2 — Supplementary Data [file 41598_2018_29990_MOESM2_ESM.xlsx]

## Sheet: Seeds
Disease	UNIPROT	Symbol	GeneName
ALS	P00441	SOD1	superoxide dismutase 1, soluble
ALS	Q13148	TARDBP	TAR DNA binding protein
ALS	P35637	FUS	FUS RNA binding protein
ALS	Q96LT7	C9orf72	chromosome 9 open reading frame 72
ALS	P55072	VCP	valosin containing protein
ALS	P35858	IGFALS	insulin like growth factor binding protein acid labile subunit
ALS	Q96C11	FGGY	FGGY carbohydrate kinase domain containing
ALS	P27169	PON1	paraoxonase 1
ALS	P02649	APOE	apolipoprotein E
ALS	P03950	ANG	angiogenin
ALS	Q14571	ITPR2	inositol 1,4,5-trisphosphate receptor type 2
ALS	Q96CV9	OPTN	optineurin
ALS	P42658	DPP6	dipeptidyl peptidase like 6
ALS	Q92845	KIFAP3	kinesin associated protein 3
ALS	Q30201	HFE	hemochromatosis
ALS	Q16637	SMN1	survival of motor neuron 1, telomeric
ALS	P42262	GRIA2	glutamate ionotropic receptor AMPA type subunit 2
ALS	Q14416	GRM2	glutamate metabotropic receptor 2
ALS	P43004	SLC1A2	solute carrier family 1 member 2
ALS	P16949	STMN1	stathmin 1
ALS	P63162	SNRPN	small nuclear ribonucleoprotein polypeptide N
ALS	P07737	PFN1	profilin 1
ALS	Q9UPW8	UNC13A	unc-13 homolog A
ALS	Q13501	SQSTM1	sequestosome 1
ALS	P14222	PRF1	perforin 1
ALS	Q15165	PON2	paraoxonase 2
ALS	P04040	CAT	catalase
ALS	P43681	CHRNA4	cholinergic receptor nicotinic alpha 4 subunit
ALS	P08571	CD14	CD14 molecule
ALS	Q8IVL6	P3H3	prolyl 3-hydroxylase 3
ALS	Q6IB77	GLYAT	glycine-N-acyltransferase
ALS	P26441	CNTF	ciliary neurotrophic factor
ALS	Q5T4W7	ARTN	artemin
ALS	Q12988	HSPB3	heat shock protein family B (small) member 3
ALS	P43155	CRAT	carnitine O-acetyltransferase
ALS	O14756	HSD17B6	hydroxysteroid 17-beta dehydrogenase 6
ALS	Q99726	SLC30A3	solute carrier family 30 member 3
ALS	P41597	CCR2	C-C motif chemokine receptor 2
ALS	P10415	BCL2	BCL2, apoptosis regulator
ALS	Q9UQ35	SRRM2	serine/arginine repetitive matrix 2
ALS	Q8IUS5	EPHX4	epoxide hydrolase 4
ALS	P27695	APEX1	apurinic/apyrimidinic endodeoxyribonuclease 1
ALS	Q8IWV2	CNTN4	contactin 4
ALS	Q9BXY0	MAK16	MAK16 homolog
ALS	Q9H6B9	EPHX3	epoxide hydrolase 3
ALS	Q8IWZ8	SUGP1	SURP and G-patch domain containing 1
ALS	Q9NRX1	PNO1	partner of NOB1 homolog
ALS	Q6NXT4	SLC30A6	solute carrier family 30 member 6
ALS	O00400	SLC33A1	solute carrier family 33 member 1
ALS	Q6XE24	RBMS3	RNA binding motif single stranded interacting protein 3
ALS	Q14204	DYNC1H1	dynein cytoplasmic 1 heavy chain 1
ALS	Q16881	TXNRD1	thioredoxin reductase 1
ALS	P04637	TP53	tumor protein p53
ALS	P00390	GSR	glutathione-disulfide reductase
ALS	P14210	HGF	hepatocyte growth factor
ALS	P01584	IL1B	interleukin 1 beta
ALS	P20783	NTF3	neurotrophin 3
ALS	O43678	NDUFA2	NADH:ubiquinone oxidoreductase subunit A2
ALS	P04732	MT1E	metallothionein 1E
ALS	P04731	MT1A	metallothionein 1A
ALS	P01589	IL2RA	interleukin 2 receptor subunit alpha
ALS	P05231	IL6	interleukin 6
ALS	Q16552	IL17A	interleukin 17A
ALS	Q15166	PON3	paraoxonase 3
ALS	Q02318	CYP27A1	cytochrome P450 family 27 subfamily A member 1
ALS	P41219	PRPH	peripherin
ALS	P01375	TNF	tumor necrosis factor
ALS	P29320	EPHA3	EPH receptor A3
ALS	P10636	MAPT	microtubule associated protein tau
ALS	P01588	EPO	erythropoietin
ALS	Q01740	FMO1	flavin containing monooxygenase 1
ALS	P28799	GRN	granulin
ALS	P54253	ATXN1	ataxin 1
ALS	P31350	RRM2	ribonucleotide reductase regulatory subunit M2
ALS	P0DJD3	RBMY1A1	RNA binding motif protein, Y-linked, family 1, member A1
ALS	P26599	PTBP1	polypyrimidine tract binding protein 1
ALS	Q96AZ6	ISG20	interferon stimulated exonuclease gene 20
ALS	Q14203	DCTN1	dynactin subunit 1
ALS	P29466	CASP1	caspase 1
ALS	P98170	XIAP	X-linked inhibitor of apoptosis
ALS	Q00613	HSF1	heat shock transcription factor 1
ALS	P12036	NEFH	neurofilament heavy polypeptide
ALS	P14867	GABRA1	gamma-aminobutyric acid type A receptor alpha1 subunit
ALS	P17535	JUND	JunD proto-oncogene, AP-1 transcription factor subunit
ALS	P01100	FOS	Fos proto-oncogene, AP-1 transcription factor subunit
ALS	P19793	RXRA	retinoid X receptor alpha
ALS	Q14242	SELPLG	selectin P ligand
ALS	A6NMT0	DBX1	developing brain homeobox 1
ALS	P29353	SHC1	SHC adaptor protein 1
ALS	P52951	GBX2	gastrulation brain homeobox 2
ALS	P31150	GDI1	GDP dissociation inhibitor 1
ALS	P52333	JAK3	Janus kinase 3
ALS	P01130	LDLR	low density lipoprotein receptor
ALS	O14782	KIF3C	kinesin family member 3C
ALS	O43561	LAT	linker for activation of T-cells
ALS	P42263	GRIA3	glutamate ionotropic receptor AMPA type subunit 3
ALS	P04085	PDGFA	platelet derived growth factor subunit A
ALS	P01210	PENK	proenkephalin
ALS	P14136	GFAP	glial fibrillary acidic protein
ALS	Q9NPC8	SIX2	SIX homeobox 2
ALS	Q9BZM3	GSX2	GS homeobox 2
ALS	Q04726	TLE3	transducin like enhancer of split 3
ALS	Q16352	INA	internexin neuronal intermediate filament protein alpha
ALS	O00755	WNT7A	Wnt family member 7A
ALS	P62328	TMSB4X	thymosin beta 4, X-linked
ALS	P22676	CALB2	calbindin 2
ALS	P35613	BSG	basigin (Ok blood group)
ALS	Q07817	BCL2L1	BCL2 like 1
ALS	Q13009	TIAM1	T-cell lymphoma invasion and metastasis 1
ALS	P08670	VIM	vimentin
ALS	Q6ZRI0	OTOG	otogelin
ALS	P34810	CD68	CD68 molecule
ALS	P10767	FGF6	fibroblast growth factor 6
ALS	O95863	SNAI1	snail family transcriptional repressor 1
ALS	P07339	CTSD	cathepsin D
ALS	P01034	CST3	cystatin C
ALS	P09564	CD7	CD7 molecule
ALS	Q92793	CREBBP	CREB binding protein
ALS	P10909	CLU	clusterin
ALS	P04179	SOD2	superoxide dismutase 2, mitochondrial
ALS	P01011	SERPINA3	serpin family A member 3
ALS	P15692	VEGFA	vascular endothelial growth factor A
ALS	O76070	SNCG	synuclein gamma
ALS	Q9P1Q0	VPS54	VPS54, GARP complex subunit
ALS	Q13326	SGCG	sarcoglycan gamma
ALS	P34932	HSPA4	heat shock protein family A (Hsp70) member 4
ALS	Q96Q42	ALS2	ALS2, alsin Rho guanine nucleotide exchange factor
ALS	O95292	VAPB	VAMP associated protein B and C
ALS	Q9BYE2	TMPRSS13	transmembrane protease, serine 13
ALS	Q9C0F3	ZNF436	zinc finger protein 436
ALS	P42574	CASP3	caspase 3
ALS	Q16514	TAF12	TATA-box binding protein associated factor 12
ALS	Q9Y243	AKT3	AKT serine/threonine kinase 3
ALS	O14618	CCS	copper chaperone for superoxide dismutase
ALS	Q96KR4	LMLN	leishmanolysin like peptidase
ALS	P43243	MATR3	matrin 3
ALS	P26927	MST1	macrophage stimulating 1
ALS	Q92804	TAF15	TATA-box binding protein associated factor 15
ALS	P15018	LIF	leukemia inhibitory factor
ALS	P05067	APP	amyloid beta precursor protein
ALS	P09382	LGALS1	galectin 1
ALS	P39086	GRIK1	glutamate ionotropic receptor kainate type subunit 1
ALS	P10599	TXN	thioredoxin
ALS	Q9UHD9	UBQLN2	ubiquilin 2
ALS	P08118	MSMB	microseminoprotein beta
ALS	Q6UXS9	CASP12	caspase 12 (gene/pseudogene)
ALS	O60682	MSC	musculin
ALS	P30041	PRDX6	peroxiredoxin 6
ALS	Q0D2J5	ZNF763	zinc finger protein 763
ALS	Q9UHV8	LGALS13	galectin 13
ALS	Q8IXL6	FAM20C	FAM20C, golgi associated secretory pathway kinase
ALS	Q9NYL4	FKBP11	FK506 binding protein 11
ALS	Q9NYZ2	SLC25A37	solute carrier family 25 member 37
ALS	Q99811	PRRX2	paired related homeobox 2
ALS	Q9Y680	FKBP7	FK506 binding protein 7
ALS	Q9NWM8	FKBP14	FK506 binding protein 14
ALS	Q96AY3	FKBP10	FK506 binding protein 10
ALS	Q8N1W1	ARHGEF28	Rho guanine nucleotide exchange factor 28
ALS	Q9UQN3	CHMP2B	charged multivesicular body protein 2B
ALS	Q14318	FKBP8	FK506 binding protein 8
ALS	Q5MCW4	ZNF569	zinc finger protein 569
ALS	O95302	FKBP9	FK506 binding protein 9
ALS	A8MUM7	LGALS16	galectin 16
ALS	Q9UEG4	ZNF629	zinc finger protein 629
ALS	Q9BT22	ALG1	ALG1, chitobiosyldiphosphodolichol beta-mannosyltransferase
ALS	Q9H0U3	MAGT1	magnesium transporter 1
ALS	O75346	ZNF253	zinc finger protein 253
ALS	P31749	AKT1	AKT serine/threonine kinase 1
ALS	Q06546	GABPA	GA binding protein transcription factor alpha subunit
ALS	P39905	GDNF	glial cell derived neurotrophic factor
ALS	P10071	GLI3	GLI family zinc finger 3
ALS	P07203	GPX1	glutathione peroxidase 1
ALS	Q13547	HDAC1	histone deacetylase 1
ALS	P04792	HSPB1	heat shock protein family B (small) member 1
ALS	P10997	IAPP	islet amyloid polypeptide
ALS	P54252	ATXN3	ataxin 3
ALS	Q13451	FKBP5	FK506 binding protein 5
ALS	Q02790	FKBP4	FK506 binding protein 4
ALS	Q00688	FKBP3	FK506 binding protein 3
ALS	P09923	ALPI	alkaline phosphatase, intestinal
ALS	P49662	CASP4	caspase 4
ALS	Q08722	CD47	CD47 molecule
ALS	P02511	CRYAB	crystallin alpha B
ALS	P04839	CYBB	cytochrome b-245 beta chain
ALS	P62942	FKBP1A	FK506 binding protein 1A
ALS	P68106	FKBP1B	FK506 binding protein 1B
ALS	P26885	FKBP2	FK506 binding protein 2
ALS	P04733	MT1F	metallothionein 1F
ALS	Q01959	SLC6A3	solute carrier family 6 member 3
ALS	P08294	SOD3	superoxide dismutase 3, extracellular
ALS	P32119	PRDX2	peroxiredoxin 2
ALS	P35625	TIMP3	TIMP metallopeptidase inhibitor 3
ALS	P07438	MT1B	metallothionein 1B
ALS	P68366	TUBA4A	tubulin alpha 4a
ALS	P17861	XBP1	X-box binding protein 1
ALS	O75344	FKBP6	FK506 binding protein 6
ALS	Q99523	SORT1	sortilin 1
ALS	Q92766	RREB1	ras responsive element binding protein 1
ALS	Q03393	PTS	6-pyruvoyltetrahydropterin synthase
ALS	P13640	MT1G	metallothionein 1G
ALS	P80294	MT1H	metallothionein 1H
ALS	Q8N339	MT1M	metallothionein 1M
ALS	Q93083	MT1L	Metallothionein 1L, Pseudogene
ALS	P80297	MT1X	metallothionein 1X
ALS	P48039	MTNR1A	melatonin receptor 1A
ALS	Q16236	NFE2L2	nuclear factor, erythroid 2 like 2
ALS	P07237	P4HB	prolyl 4-hydroxylase subunit beta
ALS	Q92562	FIG4	FIG4 phosphoinositide 5-phosphatase
ALS	Q7Z333	SETX	senataxin
ALS	Q96JI7	SPG11	spastic paraplegia 11 (autosomal recessive)
ALS	P57678	GEMIN4	gem nuclear organelle associated protein 4
ALS	Q9UEE9	CFDP1	craniofacial development protein 1
ALS	Q13200	PSMD2	proteasome 26S subunit, non-ATPase 2
ALS	P78344	EIF4G2	eukaryotic translation initiation factor 4 gamma 2
ALS	Q00653	NFKB2	nuclear factor kappa B subunit 2
ALS	P21359	NF1	neurofibromin 1
ALS	P13473	LAMP2	lysosomal associated membrane protein 2
ALS	P11279	LAMP1	lysosomal associated membrane protein 1
ALS	Q8N5D0	WDTC1	WD and tetratricopeptide repeats 1
ALS	A5PLL7	TMEM189	transmembrane protein 189
ALS	Q13404	UBE2V1	ubiquitin conjugating enzyme E2 V1
ALS	A0A024R4E2	TARDBP	TAR DNA binding protein
ALS	Q9UHD2	TBK1	TANK binding kinase 1
ALS	B4DR71	SIGMAR1	sigma non-opioid intracellular receptor 1
ALS	A2A2U1	SLC1A2	solute carrier family 1 member 2
ALS	B5MBW9	CHCHD10	coiled-coil-helix-coiled-coil-helix domain containing 10
ALS	Q99700	ATXN2	ataxin 2
ALS	Q15303	ERBB4	erb-b2 receptor tyrosine kinase 4
ALS	A0A024RB53	HNRNPA1	heterogeneous nuclear ribonucleoprotein A1
ALS	B3KWQ6	PRPH	peripherin
ALS	B2RE76	CHMP2B	charged multivesicular body protein 2B
ALS	O75177	SS18L1	SS18L1, nBAF chromatin remodeling complex subunit
ALS	A0A024RBI1	DAO	D-amino acid oxidase
ALS	Q9NQC3	RTN4	reticulon 4
ALS	H0YLN8	TRPM7	transient receptor potential cation channel subfamily M member 7
ALS	Q9NSK7	C19orf12	chromosome 19 open reading frame 12
ALS	B4DN17	MTHFSD	methenyltetrahydrofolate synthetase domain containing
ALS	P27348	YWHAQ	tyrosine 3-monooxygenase/tryptophan 5-monooxygenase activation protein theta
ALS	Q92734	TFG	TRK-fused gene
ALS	P07196	NEFL	neurofilament, light polypeptide
ALS	Q15327	ANKRD1	ankyrin repeat domain 1
ALS	Q9GZV1	ANKRD2	ankyrin repeat domain 2
ALS	Q04609	FOLH1	folate hydrolase 1
ALS	A6NGA6	NOX1	NADPH oxidase 1
ALS	A0A024RA27	HNRNPA2B1	Heterogeneous Nuclear Ribonucleoprotein A2/B1
ALS	A0A024RCS3	DAXX	death domain associated protein
ALS	Q99497	PARK7	Parkinsonism associated deglycase
ALS	Q8TD16	BICD2	BICD cargo adaptor 2
ALS	O95786	DDX58	DEXD/H-box helicase 58
ALS	L7RSM2	MAPK14	mitogen-activated protein kinase 14
ALS	P29965	CD40LG	CD40 ligand
ALS	P25445	FAS	Fas cell surface death receptor
ALS	P42261	GRIA1	glutamate ionotropic receptor AMPA type subunit 1
ALS	P04156	PRNP	prion protein
ALS	Q12756	KIF1A	kinesin family member 1A
ALS	A0A0C4DFU2	SOD2	superoxide dismutase 2, mitochondrial
ALS	P08700	IL3	interleukin 3
ALS	A0PJJ7	NOS1	nitric oxide synthase 1
ALS	P37840	SNCA	synuclein alpha
ALS	B2RDI5	CAPN1	calpain 1
ALS	B4DN77	CAPN2	calpain 2
ALS	D3DX95	CHAT	choline O-acetyltransferase
ALS	Q00535	CDK5	cyclin dependent kinase 5
ALS	P43005	SLC1A1	solute carrier family 1 member 1
ALS	P48023	FASLG	Fas ligand
ALS	P48058	GRIA4	glutamate ionotropic receptor AMPA type subunit 4
ALS	A0A024R0H1	SLC16A1	solute carrier family 16 member 1
ALS	Q14195	DPYSL3	dihydropyrimidinase like 3
ALS	Q92851	CASP10	caspase 10
ALS	A0A024R3Z8	CASP8	caspase 8
ALS	P55055	NR1H2	nuclear receptor subfamily 1 group H member 2
ALS	Q16619	CTF1	cardiotrophin 1
ALS	A0A024R1U0	RANGAP1	Ran GTPase activating protein 1
ALS	Q99683	MAP3K5	mitogen-activated protein kinase kinase kinase 5
ALS	Q06278	AOX1	aldehyde oxidase 1
ALS	Q8IY17	PNPLA6	patatin like phospholipase domain containing 6
ALS	A0A024QZU0	RIPK1	receptor interacting serine/threonine kinase 1
ALS	A0A024R3Z7	CFLAR	CASP8 and FADD like apoptosis regulator
ALS	E5KRP5	SPAST	spastin
ALS	Q08AM6	VAC14	Vac14, PIKFYVE complex component
ALS	Q13561	DCTN2	dynactin subunit 2
ALS	Q9C0K7	STRADB	STE20-related kinase adaptor beta
ALS	O60296	TRAK2	trafficking kinesin protein 2
ALS	Q76N89	HECW1	HECT, C2 and WW domain containing E3 ubiquitin protein ligase 1
ALS	Q96KG9	SCYL1	SCY1 like pseudokinase 1
ALS	Q9BUN8	DERL1	derlin 1
ALS	A0A024R3V7	NIF3L1	NGG1 interacting factor 3 like 1
ALS	Q9Y572	RIPK3	receptor interacting serine/threonine kinase 3
ALS	Q9BTI0	EPG5	ectopic P-granules autophagy protein 5 homolog
ALS	Q5SV97	PERM1	PPARGC1 and ESRR induced regulator, muscle 1
ALS	P49815	TSC2	tuberous sclerosis 2
ALS	Q86WV8	TSC1	tuberous sclerosis 1
ALS	Q9UM47	NOTCH3	notch 3
ALS	Q9NQ79	CRTAC1	cartilage acidic protein 1
ALS	P98161	PKD1	polycystin 1, transient receptor potential channel interacting
SMA	P16949	STMN1	stathmin 1
SMA	Q16637	SMN1	survival of motor neuron 1, telomeric
SMA	P63162	SNRPN	small nuclear ribonucleoprotein polypeptide N
SMA	P00441	SOD1	superoxide dismutase 1, soluble
SMA	P55089	UCN	urocortin
SMA	Q9NQ76	MEPE	matrix extracellular phosphoglycoprotein
SMA	Q9P2H0	CEP126	centrosomal protein 126
SMA	Q9H799	C5orf42	chromosome 5 open reading frame 42
SMA	P22314	UBA1	ubiquitin like modifier activating enzyme 1
SMA	P41250	GARS	glycyl-tRNA synthetase
SMA	Q96G97	BSCL2	BSCL2, seipin lipid droplet biogenesis associated
SMA	O15120	AGPAT2	1-acylglycerol-3-phosphate O-acyltransferase 2
SMA	P22102	GART	phosphoribosylglycinamide formyltransferase, phosphoribosylglycinamide synthetase, phosphoribosylaminoimidazole synthetase
SMA	O95831	AIFM1	apoptosis inducing factor, mitochondria associated 1
SMA	Q16548	BCL2A1	BCL2 related protein A1
SMA	Q9H902	REEP1	receptor accessory protein 1
SMA	Q9UJY1	HSPB8	heat shock protein family B (small) member 8
SMA	Q9GZV3	SLC5A7	solute carrier family 5 member 7
SMA	Q99986	VRK1	vaccinia related kinase 1
SMA	Q9NQT5	EXOSC3	exosome component 3
SMA	Q5T160	RARS2	arginyl-tRNA synthetase 2, mitochondrial
SMA	Q96B26	EXOSC8	exosome component 8
SMA	Q7Z6J9	TSEN54	tRNA splicing endonuclease subunit 54
SMA	P38935	IGHMBP2	immunoglobulin mu binding protein 2
SMA	O60231	DHX16	DEAH-box helicase 16
SMA	Q7L014	DDX46	DEAD-box helicase 46
SMA	Q9NUU7	DDX19A	DEAD-box helicase 19A
SMA	Q9Y4W2	LAS1L	LAS1 like, ribosome biogenesis factor
SMA	Q14204	DYNC1H1	dynein cytoplasmic 1 heavy chain 1
SMA	O94827	PLEKHG5	pleckstrin homology and RhoGEF domain containing G5
SMA	Q9HBA0	TRPV4	transient receptor potential cation channel subfamily V member 4
SMA	Q04656	ATP7A	ATPase copper transporting alpha
SMA	O95292	VAPB	VAMP associated protein B and C
SMA	Q13075	NAIP	NLR family apoptosis inhibitory protein
SMA	Q8TD16	BICD2	BICD cargo adaptor 2
SMA	A8K0B6	ASAH1	N-acylsphingosine amidohydrolase 1
SMA	O75920	SERF1A	small EDRK-rich factor 1A
SMA	P25686	DNAJB2	DnaJ heat shock protein family (Hsp40) member B2
SMA	A0A024R1A3	UBA1	ubiquitin like modifier activating enzyme 1
SMA	B4DRW0	ATP7A	ATPase copper transporting alpha
SMA	Q15650	TRIP4	thyroid hormone receptor interactor 4
SMA	A0A0B4J1T2	AR	Androgen Receptor
SMA	O14893	GEMIN2	gem nuclear organelle associated protein 2
SMA	A0A024QZM0	ASCC1	activating signal cointegrator 1 complex subunit 1
SMA	P55289	CDH12	cadherin 12
SMA	B4DR71	SIGMAR1	sigma non-opioid intracellular receptor 1
SMA	B5MBW9	CHCHD10	coiled-coil-helix-coiled-coil-helix domain containing 10
SMA	P17900	GM2A	GM2 ganglioside activator
SMA	O43819	SCO2	SCO2, cytochrome c oxidase assembly protein
SMA	P26441	CNTF	ciliary neurotrophic factor
SMA	A0A024R540	BSCL2	BSCL2, seipin lipid droplet biogenesis associated
SMA	Q0VGD6	HNRNPR	heterogeneous nuclear ribonucleoprotein R
SMA	Q9P1Q0	VPS54	VPS54, GARP complex subunit
SMA	O75312	ZPR1	ZPR1 zinc finger
SMA	P46821	MAP1B	microtubule associated protein 1B
SMA	P13797	PLS3	plastin 3
SMA	P02545	LMNA	lamin A/C
SMA	Q16619	CTF1	cardiotrophin 1
SMA	P19883	FST	follistatin
SMA	Q6AZE0	FBXO38	F-box protein 38
SMA	P60709	ACTB	actin beta
SMA	Q8N485	LIX1	limb and CNS expressed 1
SMA	P68133	ACTA1	actin, alpha 1, skeletal muscle
SMA	Q92945	KHSRP	KH-type splicing regulatory protein
SMA	Q13888	GTF2H2	general transcription factor IIH subunit 2
SMA	B2RAU8	NOLC1	nucleolar and coiled-body phosphoprotein 1
SMA	P62820	RAB1A	RAB1A, member RAS oncogene family
SMA	B7Z752	KPNB1	karyopherin subunit beta 1
SMA	A0PJJ7	NOS1	nitric oxide synthase 1
SMA	Q92793	CREBBP	CREB binding protein
SMA	Q7Z333	SETX	senataxin
SMA	O00142	TK2	thymidine kinase 2, mitochondrial
SMA	P01137	TGFB1	transforming growth factor beta 1
SMA	B2RCU2	SLC5A7	solute carrier family 5 member 7
SMA	Q53GS7	GLE1	GLE1, RNA export mediator
SMA	P42345	MTOR	mechanistic target of rapamycin
SMA	P38432	COIL	coilin
SMA	Q13242	SRSF9	serine and arginine rich splicing factor 9
SMA	P62995	TRA2B	transformer 2 beta homolog (Drosophila)
SMA	O95149	SNUPN	snurportin 1
SMA	Q9H4N4	DDX20	DEAD-box helicase 20
SMA	P84101	SERF2	small EDRK-rich factor 2
SMA	P54259	ATN1	atrophin 1
SMA	P11532	DMD	dystrophin
SMA	P07476	IVL	involucrin
SMA	B4E0U6	ST13	suppression of tumorigenicity 13 (colon carcinoma) (Hsp70 interacting protein)
SMA	O75923	DYSF	dysferlin
SMA	Q13642	FHL1	four and a half LIM domains 1
SMA	B7Z7Q4	POMGNT1	protein O-linked mannose N-acetylglucosaminyltransferase 1 (beta 1,2-)
SMA	A4D126	ISPD	isoprenoid synthase domain containing
SMA	P08700	IL3	interleukin 3
SMA	P54253	ATXN1	ataxin 1
SMA	P21359	NF1	neurofibromin 1

## Sheet: S2B_results
uniprot	symbol	S2B	S2Bspec	S2Bspec2	DA	ALSneib	SMAneib	bridges	bridgespec	S2Bresult
P04637	TP53	0.08491062	0.972	0.98	Disease1	11	2	22	0.96	S2Bcandidate_network
Q8TBB1	LNX1	0.074658254	0.708	0.54	candidate	8	2	16	0.615
Q92993	KAT5	0.057045216	1	0.98	candidate	3	3	9	0.975	S2Bcandidate_network
P50222	MEOX2	0.053890641	0.008	0.032	candidate	9	1	9	0.07
Q96HA8	WDYHV1	0.051787592	0.668	0.72	candidate	7	2	14	0.71
P05412	JUN	0.05126183	1	0.996	candidate	3	3	9	0.985	S2Bcandidate_network
P63104	YWHAZ	0.050210305	1	1	candidate	10	2	20	1	S2Bcandidate_network
P03372	ESR1	0.04679285	0.988	0.992	candidate	8	2	16	1	S2Bcandidate_network
P0CG48	UBC	0.046529968	0.996	0.992	candidate	7	2	14	0.98	S2Bcandidate_network
Q9NRD5	PICK1	0.043375394	0.444	0.592	candidate	0	0	0	0
P60369	KRTAP10-3	0.042586751	0.068	0.372	candidate	4	2	8	0.22
Q9UMX0	UBQLN1	0.041009464	0.916	0.988	candidate	9	2	18	0.995	S2Bcandidate_network
B8A4K4	CYSRT1	0.040746583	0.044	0.168	candidate	5	2	10	0.15
Q15323	KRT31	0.039169295	0.288	0.588	candidate	9	1	9	0.41
Q12933	TRAF2	0.037592008	0.22	0.352	candidate	6	1	6	0.22
Q15560	TCEA2	0.036803365	0.968	0.9	candidate	3	2	6	0.925	S2Bcandidate_network
P68400	CSNK2A1	0.036540484	1	0.976	candidate	5	2	10	0.995	S2Bcandidate_network
Q99750	MDFI	0.03575184	0.104	0.504	candidate	2	2	4	0.21
Q16543	CDC37	0.034700315	0.972	0.904	candidate	10	1	10	0.97	S2Bcandidate_network
P00533	EGFR	0.034174553	0.672	0.7	candidate	0	0	0	0
Q63ZY3	KANK2	0.033911672	0.808	0.816	candidate	3	2	6	0.795
P05067	APP	0.032071504	1	1	Disease1	11	1	11	1	S2Bcandidate_network
Q00987	MDM2	0.032071504	0.968	0.972	candidate	0	0	0	0	S2Bcandidate_network
Q04206	RELA	0.031808623	0.988	0.996	candidate	8	1	8	0.98	S2Bcandidate_network
Q9UER7	DAXX	0.031545741	1	1	candidate	8	1	8	1	S2Bcandidate_network
O95817	BAG3	0.03128286	1	0.996	candidate	6	2	12	1	S2Bcandidate_network
O75604	USP2	0.030494217	0.984	0.96	candidate	3	2	6	0.975	S2Bcandidate_network
Q15654	TRIP6	0.029968454	0.844	0.92	candidate	3	2	6	0.77
Q13526	PIN1	0.029968454	0.908	0.768	candidate	5	1	5	0.855
P01106	MYC	0.029968454	0.956	0.96	candidate	6	1	6	0.91	S2Bcandidate_network
P61981	YWHAG	0.029179811	0.904	0.968	candidate	7	1	7	0.92	S2Bcandidate_network
Q16637	SMN1	0.028391167	0.996	0.976	candidate	4	2	8	0.99	S2Bcandidate_network
Q8NBS9	TXNDC5	0.025499474	0.996	0.996	candidate	1	2	2	0.94	S2Bcandidate
O75360	PROP1	0.024973712	0.084	0.168	candidate	0	0	0	0
Q04864	REL	0.024973712	0.2	0.34	candidate	3	1	3	0.285
O75928	PIAS2	0.02444795	0.992	0.984	candidate	6	1	6	0.975	S2Bcandidate_network
Q96D03	DDIT4L	0.024185068	0.852	0.856	candidate	5	1	5	0.855
P04792	HSPB1	0.023922187	1	1	Disease1	8	1	8	1	S2Bcandidate_network
P84022	SMAD3	0.023922187	0.964	0.9	candidate	6	1	6	0.955	S2Bcandidate_network
A0A0C4DGS5	NA	0.023133544	0.044	0.108	candidate	2	1	2	0.18
Q0VD86	INCA1	0.0223449	0.68	0.788	candidate	1	2	2	0.5
Q9HC98	NEK6	0.022082019	0.98	0.964	candidate	3	1	3	0.93	S2Bcandidate_network
O14964	HGS	0.022082019	0.46	0.412	candidate	4	1	4	0.525
P14678	SNRPB	0.021556257	0.996	0.988	candidate	3	2	6	1	S2Bcandidate_network
Q13895	BYSL	0.020767613	0.884	0.772	candidate	3	1	3	0.84
P61289	PSME3	0.020504732	1	1	candidate	1	2	2	0.955	S2Bcandidate_network
P31749	AKT1	0.01997897	0.876	0.836	Disease1	7	1	7	0.975
Q9UNE7	STUB1	0.01997897	0.992	0.984	candidate	0	0	0	0	S2Bcandidate_network
P36406	TRIM23	0.019716088	0.54	0.724	candidate	2	1	2	0.43
Q01844	EWSR1	0.019453207	0.884	0.92	candidate	5	1	5	0.935
P07900	HSP90AA1	0.018927445	0.844	0.916	candidate	0	0	0	0
Q9NQT4	EXOSC5	0.018927445	1	0.988	candidate	0	0	0	0	S2Bcandidate_network
P11142	HSPA8	0.018927445	1	0.996	candidate	7	1	7	0.99	S2Bcandidate_network
P49639	HOXA1	0.018664564	0.204	0.496	candidate	3	1	3	0.405
Q49A26	GLYR1	0.018664564	0.244	0.416	candidate	4	1	4	0.455
O75031	HSF2BP	0.018401682	0.216	0.388	candidate	2	1	2	0.31
P63279	UBE2I	0.018138801	0.848	0.876	candidate	3	1	3	0.855
O60341	KDM1A	0.017350158	0.868	0.864	candidate	5	1	5	0.98
Q08379	GOLGA2	0.017087277	0.168	0.344	candidate	1	1	1	0.385
P0DMV8	HSPA1A	0.016824395	1	1	candidate	6	1	6	1	S2Bcandidate_network
P98170	XIAP	0.016561514	0.992	0.992	Disease1	0	0	0	0	S2Bcandidate_network
Q8TAU3	ZNF417	0.016561514	0.544	0.588	candidate	0	0	0	0
P78362	SRPK2	0.016561514	0.98	1	candidate	1	3	3	0.965	S2Bcandidate_network
Q2TAC2	CCDC57	0.016035752	0.796	0.932	candidate	2	2	4	0.85
Q02930	CREB5	0.015509989	0.74	0.84	candidate	2	1	2	0.715
Q6UY14	ADAMTSL4	0.015509989	0.268	0.58	candidate	3	1	3	0.53
Q6A162	KRT40	0.015247108	0	0.072	candidate	0	0	0	0
P60410	KRTAP10-8	0.015247108	0.008	0.084	candidate	3	1	3	0.195
Q8IX15	HOMEZ	0.015247108	0.816	0.868	candidate	3	1	3	0.845
Q92934	BAD	0.015247108	1	1	candidate	4	1	4	1	S2Bcandidate_network
P09651	HNRNPA1	0.015247108	0.988	1	candidate	4	1	4	0.98	S2Bcandidate_network
O00560	SDCBP	0.014984227	0.068	0.144	candidate	0	0	0	0
Q8ND90	PNMA1	0.014984227	0.46	0.632	candidate	1	1	1	0.45
P52597	HNRNPF	0.014984227	0.992	0.996	candidate	1	2	2	0.965	S2Bcandidate_network
A6NEM1	GOLGA6L9	0.014984227	0.368	0.572	candidate	2	1	2	0.505
Q09472	EP300	0.014721346	0.42	0.516	candidate	0	0	0	0
Q8N5R6	CCDC33	0.014458465	0.516	0.604	candidate	2	1	2	0.585
Q92793	CREBBP	0.014195584	0.748	0.836	candidate	0	0	0	0
P62993	GRB2	0.014195584	0.2	0.26	candidate	0	0	0	0
P50402	EMD	0.014195584	0.988	0.948	candidate	0	0	0	0	S2Bcandidate_network
Q15287	RNPS1	0.014195584	1	0.996	candidate	1	2	2	0.965	S2Bcandidate_network
P54253	ATXN1	0.014195584	0.92	0.924	candidate	2	1	2	0.845	S2Bcandidate_network
O43318	MAP3K7	0.013932702	0.992	0.996	candidate	2	1	2	0.955	S2Bcandidate_network
Q3LI72	KRTAP19-5	0.013932702	0.956	0.988	candidate	2	2	4	0.98	S2Bcandidate_network
Q96SQ5	ZNF587	0.013669821	0.78	0.756	candidate	0	0	0	0
Q93062	RBPMS	0.013669821	0.132	0.348	candidate	3	1	3	0.405
P62837	UBE2D2	0.01340694	0.896	0.836	candidate	1	1	1	0.755
P45983	MAPK8	0.013144059	0.996	1	candidate	0	0	0	0	S2Bcandidate_network
Q8IUG1	KRTAP1-3	0.013144059	0.22	0.556	candidate	3	1	3	0.57
O95863	SNAI1	0.012881178	1	0.98	Disease1	3	1	3	0.96	S2Bcandidate_network
Q9BXY8	BEX2	0.012881178	0.908	0.868	candidate	0	0	0	0
P61086	UBE2K	0.012881178	1	0.948	candidate	1	1	1	0.945	S2Bcandidate_network
Q07627	KRTAP1-1	0.012881178	0.26	0.732	candidate	4	1	4	0.67
Q92917	GPKOW	0.012618297	0.992	0.956	candidate	0	0	0	0	S2Bcandidate_network
P59991	KRTAP12-2	0.012618297	0.576	0.84	candidate	0	0	0	0
Q70EL1	USP54	0.012618297	0.748	0.852	candidate	1	1	1	0.735
P60409	KRTAP10-7	0.012618297	0.048	0.2	candidate	1	1	1	0.33
Q5S007	LRRK2	0.012618297	0.964	0.98	candidate	5	1	5	1	S2Bcandidate_network
P15336	ATF2	0.012355415	0.996	0.992	candidate	1	2	2	0.96	S2Bcandidate_network
Q96CV9	OPTN	0.012092534	1	0.964	Disease1	3	1	3	0.955	S2Bcandidate_network
Q08426	EHHADH	0.012092534	0.88	0.808	candidate	2	1	2	0.895
P19838	NFKB1	0.012092534	0.98	0.988	candidate	3	1	3	0.97	S2Bcandidate_network
A0A0J9YY01	NA	0.012092534	0.956	0.896	candidate	3	1	3	0.98
P42345	MTOR	0.011829653	0.996	1	Disease2	3	2	6	0.995	S2Bcandidate_network
O14980	XPO1	0.011829653	1	1	candidate	0	0	0	0	S2Bcandidate_network
Q96EZ8	MCRS1	0.011829653	0.748	0.724	candidate	2	1	2	0.785
P10599	TXN	0.011566772	1	0.996	Disease1	4	1	4	1	S2Bcandidate_network
Q07817	BCL2L1	0.011566772	0.996	1	Disease1	8	1	8	1	S2Bcandidate_network
P51668	UBE2D1	0.011566772	0.888	0.824	candidate	1	1	1	0.83
P62258	YWHAE	0.011566772	0.944	0.972	candidate	3	1	3	0.94	S2Bcandidate_network
P61088	UBE2N	0.011566772	0.988	0.996	candidate	4	1	4	1	S2Bcandidate_network
P55957	BID	0.011566772	1	1	candidate	5	1	5	1	S2Bcandidate_network
Q9H8W4	PLEKHF2	0.011303891	0.508	0.652	candidate	1	1	1	0.64
Q9UHD9	UBQLN2	0.011041009	0.108	0.348	Disease1	0	0	0	0
Q96B26	EXOSC8	0.011041009	0.956	0.96	Disease2	1	2	2	0.65	S2Bcandidate_network
P14373	TRIM27	0.011041009	0.008	0.056	candidate	0	0	0	0
P28482	MAPK1	0.011041009	0.844	0.796	candidate	0	0	0	0
Q06455	RUNX1T1	0.011041009	0.844	0.756	candidate	2	1	2	0.88
P86479	PRR20A	0.011041009	0.844	0.876	candidate	2	1	2	0.83
P86481	PRR20A	0.011041009	0.824	0.888	candidate	2	1	2	0.86
P86496	PRR20A	0.011041009	0.848	0.888	candidate	2	1	2	0.895
Q7Z5V6	PPP1R32	0.011041009	0.956	0.928	candidate	3	1	3	0.96	S2Bcandidate_network
P31943	HNRNPH1	0.010778128	0.996	0.996	candidate	0	0	0	0	S2Bcandidate_network
P26367	PAX6	0.010778128	0.728	0.808	candidate	0	0	0	0
P55040	GEM	0.010778128	0.748	0.72	candidate	1	1	1	0.755
Q53TS8	ALS2CR11	0.010778128	0.984	0.952	candidate	2	1	2	0.96	S2Bcandidate_network
Q58EX7	PLEKHG4	0.010778128	0.744	0.9	candidate	2	1	2	0.775
P67809	YBX1	0.010778128	0.996	1	candidate	4	1	4	1	S2Bcandidate_network
P38432	COIL	0.010515247	0.984	0.976	Disease2	2	2	4	0.99	S2Bcandidate_network
P63165	SUMO1	0.010515247	0.516	0.54	candidate	0	0	0	0
Q9Y6K9	IKBKG	0.010515247	0.788	0.8	candidate	0	0	0	0
Q86YD7	FAM90A1	0.010515247	0.616	0.56	candidate	0	0	0	0
Q8N7W2	BEND7	0.010515247	0.864	0.904	candidate	0	0	0	0
A4D127	NA	0.010515247	0.316	0.488	candidate	2	1	2	0.465
Q9Y2V7	COG6	0.010515247	0.832	0.932	candidate	2	1	2	0.87
P86478	PRR20A	0.010515247	0.812	0.876	candidate	2	1	2	0.85
P86480	PRR20A	0.010515247	0.836	0.876	candidate	2	1	2	0.83
P31946	YWHAB	0.010252366	0.572	0.736	candidate	0	0	0	0
Q13625	TP53BP2	0.010252366	0.616	0.652	candidate	0	0	0	0
Q13137	CALCOCO2	0.010252366	0.288	0.428	candidate	0	0	0	0
Q9NVV9	THAP1	0.010252366	0.656	0.764	candidate	0	0	0	0
Q8IZU0	FAM9B	0.010252366	0.468	0.668	candidate	0	0	0	0
O60941	DTNB	0.010252366	0.96	0.912	candidate	1	1	1	0.93	S2Bcandidate
P25788	PSMA3	0.010252366	0.696	0.844	candidate	1	1	1	0.66
P51687	SUOX	0.010252366	0.96	0.884	candidate	1	1	1	0.875
P46379	BAG6	0.010252366	0.996	0.984	candidate	2	1	2	0.995	S2Bcandidate_network
Q96EB6	SIRT1	0.010252366	0.912	0.968	candidate	3	1	3	0.955	S2Bcandidate_network
P49841	GSK3B	0.009989485	0.924	0.916	candidate	0	0	0	0	S2Bcandidate_network
Q08117	AES	0.009989485	0.036	0.096	candidate	0	0	0	0
P40763	STAT3	0.009989485	0.716	0.716	candidate	1	1	1	0.67
P61968	LMO4	0.009989485	0.704	0.64	candidate	1	1	1	0.71
Q7L775	EPM2AIP1	0.009989485	0.988	0.956	candidate	1	1	1	0.935	S2Bcandidate_network
O75553	DAB1	0.009989485	0.908	0.948	candidate	2	1	2	0.935	S2Bcandidate_network
Q86VE0	MYPOP	0.009989485	0.988	0.968	candidate	2	1	2	0.995	S2Bcandidate_network
P38398	BRCA1	0.009726604	0.556	0.636	candidate	0	0	0	0
Q08211	DHX9	0.009726604	1	0.996	candidate	0	0	0	0	S2Bcandidate_network
Q9Y4K3	TRAF6	0.009726604	0.652	0.644	candidate	0	0	0	0
Q13490	BIRC2	0.009726604	0.948	0.932	candidate	0	0	0	0	S2Bcandidate_network
Q9NYB9	ABI2	0.009726604	0.244	0.316	candidate	0	0	0	0
Q7L5A3	FAM214B	0.009726604	0.948	0.936	candidate	0	0	0	0	S2Bcandidate_network
Q96CS2	HAUS1	0.009726604	0.72	0.796	candidate	1	1	1	0.79
O14757	CHEK1	0.009726604	1	1	candidate	2	1	2	1	S2Bcandidate_network
P04150	NR3C1	0.009463722	0.952	0.964	candidate	0	0	0	0	S2Bcandidate_network
Q14974	KPNB1	0.009463722	0.992	1	candidate	1	1	1	0.96	S2Bcandidate_network
Q9NQL9	DMRT3	0.009463722	0.828	0.796	candidate	1	1	1	0.815
P19447	ERCC3	0.009463722	0.996	1	candidate	2	1	2	0.985	S2Bcandidate_network
P49761	CLK3	0.009463722	0.988	0.968	candidate	3	1	3	1	S2Bcandidate_network
P78424	POU6F2	0.009200841	0.232	0.284	candidate	0	0	0	0
Q8NE01	CNNM3	0.009200841	0.912	0.872	candidate	1	1	1	0.825
Q96J02	ITCH	0.009200841	0.956	0.996	candidate	2	1	2	0.975	S2Bcandidate_network
O14920	IKBKB	0.009200841	0.96	0.94	candidate	2	1	2	0.96	S2Bcandidate_network
Q9Y3Q8	TSC22D4	0.00893796	0.928	0.896	candidate	0	0	0	0
Q9NZD8	SPG21	0.00893796	0.372	0.396	candidate	0	0	0	0
Q7Z3S9	NOTCH2NL	0.00893796	0.004	0.06	candidate	0	0	0	0
P38159	RBMX	0.00893796	0.988	1	candidate	1	2	2	0.98	S2Bcandidate_network
Q13043	STK4	0.00893796	1	0.98	candidate	3	1	3	1	S2Bcandidate_network
Q8WWW0	RASSF5	0.008675079	0.992	0.928	candidate	1	1	1	0.96	S2Bcandidate_network
P61077	UBE2D3	0.008675079	0.876	0.904	candidate	1	1	1	0.87
O15111	CHUK	0.008675079	0.972	0.98	candidate	3	1	3	1	S2Bcandidate_network
P10636	MAPT	0.008412198	0.992	1	Disease1	0	0	0	0	S2Bcandidate_network
Q9Y297	BTRC	0.008412198	0.72	0.892	candidate	0	0	0	0
P00519	ABL1	0.008412198	0.824	0.824	candidate	0	0	0	0
Q5TA76	LCE3A	0.008412198	0.888	0.992	candidate	0	0	0	0
Q8IVT2	MISP	0.008412198	0.992	0.948	candidate	0	0	0	0	S2Bcandidate_network
Q15788	NCOA1	0.008412198	0.932	0.936	candidate	2	1	2	0.935	S2Bcandidate_network
Q969G3	SMARCE1	0.008149317	0.748	0.684	candidate	0	0	0	0
O76011	KRT34	0.008149317	0.016	0.14	candidate	0	0	0	0
P46940	IQGAP1	0.008149317	0.98	0.904	candidate	1	1	1	0.955	S2Bcandidate_network
Q9UI14	RABAC1	0.008149317	0.996	0.988	candidate	1	1	1	0.935	S2Bcandidate_network
P42224	STAT1	0.008149317	0.952	0.984	candidate	2	1	2	0.985	S2Bcandidate_network
Q92624	APPBP2	0.008149317	0.472	0.652	candidate	2	1	2	0.735
P22736	NR4A1	0.008149317	1	0.992	candidate	4	1	4	1	S2Bcandidate_network
Q07812	BAX	0.008149317	0.996	1	candidate	5	1	5	1	S2Bcandidate_network
P08670	VIM	0.007886435	0.784	0.864	Disease1	0	0	0	0
Q5H9K5	ZMAT1	0.007886435	0.988	0.968	candidate	0	0	0	0	S2Bcandidate_network
Q9BYQ3	KRTAP9-3	0.007886435	0.456	0.74	candidate	0	0	0	0
Q96AP0	ACD	0.007886435	0.996	1	candidate	1	1	1	0.99	S2Bcandidate_network
Q96A72	MAGOHB	0.007886435	0.9	0.864	candidate	1	1	1	0.925
Q3LI66	KRTAP6-2	0.007886435	0.248	0.572	candidate	1	1	1	0.585
P17661	DES	0.007886435	0.968	0.972	candidate	4	1	4	0.995	S2Bcandidate_network
Q8IUQ4	SIAH1	0.007623554	0.384	0.536	candidate	0	0	0	0
P25786	PSMA1	0.007623554	0.22	0.252	candidate	0	0	0	0
Q2TAL8	QRICH1	0.007623554	0.976	0.924	candidate	0	0	0	0	S2Bcandidate
Q9UBR4	LHX3	0.007623554	0.7	0.816	candidate	0	0	0	0
O14558	HSPB6	0.007623554	0.936	0.952	candidate	1	1	1	0.92	S2Bcandidate_network
P61964	WDR5	0.007623554	0.872	0.912	candidate	2	1	2	0.94
Q9Y272	RASD1	0.007623554	0.992	0.976	candidate	2	1	2	0.995	S2Bcandidate_network
P04626	ERBB2	0.007623554	0.908	0.94	candidate	3	1	3	0.995	S2Bcandidate_network
Q13547	HDAC1	0.007360673	0.064	0.148	Disease1	0	0	0	0
P01100	FOS	0.007360673	0.94	0.924	Disease1	0	0	0	0	S2Bcandidate_network
P04049	RAF1	0.007360673	0.844	0.868	candidate	0	0	0	0
P62306	SNRPF	0.007360673	1	0.984	candidate	0	0	0	0	S2Bcandidate_network
P61978	HNRNPK	0.007360673	0.64	0.728	candidate	0	0	0	0
P50221	MEOX1	0.007360673	0.6	0.764	candidate	0	0	0	0
F5H3M2	NA	0.007360673	0.132	0.22	candidate	0	0	0	0
Q9GZM8	NDEL1	0.007360673	0.82	0.872	candidate	1	1	1	0.885
Q9UJX2	CDC23	0.007360673	0.756	0.712	candidate	1	1	1	0.83
P07948	LYN	0.007360673	0.948	0.992	candidate	2	1	2	0.965	S2Bcandidate
P08727	KRT19	0.007360673	0.736	0.896	candidate	2	1	2	0.88
P51532	SMARCA4	0.007360673	0.884	0.924	candidate	3	1	3	0.98
O43521	BCL2L11	0.007360673	1	0.996	candidate	3	1	3	1	S2Bcandidate_network
P37840	SNCA	0.007097792	0.964	0.992	Disease1	0	0	0	0	S2Bcandidate_network
Q9H0I2	ENKD1	0.007097792	0.124	0.192	candidate	0	0	0	0
O95678	KRT75	0.007097792	0.512	0.564	candidate	0	0	0	0
P61586	RHOA	0.007097792	0.94	0.984	candidate	1	1	1	0.925	S2Bcandidate_network
Q9BQY4	RHOXF2	0.007097792	0.736	0.836	candidate	1	1	1	0.805
P29692	EEF1D	0.007097792	1	1	candidate	1	2	2	0.995	S2Bcandidate_network
Q8IUC2	KRTAP8-1	0.007097792	0.808	0.908	candidate	2	1	2	0.945
Q969G2	LHX4	0.006834911	0.892	0.924	candidate	0	0	0	0
Q8N7C3	TRIML2	0.006834911	0.976	0.924	candidate	0	0	0	0	S2Bcandidate
Q6NUQ1	RINT1	0.006834911	0.648	0.828	candidate	1	1	1	0.73
Q99683	MAP3K5	0.006572029	0.984	0.984	Disease1	0	0	0	0	S2Bcandidate_network
P10275	AR	0.006572029	0.528	0.552	candidate	0	0	0	0
O14512	SOCS7	0.006572029	1	0.996	candidate	0	0	0	0	S2Bcandidate_network
Q15038	DAZAP2	0.006572029	0.208	0.408	candidate	0	0	0	0
O00303	EIF3F	0.006572029	0.924	0.988	candidate	0	0	0	0	S2Bcandidate_network
P49427	CDC34	0.006572029	1	0.992	candidate	0	0	0	0	S2Bcandidate_network
P49247	RPIA	0.006572029	0.992	0.972	candidate	0	0	0	0	S2Bcandidate
Q96MY7	FAM161B	0.006572029	0.78	0.752	candidate	0	0	0	0
Q9H0C1	ZMYND12	0.006572029	0.892	0.916	candidate	0	0	0	0
O75865	TRAPPC6A	0.006572029	0.928	0.948	candidate	1	1	1	0.96	S2Bcandidate_network
P06396	GSN	0.006572029	1	1	candidate	1	1	1	1	S2Bcandidate_network
Q12888	TP53BP1	0.006572029	0.992	0.924	candidate	2	1	2	0.995	S2Bcandidate_network
Q3LI76	KRTAP15-1	0.006572029	0.808	0.904	candidate	4	1	4	0.985
P29590	PML	0.006309148	0.828	0.832	candidate	0	0	0	0
P11021	HSPA5	0.006309148	0.928	0.912	candidate	0	0	0	0	S2Bcandidate_network
Q13077	TRAF1	0.006309148	0.04	0.132	candidate	0	0	0	0
Q14511	NEDD9	0.006309148	0.864	0.864	candidate	0	0	0	0
P23528	CFL1	0.006309148	0.996	1	candidate	0	0	0	0	S2Bcandidate_network
Q8IZL8	PELP1	0.006309148	1	1	candidate	0	0	0	0	S2Bcandidate_network
Q9UBB9	TFIP11	0.006309148	0.056	0.168	candidate	0	0	0	0
Q9BVN2	RUSC1	0.006309148	0.752	0.804	candidate	0	0	0	0
O43320	FGF16	0.006309148	1	0.992	candidate	0	0	0	0	S2Bcandidate
O00308	WWP2	0.006309148	0.892	0.9	candidate	1	1	1	0.935
P28702	RXRB	0.006309148	0.988	0.952	candidate	1	1	1	0.98	S2Bcandidate_network
Q8WTP8	AEN	0.006309148	0.916	0.936	candidate	1	1	1	0.91	S2Bcandidate_network
P36897	TGFBR1	0.006309148	0.972	1	candidate	2	1	2	0.98	S2Bcandidate_network
P08238	HSP90AB1	0.006046267	0.788	0.796	candidate	0	0	0	0
P17024	ZNF20	0.006046267	0.984	0.972	candidate	0	0	0	0	S2Bcandidate
P17482	HOXB9	0.006046267	0.844	0.824	candidate	0	0	0	0
Q15428	SF3A2	0.006046267	0.976	0.996	candidate	1	1	1	0.965	S2Bcandidate_network
P09234	SNRPC	0.006046267	0.724	0.816	candidate	1	1	1	0.84
P12931	SRC	0.005783386	0.456	0.528	candidate	0	0	0	0
P38936	CDKN1A	0.005783386	0.704	0.556	candidate	0	0	0	0
Q16512	PKN1	0.005783386	0.732	0.676	candidate	0	0	0	0
P46527	CDKN1B	0.005783386	0.872	0.868	candidate	0	0	0	0
Q9NYB0	TERF2IP	0.005783386	0.696	0.868	candidate	0	0	0	0
P19012	KRT15	0.005783386	0.168	0.46	candidate	0	0	0	0
Q5W5X9	TTC23	0.005783386	0.676	0.628	candidate	0	0	0	0
Q6NYC8	PPP1R18	0.005783386	0.652	0.6	candidate	0	0	0	0
Q5HYN5	CT45A1	0.005783386	0.996	1	candidate	0	0	0	0	S2Bcandidate_network
Q9NP98	MYOZ1	0.005783386	0.956	0.908	candidate	1	1	1	0.965	S2Bcandidate_network
P19793	RXRA	0.005520505	0.9	0.968	Disease1	2	1	2	0.92	S2Bcandidate_network
Q99497	PARK7	0.005520505	1	1	Disease1	3	1	3	0.99	S2Bcandidate_network
O15151	MDM4	0.005520505	0.984	0.956	candidate	0	0	0	0	S2Bcandidate_network
P27986	PIK3R1	0.005520505	0.62	0.72	candidate	0	0	0	0
Q13546	RIPK1	0.005520505	0.98	0.992	candidate	0	0	0	0	S2Bcandidate_network
P35222	CTNNB1	0.005520505	0.44	0.48	candidate	0	0	0	0
Q9NS23	RASSF1	0.005520505	0.996	1	candidate	0	0	0	0	S2Bcandidate_network
P16104	H2AFX	0.005520505	0.928	0.968	candidate	0	0	0	0	S2Bcandidate_network
Q9UBY9	HSPB7	0.005520505	1	0.988	candidate	0	0	0	0	S2Bcandidate_network
P51116	FXR2	0.005520505	0.524	0.6	candidate	0	0	0	0
P68104	EEF1A1	0.005520505	1	1	candidate	0	0	0	0	S2Bcandidate_network
Q9Y230	RUVBL2	0.005520505	0.868	0.856	candidate	1	1	1	0.865
P51965	UBE2E1	0.005520505	0.996	0.996	candidate	1	1	1	0.97	S2Bcandidate_network
P21333	FLNA	0.005520505	0.896	0.82	candidate	1	1	1	0.97
P48552	NRIP1	0.005520505	0.952	0.904	candidate	1	1	1	0.915	S2Bcandidate_network
P49459	UBE2A	0.005520505	1	0.996	candidate	1	1	1	0.975	S2Bcandidate_network
P78371	CCT2	0.005520505	0.968	0.976	candidate	4	1	4	0.995	S2Bcandidate_network
P62328	TMSB4X	0.005257624	0.976	0.94	Disease1	1	1	1	0.955	S2Bcandidate_network
Q13158	FADD	0.005257624	0.912	0.952	candidate	0	0	0	0	S2Bcandidate_network
P62158	CALM1	0.005257624	0.796	0.876	candidate	0	0	0	0
P25490	YY1	0.005257624	0.78	0.764	candidate	0	0	0	0
P63000	RAC1	0.005257624	0.776	0.716	candidate	0	0	0	0
Q14790	CASP8	0.005257624	0.948	0.972	candidate	0	0	0	0	S2Bcandidate_network
Q99459	CDC5L	0.005257624	0.548	0.56	candidate	0	0	0	0
P55081	MFAP1	0.005257624	0.536	0.62	candidate	0	0	0	0
Q9UKM9	RALY	0.005257624	0.992	0.956	candidate	0	0	0	0	S2Bcandidate_network
Q00839	HNRNPU	0.005257624	0.784	0.848	candidate	1	1	1	0.84
P50613	CDK7	0.005257624	0.996	0.996	candidate	1	1	1	0.975	S2Bcandidate_network
Q9HAQ2	KIF9	0.005257624	0.86	0.84	candidate	1	1	1	0.91
Q9UHI6	DDX20	0.005257624	0.988	1	candidate	2	1	2	1	S2Bcandidate_network
P34932	HSPA4	0.004994742	0.948	0.884	Disease1	0	0	0	0
O60260	PARK2	0.004994742	0.764	0.788	candidate	0	0	0	0
Q8NEC5	CATSPER1	0.004994742	0.46	0.596	candidate	0	0	0	0
Q14847	LASP1	0.004994742	0.388	0.412	candidate	0	0	0	0
Q96GM5	SMARCD1	0.004994742	0.468	0.428	candidate	0	0	0	0
Q05516	ZBTB16	0.004994742	0.62	0.52	candidate	0	0	0	0
O43809	NUDT21	0.004994742	0.992	0.972	candidate	0	0	0	0	S2Bcandidate_network
Q03252	LMNB2	0.004994742	0.992	0.984	candidate	0	0	0	0	S2Bcandidate_network
Q9NU39	FOXD4L1	0.004994742	0.976	0.952	candidate	0	0	0	0	S2Bcandidate_network
P84103	SRSF3	0.004994742	0.976	0.956	candidate	1	1	1	0.975	S2Bcandidate_network
Q8N9W6	BOLL	0.004994742	0.916	0.984	candidate	2	1	2	0.99	S2Bcandidate_network
O43464	HTRA2	0.004994742	0.992	1	candidate	2	1	2	1	S2Bcandidate_network
P02511	CRYAB	0.004731861	0.952	0.972	Disease1	0	0	0	0	S2Bcandidate_network
P68036	UBE2L3	0.004731861	0.976	0.992	candidate	0	0	0	0	S2Bcandidate_network
Q9Y5V3	MAGED1	0.004731861	0.524	0.48	candidate	0	0	0	0
P54274	TERF1	0.004731861	0.604	0.752	candidate	0	0	0	0
Q9Y3B2	EXOSC1	0.004731861	0.964	0.956	candidate	0	0	0	0	S2Bcandidate_network
Q5JR59	MTUS2	0.004731861	0	0.02	candidate	0	0	0	0
Q8IYA8	CCDC36	0.004731861	0.66	0.708	candidate	0	0	0	0
Q9Y383	LUC7L2	0.004731861	1	0.952	candidate	0	0	0	0	S2Bcandidate_network
Q02446	SP4	0.004731861	0.932	0.928	candidate	0	0	0	0	S2Bcandidate_network
Q7RTU3	OLIG3	0.004731861	0.968	0.972	candidate	0	0	0	0	S2Bcandidate_network
P60328	KRTAP12-3	0.004731861	0.152	0.468	candidate	0	0	0	0
P32780	GTF2H1	0.004731861	0.996	0.992	candidate	1	1	1	0.98	S2Bcandidate_network
Q96PV6	LENG8	0.004731861	0.924	0.904	candidate	1	1	1	0.92	S2Bcandidate_network
P55072	VCP	0.00446898	0.48	0.576	Disease1	0	0	0	0
O43765	SGTA	0.00446898	0.156	0.436	candidate	0	0	0	0
P33240	CSTF2	0.00446898	0.908	0.928	candidate	0	0	0	0	S2Bcandidate_network
P20226	TBP	0.00446898	0.792	0.888	candidate	0	0	0	0
Q9UQB8	BAIAP2	0.00446898	0.956	0.948	candidate	0	0	0	0	S2Bcandidate_network
P22681	CBL	0.00446898	0.488	0.616	candidate	0	0	0	0
Q92905	COPS5	0.00446898	0.656	0.74	candidate	0	0	0	0
P26196	DDX6	0.00446898	0.688	0.556	candidate	0	0	0	0
P78358	CTAG1B	0.00446898	0.664	0.644	candidate	0	0	0	0
Q9H4L4	SENP3	0.00446898	1	1	candidate	0	0	0	0	S2Bcandidate_network
P29972	AQP1	0.00446898	0.464	0.464	candidate	0	0	0	0
Q9UKT9	IKZF3	0.00446898	0.096	0.168	candidate	0	0	0	0
P49901	SMCP	0.00446898	0.684	0.772	candidate	0	0	0	0
Q9BYR6	KRTAP3-3	0.00446898	0.588	0.812	candidate	0	0	0	0
Q9NZQ3	NCKIPSD	0.00446898	0.948	0.96	candidate	0	0	0	0	S2Bcandidate_network
Q5MJ10	SPANXN2	0.00446898	0.964	0.908	candidate	0	0	0	0	S2Bcandidate_network
O60936	NOL3	0.00446898	1	1	candidate	1	1	1	1	S2Bcandidate_network
Q96MU7	YTHDC1	0.00446898	0.996	0.98	candidate	1	1	1	0.995	S2Bcandidate_network
P40937	RFC5	0.00446898	0.912	0.952	candidate	1	1	1	0.97	S2Bcandidate_network
P23443	RPS6KB1	0.00446898	1	0.984	candidate	2	1	2	1	S2Bcandidate_network
Q13418	ILK	0.00446898	0.896	0.98	candidate	2	1	2	0.98
P07437	TUBB	0.00446898	0.976	0.976	candidate	2	1	2	1	S2Bcandidate_network
P08047	SP1	0.004206099	0.62	0.692	candidate	0	0	0	0
Q01081	U2AF1	0.004206099	0.928	0.9	candidate	0	0	0	0	S2Bcandidate_network
Q9NPD3	EXOSC4	0.004206099	0.992	0.992	candidate	0	0	0	0	S2Bcandidate_network
P45984	MAPK9	0.004206099	0.74	0.676	candidate	0	0	0	0
P60411	KRTAP10-9	0.004206099	0.016	0.088	candidate	0	0	0	0
O43865	AHCYL1	0.004206099	0.988	0.972	candidate	0	0	0	0	S2Bcandidate_network
Q96HB5	CCDC120	0.004206099	0.344	0.396	candidate	0	0	0	0
Q9BUI4	POLR3C	0.004206099	0.884	0.836	candidate	0	0	0	0
Q7Z3Y8	KRT27	0.004206099	0.16	0.384	candidate	0	0	0	0
P37173	TGFBR2	0.004206099	0.96	0.996	candidate	1	1	1	0.985	S2Bcandidate_network
Q13541	EIF4EBP1	0.004206099	0.992	0.972	candidate	1	1	1	1	S2Bcandidate_network
P13010	XRCC5	0.004206099	0.944	0.98	candidate	1	1	1	0.96	S2Bcandidate_network
O60684	KPNA6	0.004206099	0.984	0.988	candidate	1	1	1	0.98	S2Bcandidate_network
Q6P5X5	C22orf39	0.004206099	0.908	0.936	candidate	1	1	1	0.97	S2Bcandidate_network
P48643	CCT5	0.004206099	0.932	0.94	candidate	3	1	3	1	S2Bcandidate_network
Q13501	SQSTM1	0.003943218	0.816	0.812	Disease1	0	0	0	0
O43889	CREB3	0.003943218	0.084	0.352	candidate	0	0	0	0
Q9Y618	NCOR2	0.003943218	0.804	0.88	candidate	0	0	0	0
P21580	TNFAIP3	0.003943218	0.912	0.908	candidate	0	0	0	0	S2Bcandidate_network
O76064	RNF8	0.003943218	0.796	0.74	candidate	0	0	0	0
A9UHW6	MIF4GD	0.003943218	1	0.984	candidate	0	0	0	0	S2Bcandidate_network
Q9BYQ4	KRTAP9-2	0.003943218	0.196	0.3	candidate	0	0	0	0
Q9BYR7	KRTAP3-2	0.003943218	0.592	0.88	candidate	0	0	0	0
Q8NHQ1	CEP70	0.003943218	0	0.068	candidate	0	0	0	0
Q96BZ8	LENG1	0.003943218	0.612	0.652	candidate	0	0	0	0
Q8WW01	TSEN15	0.003943218	0.984	0.96	candidate	0	0	0	0	S2Bcandidate
Q5TA81	LCE2C	0.003943218	0.436	0.748	candidate	0	0	0	0
P10415	BCL2	0.003943218	0.832	0.828	Disease1	0	0	0	0
Q16082	HSPB2	0.003943218	0.968	0.996	candidate	1	1	1	0.99	S2Bcandidate_network
P63261	ACTG1	0.003943218	0.936	0.952	candidate	1	1	1	0.97	S2Bcandidate_network
Q15365	PCBP1	0.003943218	0.988	1	candidate	1	1	1	0.995	S2Bcandidate_network
A0A0C3SFZ9	FCHO1	0.003943218	0.876	0.896	candidate	1	1	1	0.935
Q5T752	LCE1D	0.003943218	0.756	0.868	candidate	1	1	1	0.915
Q13188	STK3	0.003943218	0.94	0.932	candidate	2	1	2	0.99	S2Bcandidate_network
Q16611	BAK1	0.003943218	1	1	candidate	3	1	3	1	S2Bcandidate_network
Q08AM6	VAC14	0.003680336	0.312	0.42	Disease1	0	0	0	0
P62995	TRA2B	0.003680336	0.972	1	Disease2	0	0	0	0	S2Bcandidate_network
P19320	VCAM1	0.003680336	0.064	0.196	candidate	0	0	0	0
P25963	NFKBIA	0.003680336	0.848	0.756	candidate	0	0	0	0
P24928	POLR2A	0.003680336	0.608	0.76	candidate	0	0	0	0
Q92769	HDAC2	0.003680336	0.372	0.516	candidate	0	0	0	0
Q9BSI4	TINF2	0.003680336	0.792	0.9	candidate	0	0	0	0
Q9UJW9	SERTAD3	0.003680336	0.716	0.764	candidate	0	0	0	0
Q03989	ARID5A	0.003680336	0.22	0.324	candidate	0	0	0	0
Q7Z6J0	SH3RF1	0.003680336	0.772	0.856	candidate	0	0	0	0
Q9BVG8	KIFC3	0.003680336	0.468	0.54	candidate	0	0	0	0
Q9H8Y8	GORASP2	0.003680336	0.324	0.412	candidate	0	0	0	0
Q6ZT89	SLC25A48	0.003680336	0.972	0.976	candidate	0	0	0	0	S2Bcandidate_network
Q9NR12	PDLIM7	0.003680336	0.868	0.92	candidate	0	0	0	0
A5D8V6	VPS37C	0.003680336	0.356	0.428	candidate	0	0	0	0
P13646	KRT13	0.003680336	0.62	0.78	candidate	0	0	0	0
Q8WWY3	PRPF31	0.003680336	0.236	0.304	candidate	0	0	0	0
Q14118	DAG1	0.003680336	1	0.996	candidate	1	1	1	1	S2Bcandidate
P08253	MMP2	0.003680336	0.996	0.988	candidate	1	1	1	1	S2Bcandidate
Q9UBU9	NXF1	0.003417455	0.752	0.692	candidate	0	0	0	0
Q15796	SMAD2	0.003417455	0.772	0.804	candidate	0	0	0	0
P19438	TNFRSF1A	0.003417455	0.944	0.888	candidate	0	0	0	0
P62195	PSMC5	0.003417455	0.7	0.632	candidate	0	0	0	0
O95295	SNAPIN	0.003417455	0.948	0.964	candidate	0	0	0	0	S2Bcandidate_network
P54725	RAD23A	0.003417455	0.816	0.736	candidate	0	0	0	0
Q15427	SF3B4	0.003417455	0.856	0.916	candidate	0	0	0	0
Q9NVF9	ETNK2	0.003417455	1	0.984	candidate	0	0	0	0	S2Bcandidate_network
Q9GZT8	NIF3L1	0.003417455	0.416	0.516	candidate	0	0	0	0
Q7Z3I7	ZNF572	0.003417455	0.756	0.684	candidate	0	0	0	0
P35568	IRS1	0.003417455	0.976	0.984	candidate	0	0	0	0	S2Bcandidate_network
P78337	PITX1	0.003417455	0.668	0.756	candidate	0	0	0	0
Q9BZL3	SMIM3	0.003417455	0.904	0.916	candidate	0	0	0	0	S2Bcandidate
P80188	LCN2	0.003417455	0.732	0.744	candidate	0	0	0	0
Q16594	TAF9	0.003417455	0.964	0.984	candidate	2	1	2	0.995	S2Bcandidate_network
P48023	FASLG	0.003154574	0.824	0.792	Disease1	0	0	0	0
Q99986	VRK1	0.003154574	1	1	Disease2	1	2	2	0.99	S2Bcandidate_network
P02751	FN1	0.003154574	0.872	0.956	candidate	0	0	0	0
Q13131	PRKAA1	0.003154574	0.768	0.724	candidate	0	0	0	0
Q9UPY8	MAPRE3	0.003154574	0.86	0.76	candidate	0	0	0	0
P60484	PTEN	0.003154574	0.896	0.88	candidate	0	0	0	0
Q9BZL1	UBL5	0.003154574	0.976	0.924	candidate	0	0	0	0	S2Bcandidate_network
P06748	NPM1	0.003154574	0.54	0.612	candidate	0	0	0	0
O14530	TXNDC9	0.003154574	0.964	0.94	candidate	0	0	0	0	S2Bcandidate_network
P20749	BCL3	0.003154574	0.976	0.96	candidate	0	0	0	0	S2Bcandidate_network
O75821	EIF3G	0.003154574	0.956	0.904	candidate	0	0	0	0	S2Bcandidate_network
P54257	HAP1	0.003154574	0.832	0.9	candidate	0	0	0	0
P98175	RBM10	0.003154574	0.848	0.836	candidate	0	0	0	0
Q5JXX7	TMEM31	0.003154574	0.104	0.452	candidate	0	0	0	0
Q7Z4N8	P4HA3	0.003154574	0.92	0.876	candidate	0	0	0	0
Q9H0A9	SPATC1L	0.003154574	0.932	0.908	candidate	0	0	0	0	S2Bcandidate_network
P20700	LMNB1	0.003154574	0.996	0.972	candidate	0	0	0	0	S2Bcandidate_network
P0DN76	NA	0.003154574	0.992	0.948	candidate	0	0	0	0	S2Bcandidate_network
Q9GZV7	HAPLN2	0.003154574	0.824	0.848	candidate	0	0	0	0
Q9GZQ8	MAP1LC3B	0.003154574	0.908	0.984	candidate	2	1	2	0.985	S2Bcandidate_network
P07196	NEFL	0.002891693	0.892	0.916	Disease1	0	0	0	0
P06400	RB1	0.002891693	0.244	0.372	candidate	0	0	0	0
P56524	HDAC4	0.002891693	0.464	0.344	candidate	0	0	0	0
O15379	HDAC3	0.002891693	0.612	0.644	candidate	0	0	0	0
Q8WY64	MYLIP	0.002891693	0.928	0.928	candidate	0	0	0	0	S2Bcandidate_network
O95793	STAU1	0.002891693	0.916	0.876	candidate	0	0	0	0
Q9BXF9	TEKT3	0.002891693	0.876	0.896	candidate	0	0	0	0
O43186	CRX	0.002891693	0.308	0.436	candidate	0	0	0	0
O15131	KPNA5	0.002891693	0.992	0.996	candidate	0	0	0	0	S2Bcandidate_network
P0C7W6	CCDC172	0.002891693	0.94	0.928	candidate	0	0	0	0	S2Bcandidate_network
Q9BYQ6	KRTAP4-11	0.002891693	0.652	0.792	candidate	0	0	0	0
P58397	ADAMTS12	0.002891693	1	0.976	candidate	0	0	0	0	S2Bcandidate_network
Q3LHN2	KRTAP19-2	0.002891693	0.976	0.996	candidate	0	0	0	0	S2Bcandidate_network
Q52LG2	KRTAP13-2	0.002891693	0.48	0.604	candidate	0	0	0	0
Q06330	RBPJ	0.002891693	0.964	0.988	candidate	1	1	1	0.995	S2Bcandidate_network
P14598	NCF1	0.002891693	0.968	0.996	candidate	1	1	1	0.995	S2Bcandidate_network
Q5JVS0	HABP4	0.002891693	1	0.996	candidate	1	1	1	1	S2Bcandidate_network
P18074	ERCC2	0.002891693	0.984	1	candidate	1	1	1	0.985	S2Bcandidate_network
P30622	CLIP1	0.002891693	0.996	0.984	candidate	2	1	2	1	S2Bcandidate_network
Q13323	BIK	0.002891693	0.408	0.76	candidate	3	1	3	0.905
P42574	CASP3	0.002628812	0.804	0.8	Disease1	0	0	0	0
P31150	GDI1	0.002628812	0.972	0.956	Disease1	1	1	1	0.93	S2Bcandidate
Q03393	PTS	0.002628812	0.996	0.992	Disease1	1	1	1	0.975	S2Bcandidate_network
P36956	SREBF1	0.002628812	0.956	0.988	candidate	0	0	0	0	S2Bcandidate_network
Q99933	BAG1	0.002628812	0.968	0.94	candidate	0	0	0	0	S2Bcandidate_network
Q13114	TRAF3	0.002628812	0.688	0.752	candidate	0	0	0	0
Q12824	SMARCB1	0.002628812	0.9	0.864	candidate	0	0	0	0
P42858	HTT	0.002628812	0.624	0.64	candidate	0	0	0	0
Q8N6Y0	USHBP1	0.002628812	0.004	0.024	candidate	0	0	0	0
O43463	SUV39H1	0.002628812	0.66	0.668	candidate	0	0	0	0
P20618	PSMB1	0.002628812	0.436	0.44	candidate	0	0	0	0
Q9NWB1	RBFOX1	0.002628812	0.956	0.992	candidate	0	0	0	0	S2Bcandidate_network
Q14145	KEAP1	0.002628812	0.556	0.66	candidate	0	0	0	0
P35227	PCGF2	0.002628812	0.956	0.952	candidate	0	0	0	0	S2Bcandidate
Q8TAP6	CEP76	0.002628812	0.216	0.384	candidate	0	0	0	0
Q9BRK4	LZTS2	0.002628812	0.004	0.04	candidate	0	0	0	0
Q9HD26	GOPC	0.002628812	0.604	0.808	candidate	0	0	0	0
O95872	GPANK1	0.002628812	0.6	0.492	candidate	0	0	0	0
Q9BY27	DGCR6L	0.002628812	0.936	0.928	candidate	0	0	0	0	S2Bcandidate
Q9HBE1	PATZ1	0.002628812	0.4	0.464	candidate	0	0	0	0
Q53HV7	SMUG1	0.002628812	0.796	0.804	candidate	0	0	0	0
P01133	EGF	0.002628812	1	1	candidate	0	0	0	0	S2Bcandidate
Q5TAL4	SNRPC	0.002628812	0.98	0.96	candidate	1	1	1	1	S2Bcandidate_network
Q15415	RBMY1F	0.002628812	0.784	0.896	candidate	1	1	1	0.93
Q96BD5	PHF21A	0.002628812	0.96	0.956	candidate	1	1	1	0.995	S2Bcandidate_network
Q15382	RHEB	0.002628812	0.988	0.992	candidate	2	1	2	1	S2Bcandidate_network
P25445	FAS	0.002365931	0.952	0.98	Disease1	0	0	0	0	S2Bcandidate_network
P14136	GFAP	0.002365931	0.448	0.524	Disease1	0	0	0	0
Q14686	NCOA6	0.002365931	0.86	0.92	candidate	0	0	0	0
P19174	PLCG1	0.002365931	0.62	0.78	candidate	0	0	0	0
Q99471	PFDN5	0.002365931	0.128	0.292	candidate	0	0	0	0
O14939	PLD2	0.002365931	0.988	0.992	candidate	0	0	0	0	S2Bcandidate_network
Q13330	MTA1	0.002365931	0.8	0.656	candidate	0	0	0	0
P06241	FYN	0.002365931	0.512	0.524	candidate	0	0	0	0
O43639	NCK2	0.002365931	0.072	0.112	candidate	0	0	0	0
Q03135	CAV1	0.002365931	0.788	0.788	candidate	0	0	0	0
Q8N122	RPTOR	0.002365931	0.956	0.996	candidate	0	0	0	0	S2Bcandidate_network
Q99697	PITX2	0.002365931	0.864	0.896	candidate	0	0	0	0
Q92922	SMARCC1	0.002365931	0.724	0.644	candidate	0	0	0	0
P38919	EIF4A3	0.002365931	0.744	0.616	candidate	0	0	0	0
P49759	CLK1	0.002365931	0.972	0.94	candidate	0	0	0	0	S2Bcandidate_network
P78527	PRKDC	0.002365931	0.772	0.828	candidate	0	0	0	0
Q13435	SF3B2	0.002365931	0.984	1	candidate	0	0	0	0	S2Bcandidate_network
Q9BYM8	RBCK1	0.002365931	0.832	0.784	candidate	0	0	0	0
Q8N5A5	ZGPAT	0.002365931	0.424	0.46	candidate	0	0	0	0
P54646	PRKAA2	0.002365931	0.172	0.152	candidate	0	0	0	0
P37198	NUP62	0.002365931	0.392	0.46	candidate	0	0	0	0
Q96HA1	POM121	0.002365931	0.872	0.728	candidate	0	0	0	0
Q07955	SRSF1	0.002365931	0.936	0.944	candidate	0	0	0	0	S2Bcandidate_network
P09012	SNRPA	0.002365931	0.752	0.796	candidate	0	0	0	0
Q8TBK6	ZCCHC10	0.002365931	0.836	0.828	candidate	0	0	0	0
O60763	USO1	0.002365931	0.944	0.964	candidate	0	0	0	0	S2Bcandidate
Q6P1W5	C1orf94	0.002365931	0.336	0.368	candidate	0	0	0	0
Q8NEU8	APPL2	0.002365931	0.98	0.992	candidate	0	0	0	0	S2Bcandidate_network
Q3SY00	TSGA10IP	0.002365931	0.192	0.192	candidate	0	0	0	0
Q99932	SPAG8	0.002365931	0.364	0.46	candidate	0	0	0	0
Q9BWG6	SCNM1	0.002365931	0.06	0.084	candidate	0	0	0	0
Q8N8B7	TCEANC	0.002365931	0.144	0.216	candidate	0	0	0	0
Q8NI38	NFKBID	0.002365931	0.78	0.672	candidate	0	0	0	0
Q8WUT1	NA	0.002365931	0.928	0.896	candidate	0	0	0	0
O43593	HR	0.002365931	0.876	0.948	candidate	0	0	0	0
A0A087WUI6	NA	0.002365931	0.236	0.328	candidate	0	0	0	0
Q2TBE0	CWF19L2	0.002365931	0.424	0.42	candidate	0	0	0	0
Q3LI64	KRTAP6-1	0.002365931	0.784	0.828	candidate	0	0	0	0
Q5T751	LCE1C	0.002365931	0.5	0.792	candidate	0	0	0	0
P35579	MYH9	0.002365931	0.948	0.924	candidate	1	1	1	0.995	S2Bcandidate_network
O14633	LCE2B	0.002365931	0.54	0.86	candidate	1	1	1	0.865
Q6R327	RICTOR	0.002365931	0.972	0.996	candidate	2	1	2	0.995	S2Bcandidate_network
O75177	SS18L1	0.002103049	0.904	0.896	Disease1	1	1	1	0.92
P23246	SFPQ	0.002103049	0.952	0.976	candidate	0	0	0	0
P12004	PCNA	0.002103049	0.28	0.444	candidate	0	0	0	0
P35609	ACTN2	0.002103049	0.828	0.912	candidate	0	0	0	0
Q14240	EIF4A2	0.002103049	0.972	0.892	candidate	0	0	0	0
P40337	VHL	0.002103049	0.664	0.672	candidate	0	0	0	0
Q9Y265	RUVBL1	0.002103049	0.784	0.856	candidate	0	0	0	0
Q13489	BIRC3	0.002103049	0.9	0.948	candidate	0	0	0	0
P49768	PSEN1	0.002103049	0.884	0.876	candidate	0	0	0	0
Q13643	FHL3	0.002103049	0.02	0.136	candidate	0	0	0	0
O43251	RBFOX2	0.002103049	0.856	0.848	candidate	0	0	0	0
Q14103	HNRNPD	0.002103049	0.92	0.932	candidate	0	0	0	0
P09874	PARP1	0.002103049	0.536	0.652	candidate	0	0	0	0
P62304	SNRPE	0.002103049	0.972	0.968	candidate	0	0	0	0
Q01094	E2F1	0.002103049	0.656	0.736	candidate	0	0	0	0
P62191	PSMC1	0.002103049	0.712	0.656	candidate	0	0	0	0
Q9NZC7	WWOX	0.002103049	0.292	0.456	candidate	0	0	0	0
O15162	PLSCR1	0.002103049	0.152	0.328	candidate	0	0	0	0
Q92597	NDRG1	0.002103049	0.608	0.684	candidate	0	0	0	0
P07101	TH	0.002103049	0.996	0.984	candidate	0	0	0	0
Q6RW13	AGTRAP	0.002103049	0.132	0.256	candidate	0	0	0	0
P21673	SAT1	0.002103049	0.764	0.672	candidate	0	0	0	0
Q9Y295	DRG1	0.002103049	0.996	0.964	candidate	0	0	0	0
Q9P2K3	RCOR3	0.002103049	0.44	0.396	candidate	0	0	0	0
P26371	KRTAP5-9	0.002103049	0.012	0.072	candidate	0	0	0	0
P25791	LMO2	0.002103049	0.06	0.1	candidate	0	0	0	0
P40222	TXLNA	0.002103049	0.264	0.26	candidate	0	0	0	0
Q9UJV3	MID2	0.002103049	0	0.024	candidate	0	0	0	0
O95983	MBD3	0.002103049	0.588	0.464	candidate	0	0	0	0
Q16623	STX1A	0.002103049	0.1	0.348	candidate	0	0	0	0
O43559	FRS3	0.002103049	0.356	0.492	candidate	0	0	0	0
A1L4B6	NA	0.002103049	0.508	0.66	candidate	0	0	0	0
O60711	LPXN	0.002103049	0.872	0.94	candidate	0	0	0	0
Q6ZUS5	CCDC121	0.002103049	0.972	0.976	candidate	0	0	0	0
Q9P291	ARMCX1	0.002103049	1	0.996	candidate	0	0	0	0
Q14D33	RTP5	0.002103049	0.664	0.58	candidate	0	0	0	0
P62875	POLR2L	0.002103049	0.924	0.868	candidate	0	0	0	0
Q96EX3	WDR34	0.002103049	1	0.984	candidate	0	0	0	0
Q8IWZ5	TRIM42	0.002103049	0.096	0.164	candidate	0	0	0	0
Q5T1R4	HIVEP3	0.002103049	1	1	candidate	0	0	0	0
A0A087WUM8	NA	0.002103049	0.572	0.624	candidate	0	0	0	0
E9PH57	TCF4	0.002103049	0.012	0.048	candidate	0	0	0	0
Q14119	VEZF1	0.002103049	0.596	0.58	candidate	0	0	0	0
Q5T7P2	LCE1A	0.002103049	0.48	0.84	candidate	0	0	0	0
Q8WU58	FAM222B	0.002103049	0.768	0.82	candidate	0	0	0	0
P50395	GDI2	0.002103049	1	1	candidate	1	1	1	0.99
P29353	SHC1	0.001840168	0.492	0.584	Disease1	0	0	0	0
O60504	SORBS3	0.001840168	0.08	0.164	candidate	0	0	0	0
P16333	NCK1	0.001840168	0.652	0.8	candidate	0	0	0	0
P24941	CDK2	0.001840168	0.248	0.3	candidate	0	0	0	0
P06493	CDK1	0.001840168	0.612	0.632	candidate	0	0	0	0
Q15831	STK11	0.001840168	0.936	0.916	candidate	0	0	0	0
O95429	BAG4	0.001840168	0.128	0.276	candidate	0	0	0	0
P46934	NEDD4	0.001840168	0.516	0.608	candidate	0	0	0	0
O14641	DVL2	0.001840168	0.492	0.492	candidate	0	0	0	0
Q05086	UBE3A	0.001840168	0.644	0.7	candidate	0	0	0	0
P05783	KRT18	0.001840168	0.712	0.752	candidate	0	0	0	0
P63244	GNB2L1	0.001840168	0.664	0.724	candidate	0	0	0	0
Q9Y4A5	TRRAP	0.001840168	0.604	0.752	candidate	0	0	0	0
P62826	RAN	0.001840168	0.796	0.94	candidate	0	0	0	0
P49790	NUP153	0.001840168	0.936	0.988	candidate	0	0	0	0
P40692	MLH1	0.001840168	0.56	0.66	candidate	0	0	0	0
Q99816	TSG101	0.001840168	0.376	0.38	candidate	0	0	0	0
P67775	PPP2CA	0.001840168	0.364	0.524	candidate	0	0	0	0
Q8NHY2	RFWD2	0.001840168	0.924	0.944	candidate	0	0	0	0
P0CG47	UBB	0.001840168	0.808	0.728	candidate	0	0	0	0
Q9ULX6	AKAP8L	0.001840168	0.372	0.588	candidate	0	0	0	0
P51572	BCAP31	0.001840168	0.948	0.972	candidate	0	0	0	0
O00459	PIK3R2	0.001840168	0.908	0.808	candidate	0	0	0	0
Q15233	NONO	0.001840168	0.94	0.86	candidate	0	0	0	0
Q13227	GPS2	0.001840168	0.556	0.496	candidate	0	0	0	0
O15519	CFLAR	0.001840168	0.98	0.976	candidate	0	0	0	0
Q9HC52	CBX8	0.001840168	0.248	0.292	candidate	0	0	0	0
Q53EZ4	CEP55	0.001840168	0.444	0.516	candidate	0	0	0	0
Q71SY5	MED25	0.001840168	0.828	0.812	candidate	0	0	0	0
O94888	UBXN7	0.001840168	0.784	0.64	candidate	0	0	0	0
P27658	COL8A1	0.001840168	0.504	0.544	candidate	0	0	0	0
Q9Y247	FAM50B	0.001840168	0.688	0.608	candidate	0	0	0	0
Q9NQC7	CYLD	0.001840168	0.964	0.968	candidate	0	0	0	0
O76081	RGS20	0.001840168	0.692	0.78	candidate	0	0	0	0
Q92567	FAM168A	0.001840168	0.392	0.636	candidate	0	0	0	0
P32242	OTX1	0.001840168	0.052	0.228	candidate	0	0	0	0
O14503	BHLHE40	0.001840168	0.42	0.46	candidate	0	0	0	0
O15160	POLR1C	0.001840168	0.184	0.196	candidate	0	0	0	0
Q17RB8	LONRF1	0.001840168	0.376	0.392	candidate	0	0	0	0
P60370	NA	0.001840168	0.044	0.172	candidate	0	0	0	0
Q8N6L0	CCDC155	0.001840168	0.136	0.288	candidate	0	0	0	0
Q6ZUT1	C11orf57	0.001840168	0.812	0.8	candidate	0	0	0	0
Q7Z3C6	ATG9A	0.001840168	0.668	0.656	candidate	0	0	0	0
Q9H6L4	ARMC7	0.001840168	0.472	0.46	candidate	0	0	0	0
P00540	MOS	0.001840168	0.48	0.444	candidate	0	0	0	0
Q8WWB5	PIH1D2	0.001840168	0.42	0.408	candidate	0	0	0	0
Q96GS4	BORCS6	0.001840168	0.808	0.78	candidate	0	0	0	0
Q8TAP4	LMO3	0.001840168	0.228	0.336	candidate	0	0	0	0
Q96IK5	GMCL1	0.001840168	0.12	0.164	candidate	0	0	0	0
Q7Z417	NUFIP2	0.001840168	0.508	0.72	candidate	0	0	0	0
A0A075B739	NA	0.001840168	0.368	0.34	candidate	0	0	0	0
E9PL17	NA	0.001840168	1	0.996	candidate	0	0	0	0
P27918	CFP	0.001840168	0.9	0.928	candidate	0	0	0	0
Q16610	ECM1	0.001840168	0.912	0.916	candidate	0	0	0	0
Q6ZU52	KIAA0408	0.001840168	0.936	0.872	candidate	0	0	0	0
Q9BYE3	LCE3D	0.001840168	0.652	0.804	candidate	0	0	0	0
P29474	NOS3	0.001840168	0.972	0.936	candidate	1	1	1	0.995
O75385	ULK1	0.001840168	0.936	0.936	candidate	1	1	1	0.985
Q9Y5E9	PCDHB14	0.001840168	0.984	0.936	candidate	1	1	1	1
Q9H4B4	PLK3	0.001840168	0.964	0.972	candidate	2	1	2	1
P27348	YWHAQ	0.001577287	0.244	0.42	Disease1	0	0	0	0
Q12983	BNIP3	0.001577287	0.764	0.876	candidate	0	0	0	0
Q13153	PAK1	0.001577287	0.82	0.812	candidate	0	0	0	0
Q16539	MAPK14	0.001577287	0.54	0.656	candidate	0	0	0	0
Q9UKV8	AGO2	0.001577287	0.9	0.948	candidate	0	0	0	0
Q9UKG1	APPL1	0.001577287	0.684	0.608	candidate	0	0	0	0
P60953	CDC42	0.001577287	0.492	0.74	candidate	0	0	0	0
P06239	LCK	0.001577287	0.676	0.704	candidate	0	0	0	0
Q04917	YWHAH	0.001577287	0.484	0.68	candidate	0	0	0	0
O15392	BIRC5	0.001577287	0.932	0.992	candidate	0	0	0	0
O75376	NCOR1	0.001577287	0.508	0.632	candidate	0	0	0	0
P62308	SNRPG	0.001577287	0.996	0.992	candidate	0	0	0	0
P23508	MCC	0.001577287	0.368	0.744	candidate	0	0	0	0
Q05513	PRKCZ	0.001577287	0.804	0.82	candidate	0	0	0	0
Q92997	DVL3	0.001577287	0.032	0.096	candidate	0	0	0	0
Q13563	PKD2	0.001577287	0.952	0.904	candidate	0	0	0	0
Q13573	SNW1	0.001577287	0.268	0.248	candidate	0	0	0	0
Q99873	PRMT1	0.001577287	0.796	0.764	candidate	0	0	0	0
Q96CA5	BIRC7	0.001577287	0.86	0.824	candidate	0	0	0	0
Q9HCS7	XAB2	0.001577287	0.952	0.956	candidate	0	0	0	0
P13569	CFTR	0.001577287	0.844	0.84	candidate	0	0	0	0
Q9HC29	NOD2	0.001577287	0.932	0.916	candidate	0	0	0	0
P02489	CRYAA	0.001577287	0.984	0.956	candidate	0	0	0	0
P19878	NCF2	0.001577287	0.98	0.964	candidate	0	0	0	0
Q13133	NR1H3	0.001577287	0.98	0.944	candidate	0	0	0	0
P09936	UCHL1	0.001577287	0.964	0.972	candidate	0	0	0	0
Q13485	SMAD4	0.001577287	0.616	0.612	candidate	0	0	0	0
P42229	STAT5A	0.001577287	0.832	0.8	candidate	0	0	0	0
P61024	CKS1B	0.001577287	0.432	0.348	candidate	0	0	0	0
Q969U6	FBXW5	0.001577287	0.736	0.716	candidate	0	0	0	0
Q9Y4Z0	LSM4	0.001577287	0.952	0.94	candidate	0	0	0	0
Q9UL45	BLOC1S6	0.001577287	0.636	0.632	candidate	0	0	0	0
Q14978	NOLC1	0.001577287	0.996	0.972	candidate	0	0	0	0
P26641	EEF1G	0.001577287	0.908	0.896	candidate	0	0	0	0
Q05655	PRKCD	0.001577287	0.904	0.916	candidate	0	0	0	0
O15304	SIVA1	0.001577287	0.964	0.952	candidate	0	0	0	0
P26368	U2AF2	0.001577287	0.672	0.776	candidate	0	0	0	0
Q13049	TRIM32	0.001577287	0.768	0.632	candidate	0	0	0	0
O43609	SPRY1	0.001577287	0.276	0.452	candidate	0	0	0	0
Q92636	NSMAF	0.001577287	1	1	candidate	0	0	0	0
O00255	MEN1	0.001577287	0.952	0.956	candidate	0	0	0	0
Q9Y3C0	CCDC53	0.001577287	0.492	0.504	candidate	0	0	0	0
Q969V5	MUL1	0.001577287	0.972	0.94	candidate	0	0	0	0
Q9Y580	RBM7	0.001577287	0.932	0.972	candidate	0	0	0	0
O14787	TNPO2	0.001577287	0.752	0.768	candidate	0	0	0	0
Q9Y5B8	NME7	0.001577287	0.352	0.364	candidate	0	0	0	0
Q96I25	RBM17	0.001577287	0.956	0.956	candidate	0	0	0	0
O75593	FOXH1	0.001577287	0.468	0.688	candidate	0	0	0	0
P35900	KRT20	0.001577287	0.672	0.608	candidate	0	0	0	0
Q53SE7	GMCL1	0.001577287	0.42	0.64	candidate	0	0	0	0
Q3B820	FAM161A	0.001577287	0.044	0.084	candidate	0	0	0	0
Q9NU19	TBC1D22B	0.001577287	0.524	0.444	candidate	0	0	0	0
Q9UBT7	CTNNAL1	0.001577287	0.968	0.976	candidate	0	0	0	0
Q9UMS0	NFU1	0.001577287	0.98	0.944	candidate	0	0	0	0
O75909	CCNK	0.001577287	0.58	0.636	candidate	0	0	0	0
O95231	VENTX	0.001577287	0.224	0.404	candidate	0	0	0	0
Q9BVV2	C20orf195	0.001577287	0.592	0.56	candidate	0	0	0	0
Q9GZP9	DERL2	0.001577287	0.944	0.944	candidate	0	0	0	0
P09067	HOXB5	0.001577287	0.484	0.444	candidate	0	0	0	0
P20674	COX5A	0.001577287	1	1	candidate	0	0	0	0
P49368	CCT3	0.001577287	0.664	0.64	candidate	0	0	0	0
Q9BWT7	CARD10	0.001577287	0.184	0.368	candidate	0	0	0	0
Q15424	SAFB	0.001577287	1	0.988	candidate	0	0	0	0
P50991	CCT4	0.001577287	0.84	0.84	candidate	0	0	0	0
P50990	CCT8	0.001577287	0.876	0.892	candidate	0	0	0	0
P61236	YPEL3	0.001577287	0.116	0.24	candidate	0	0	0	0
Q5JUK2	SOHLH1	0.001577287	0.872	0.912	candidate	0	0	0	0
Q8IXW0	LMNTD2	0.001577287	0.924	0.896	candidate	0	0	0	0
Q8IYE1	CCDC13	0.001577287	0.56	0.564	candidate	0	0	0	0
P07585	DCN	0.001577287	1	1	candidate	0	0	0	0
Q14315	FLNC	0.001577287	0.988	1	candidate	1	1	1	1
Q9NRH1	YAE1D1	0.001577287	0.996	1	candidate	1	1	1	1
P57678	GEMIN4	0.001314406	0.708	0.74	Disease1	0	0	0	0
Q00613	HSF1	0.001314406	0.924	0.9	Disease1	0	0	0	0
P55055	NR1H2	0.001314406	0.98	0.972	Disease1	0	0	0	0
P60709	ACTB	0.001314406	0.664	0.616	Disease2	1	1	1	0.465
P62942	FKBP1A	0.001314406	0.968	0.972	Disease1	1	1	1	0.97
P07947	YES1	0.001314406	0.44	0.404	candidate	0	0	0	0
Q9C0F1	CEP44	0.001314406	0.5	0.536	candidate	0	0	0	0
Q9Y2D8	SSX2IP	0.001314406	0.052	0.196	candidate	0	0	0	0
Q16531	DDB1	0.001314406	0.62	0.804	candidate	0	0	0	0
Q13094	LCP2	0.001314406	0.856	0.788	candidate	0	0	0	0
P17676	CEBPB	0.001314406	0.852	0.896	candidate	0	0	0	0
P62136	PPP1CA	0.001314406	0.328	0.448	candidate	0	0	0	0
Q06124	PTPN11	0.001314406	0.456	0.56	candidate	0	0	0	0
O75791	GRAP2	0.001314406	0.676	0.688	candidate	0	0	0	0
P27797	CALR	0.001314406	0.916	0.912	candidate	0	0	0	0
Q9UKB1	FBXW11	0.001314406	0.38	0.624	candidate	0	0	0	0
P30305	CDC25B	0.001314406	0.956	0.916	candidate	0	0	0	0
Q14191	WRN	0.001314406	0.904	0.948	candidate	0	0	0	0
Q8WV24	PHLDA1	0.001314406	0.688	0.788	candidate	0	0	0	0
Q15014	MORF4L2	0.001314406	0.384	0.428	candidate	0	0	0	0
O95257	GADD45G	0.001314406	0.86	0.864	candidate	0	0	0	0
P11388	TOP2A	0.001314406	0.928	0.948	candidate	0	0	0	0
P11473	VDR	0.001314406	0.868	0.904	candidate	0	0	0	0
O14777	NDC80	0.001314406	0.396	0.42	candidate	0	0	0	0
P62316	SNRPD2	0.001314406	0.904	0.956	candidate	0	0	0	0
P12956	XRCC6	0.001314406	0.516	0.576	candidate	0	0	0	0
Q8WXD5	GEMIN6	0.001314406	0.984	1	candidate	0	0	0	0
Q9UBW7	ZMYM2	0.001314406	0.948	0.94	candidate	0	0	0	0
Q96IF1	AJUBA	0.001314406	0.944	0.928	candidate	0	0	0	0
P17987	TCP1	0.001314406	0.844	0.812	candidate	0	0	0	0
O95751	LDOC1	0.001314406	0.132	0.2	candidate	0	0	0	0
Q15648	MED1	0.001314406	0.548	0.76	candidate	0	0	0	0
Q9Y5K5	UCHL5	0.001314406	0.396	0.676	candidate	0	0	0	0
Q01968	OCRL	0.001314406	0.98	0.984	candidate	0	0	0	0
P32121	ARRB2	0.001314406	0.668	0.676	candidate	0	0	0	0
P10809	HSPD1	0.001314406	0.872	0.76	candidate	0	0	0	0
P55212	CASP6	0.001314406	1	0.98	candidate	0	0	0	0
Q9Y4R8	TELO2	0.001314406	0.968	0.984	candidate	0	0	0	0
Q05397	PTK2	0.001314406	0.504	0.584	candidate	0	0	0	0
Q9H0R8	GABARAPL1	0.001314406	0.412	0.516	candidate	0	0	0	0
Q9H0W8	SMG9	0.001314406	0.72	0.596	candidate	0	0	0	0
P63146	UBE2B	0.001314406	0.956	0.964	candidate	0	0	0	0
Q8TF42	UBASH3B	0.001314406	0.732	0.664	candidate	0	0	0	0
O15344	MID1	0.001314406	0.644	0.72	candidate	0	0	0	0
P78317	RNF4	0.001314406	0.624	0.644	candidate	0	0	0	0
Q9Y4E8	USP15	0.001314406	0.968	0.9	candidate	0	0	0	0
Q8N9N5	BANP	0.001314406	0.012	0.04	candidate	0	0	0	0
Q14781	CBX2	0.001314406	0.848	0.816	candidate	0	0	0	0
P61254	RPL26	0.001314406	1	1	candidate	0	0	0	0
Q9UNI6	DUSP12	0.001314406	0.98	0.996	candidate	0	0	0	0
Q15025	TNIP1	0.001314406	0.26	0.312	candidate	0	0	0	0
Q96CN9	GCC1	0.001314406	0.436	0.52	candidate	0	0	0	0
Q13671	RIN1	0.001314406	0.656	0.508	candidate	0	0	0	0
Q9H7H0	METTL17	0.001314406	0.932	0.808	candidate	0	0	0	0
O43586	PSTPIP1	0.001314406	0.432	0.5	candidate	0	0	0	0
Q96QZ7	MAGI1	0.001314406	0.988	0.988	candidate	0	0	0	0
Q63HR2	TNS2	0.001314406	0.164	0.244	candidate	0	0	0	0
Q96A09	FAM46B	0.001314406	0.46	0.54	candidate	0	0	0	0
Q5JTV8	TOR1AIP1	0.001314406	1	1	candidate	0	0	0	0
Q13216	ERCC8	0.001314406	0.984	0.996	candidate	0	0	0	0
Q86WT6	TRIM69	0.001314406	0.592	0.564	candidate	0	0	0	0
Q86Y33	CDC20B	0.001314406	0.836	0.668	candidate	0	0	0	0
Q14525	KRT33B	0.001314406	0.376	0.532	candidate	0	0	0	0
Q9UII6	DUSP13	0.001314406	0.976	0.964	candidate	0	0	0	0
Q9UJW0	DCTN4	0.001314406	0.96	0.944	candidate	0	0	0	0
F1T0A5	PRPF31	0.001314406	0.624	0.572	candidate	0	0	0	0
O95994	AGR2	0.001314406	0.384	0.32	candidate	0	0	0	0
Q08499	PDE4D	0.001314406	0.976	0.96	candidate	0	0	0	0
Q99576	TSC22D3	0.001314406	0.988	0.944	candidate	0	0	0	0
Q9BQ24	ZFYVE21	0.001314406	0.88	0.812	candidate	0	0	0	0
P17544	ATF7	0.001314406	0.972	0.96	candidate	0	0	0	0
O75528	TADA3	0.001314406	0.86	0.892	candidate	0	0	0	0
P32969	RPL9	0.001314406	0.684	0.7	candidate	0	0	0	0
P46087	NOP2	0.001314406	0.98	0.972	candidate	0	0	0	0
P45985	MAP2K4	0.001314406	0.948	0.98	candidate	0	0	0	0
Q15915	ZIC1	0.001314406	0.344	0.472	candidate	0	0	0	0
Q02447	SP3	0.001314406	0.956	0.94	candidate	0	0	0	0
P41252	IARS	0.001314406	0.984	1	candidate	0	0	0	0
P51911	CNN1	0.001314406	1	1	candidate	0	0	0	0
Q8WUN7	UBTD2	0.001314406	0.972	0.948	candidate	0	0	0	0
A6NDS4	TBC1D3B	0.001314406	0.984	0.964	candidate	0	0	0	0
A8MV65	VGLL3	0.001314406	0.26	0.52	candidate	0	0	0	0
O15496	PLA2G10	0.001314406	0.524	0.636	candidate	0	0	0	0
Q6DHY5	TBC1D3G	0.001314406	0.98	0.964	candidate	0	0	0	0
Q7Z6R9	TFAP2D	0.001314406	0.488	0.552	candidate	0	0	0	0
Q86Z20	CCDC125	0.001314406	0.364	0.6	candidate	0	0	0	0
Q9BYR9	KRTAP2-4	0.001314406	0.152	0.352	candidate	0	0	0	0
G5E963	TMCC2	0.001314406	0.852	0.916	candidate	0	0	0	0
P40227	CCT6A	0.001314406	0.884	0.896	candidate	0	0	0	0
Q92620	DHX38	0.001314406	0.98	0.996	candidate	0	0	0	0
Q8NDC4	MORN4	0.001314406	0.88	0.824	candidate	1	1	1	0.98
Q9UHD2	TBK1	0.001051525	0.68	0.736	Disease1	0	0	0	0
P49815	TSC2	0.001051525	0.82	0.864	Disease1	0	0	0	0
P27695	APEX1	0.001051525	0.98	0.98	Disease1	0	0	0	0
P46821	MAP1B	0.001051525	0.964	0.96	Disease2	2	1	2	0.98
P19883	FST	0.001051525	0.956	0.972	Disease2	2	1	2	0.985
Q16186	ADRM1	0.001051525	0.78	0.868	candidate	0	0	0	0
Q9UJY5	GGA1	0.001051525	0.86	0.92	candidate	0	0	0	0
Q16665	HIF1A	0.001051525	0.44	0.572	candidate	0	0	0	0
P10276	RARA	0.001051525	0.464	0.532	candidate	0	0	0	0
P25054	APC	0.001051525	0.804	0.848	candidate	0	0	0	0
Q86TM6	SYVN1	0.001051525	0.936	0.944	candidate	0	0	0	0
P15884	TCF4	0.001051525	0.024	0.064	candidate	0	0	0	0
P49757	NUMB	0.001051525	0.928	0.888	candidate	0	0	0	0
O94776	MTA2	0.001051525	0.832	0.876	candidate	0	0	0	0
Q99962	SH3GL2	0.001051525	0.868	0.916	candidate	0	0	0	0
P18847	ATF3	0.001051525	0.948	0.96	candidate	0	0	0	0
Q9UMX1	SUFU	0.001051525	0.6	0.568	candidate	0	0	0	0
Q92831	KAT2B	0.001051525	0.452	0.56	candidate	0	0	0	0
P12814	ACTN1	0.001051525	0.628	0.648	candidate	0	0	0	0
P02008	HBZ	0.001051525	0.86	0.804	candidate	0	0	0	0
Q9Y6Q9	NCOA3	0.001051525	0.744	0.78	candidate	0	0	0	0
O15273	TCAP	0.001051525	0.944	0.88	candidate	0	0	0	0
P11802	CDK4	0.001051525	0.64	0.668	candidate	0	0	0	0
Q07869	PPARA	0.001051525	0.748	0.696	candidate	0	0	0	0
Q06265	EXOSC9	0.001051525	0.952	0.996	candidate	0	0	0	0
Q96RU7	TRIB3	0.001051525	0.976	0.968	candidate	0	0	0	0
Q99942	RNF5	0.001051525	0.456	0.804	candidate	0	0	0	0
O94868	FCHSD2	0.001051525	0.5	0.552	candidate	0	0	0	0
P40189	IL6ST	0.001051525	0.928	0.892	candidate	0	0	0	0
Q8WUI4	HDAC7	0.001051525	0.572	0.544	candidate	0	0	0	0
Q06587	RING1	0.001051525	0.792	0.92	candidate	0	0	0	0
P61956	SUMO2	0.001051525	0.68	0.84	candidate	0	0	0	0
Q15047	SETDB1	0.001051525	0.884	0.844	candidate	0	0	0	0
P11137	MAP2	0.001051525	1	1	candidate	0	0	0	0
P24278	ZBTB25	0.001051525	0.724	0.692	candidate	0	0	0	0
Q9NP66	HMG20A	0.001051525	0.472	0.432	candidate	0	0	0	0
Q92529	SHC3	0.001051525	0.624	0.552	candidate	0	0	0	0
P13693	TPT1	0.001051525	0.984	0.94	candidate	0	0	0	0
Q13619	CUL4A	0.001051525	0.52	0.7	candidate	0	0	0	0
Q96EP0	RNF31	0.001051525	0.816	0.864	candidate	0	0	0	0
Q9Y3R0	GRIP1	0.001051525	0.924	0.952	candidate	0	0	0	0
P50750	CDK9	0.001051525	0.424	0.6	candidate	0	0	0	0
Q14164	IKBKE	0.001051525	0.916	0.872	candidate	0	0	0	0
Q06830	PRDX1	0.001051525	0.932	0.904	candidate	0	0	0	0
Q15849	SLC14A2	0.001051525	0.936	0.976	candidate	0	0	0	0
Q12834	CDC20	0.001051525	0.5	0.684	candidate	0	0	0	0
P57075	UBASH3A	0.001051525	0.2	0.248	candidate	0	0	0	0
Q9UNN5	FAF1	0.001051525	0.904	0.956	candidate	0	0	0	0
O75427	LRCH4	0.001051525	0.992	0.972	candidate	0	0	0	0
Q9UH99	SUN2	0.001051525	0.972	0.992	candidate	0	0	0	0
Q6GQQ9	OTUD7B	0.001051525	0.932	0.94	candidate	0	0	0	0
Q96H20	SNF8	0.001051525	0.892	0.788	candidate	0	0	0	0
Q15466	NR0B2	0.001051525	0.892	0.932	candidate	0	0	0	0
Q13885	TUBB2A	0.001051525	0.992	0.996	candidate	0	0	0	0
P11308	ERG	0.001051525	0.924	0.936	candidate	0	0	0	0
Q13422	IKZF1	0.001051525	0.1	0.148	candidate	0	0	0	0
Q9BZW7	TSGA10	0.001051525	0.152	0.368	candidate	0	0	0	0
O95379	TNFAIP8	0.001051525	0.98	0.976	candidate	0	0	0	0
Q9UBU8	MORF4L1	0.001051525	0.232	0.288	candidate	0	0	0	0
Q8IW45	CARKD	0.001051525	0.932	0.892	candidate	0	0	0	0
Q8WVV9	HNRNPLL	0.001051525	0.568	0.548	candidate	0	0	0	0
O43189	PHF1	0.001051525	0.32	0.36	candidate	0	0	0	0
Q8N6T3	ARFGAP1	0.001051525	0.976	0.932	candidate	0	0	0	0
Q14331	FRG1	0.001051525	1	0.992	candidate	0	0	0	0
Q96B67	ARRDC3	0.001051525	0.636	0.688	candidate	0	0	0	0
Q03181	PPARD	0.001051525	0.964	0.948	candidate	0	0	0	0
Q8IUH5	ZDHHC17	0.001051525	0.576	0.628	candidate	0	0	0	0
O00273	DFFA	0.001051525	0.992	0.976	candidate	0	0	0	0
O75506	HSBP1	0.001051525	0.864	0.868	candidate	0	0	0	0
Q9UJ70	NAGK	0.001051525	0.92	0.84	candidate	0	0	0	0
Q2KJY2	KIF26B	0.001051525	0.96	0.92	candidate	0	0	0	0
P62314	SNRPD1	0.001051525	0.96	0.992	candidate	0	0	0	0
Q6EMK4	VASN	0.001051525	0.436	0.496	candidate	0	0	0	0
Q6P158	DHX57	0.001051525	0.756	0.844	candidate	0	0	0	0
Q8TD17	ZNF398	0.001051525	0.88	0.94	candidate	0	0	0	0
Q9H0X6	RNF208	0.001051525	0.956	0.932	candidate	0	0	0	0
Q9P127	LUZP4	0.001051525	0.868	0.76	candidate	0	0	0	0
Q8IUD6	RNF135	0.001051525	0.98	0.96	candidate	0	0	0	0
Q9Y4B4	RAD54L2	0.001051525	0.72	0.676	candidate	0	0	0	0
Q01664	TFAP4	0.001051525	0.88	0.868	candidate	0	0	0	0
Q12774	ARHGEF5	0.001051525	0.896	0.796	candidate	0	0	0	0
Q14088	RAB33A	0.001051525	0.948	0.892	candidate	0	0	0	0
Q96IV0	NGLY1	0.001051525	0.928	0.928	candidate	0	0	0	0
Q15386	UBE3C	0.001051525	0.996	0.976	candidate	0	0	0	0
Q96HC4	PDLIM5	0.001051525	0.996	0.948	candidate	0	0	0	0
Q9BQ89	FAM110A	0.001051525	0.54	0.488	candidate	0	0	0	0
Q8TB45	DEPTOR	0.001051525	0.992	0.976	candidate	0	0	0	0
Q8TCE9	LGALS14	0.001051525	0.532	0.524	candidate	0	0	0	0
Q8TD16	BICD2	0.001051525	0.48	0.66	candidate	0	0	0	0
O15164	TRIM24	0.001051525	0.972	0.976	candidate	0	0	0	0
Q96PK6	RBM14	0.001051525	0.996	0.984	candidate	0	0	0	0
Q5TA45	CPSF3L	0.001051525	0.688	0.72	candidate	0	0	0	0
Q16600	ZNF239	0.001051525	0.992	0.988	candidate	0	0	0	0
A6NLX3	SPDYE4	0.001051525	0.976	0.96	candidate	0	0	0	0
J3KQ42	NA	0.001051525	0.648	0.7	candidate	0	0	0	0
O43310	CTIF	0.001051525	0.98	0.988	candidate	0	0	0	0
O75935	DCTN3	0.001051525	0.984	0.952	candidate	0	0	0	0
O95201	ZNF205	0.001051525	0.968	0.916	candidate	0	0	0	0
P05187	ALPP	0.001051525	0.724	0.808	candidate	0	0	0	0
P13682	ZNF35	0.001051525	0.736	0.72	candidate	0	0	0	0
P31273	HOXC8	0.001051525	0.156	0.188	candidate	0	0	0	0
P60371	KRTAP10-6	0.001051525	0.212	0.556	candidate	0	0	0	0
Q14142	TRIM14	0.001051525	0.772	0.744	candidate	0	0	0	0
Q15475	SIX1	0.001051525	0.98	0.932	candidate	0	0	0	0
Q6L8G8	KRTAP5-7	0.001051525	0.348	0.664	candidate	0	0	0	0
Q7Z4W3	KRTAP19-3	0.001051525	0.928	0.872	candidate	0	0	0	0
Q8IUC1	KRTAP11-1	0.001051525	0.08	0.24	candidate	0	0	0	0
Q8N715	CCDC185	0.001051525	0.484	0.552	candidate	0	0	0	0
Q92551	IP6K1	0.001051525	0.996	0.936	candidate	0	0	0	0
Q96F45	ZNF503	0.001051525	0.992	0.96	candidate	0	0	0	0
Q9BZF9	UACA	0.001051525	0.984	0.944	candidate	0	0	0	0
Q9Y2B5	VPS9D1	0.001051525	0.852	0.792	candidate	0	0	0	0
P61026	RAB10	0.001051525	0.996	0.996	candidate	0	0	0	0
Q96HH6	TMEM19	0.001051525	0.996	0.976	candidate	0	0	0	0
P41219	PRPH	0.000788644	0.632	0.696	Disease1	0	0	0	0
Q00535	CDK5	0.000788644	0.672	0.624	Disease1	0	0	0	0
P10909	CLU	0.000788644	0.88	0.92	Disease1	0	0	0	0
Q92845	KIFAP3	0.000788644	0.852	0.896	Disease1	0	0	0	0
Q13242	SRSF9	0.000788644	0.992	1	Disease2	0	0	0	0
Q96LT7	C9orf72	0.000788644	0.944	0.908	Disease1	1	1	1	0.975
P62820	RAB1A	0.000788644	0.94	0.928	Disease2	1	2	2	0.98
O00571	DDX3X	0.000788644	0.916	0.896	candidate	0	0	0	0
Q03518	TAP1	0.000788644	0.96	0.92	candidate	0	0	0	0
O60869	EDF1	0.000788644	0.96	0.908	candidate	0	0	0	0
P11940	PABPC1	0.000788644	0.6	0.616	candidate	0	0	0	0
P46108	CRK	0.000788644	0.192	0.284	candidate	0	0	0	0
P17612	PRKACA	0.000788644	0.784	0.752	candidate	0	0	0	0
P30153	PPP2R1A	0.000788644	0.216	0.372	candidate	0	0	0	0
Q15139	PRKD1	0.000788644	0.964	0.968	candidate	0	0	0	0
P55036	PSMD4	0.000788644	0.384	0.576	candidate	0	0	0	0
Q9UQF2	MAPK8IP1	0.000788644	0.964	0.956	candidate	0	0	0	0
O14640	DVL1	0.000788644	0.928	0.908	candidate	0	0	0	0
Q9UKV5	AMFR	0.000788644	0.716	0.864	candidate	0	0	0	0
P35638	DDIT3	0.000788644	0.544	0.568	candidate	0	0	0	0
P16220	CREB1	0.000788644	0.812	0.844	candidate	0	0	0	0
P15408	FOSL2	0.000788644	0.864	0.748	candidate	0	0	0	0
Q13309	SKP2	0.000788644	0.44	0.516	candidate	0	0	0	0
Q7Z434	MAVS	0.000788644	0.772	0.76	candidate	0	0	0	0
P56282	POLE2	0.000788644	0.876	0.776	candidate	0	0	0	0
P61326	MAGOH	0.000788644	0.764	0.804	candidate	0	0	0	0
P14859	POU2F1	0.000788644	0.672	0.672	candidate	0	0	0	0
Q13287	NMI	0.000788644	0.408	0.464	candidate	0	0	0	0
P04271	S100B	0.000788644	0.704	0.724	candidate	0	0	0	0
P15172	MYOD1	0.000788644	0.656	0.668	candidate	0	0	0	0
Q96SB4	SRPK1	0.000788644	0.62	0.812	candidate	0	0	0	0
P41240	CSK	0.000788644	0.82	0.824	candidate	0	0	0	0
Q92835	INPP5D	0.000788644	0.792	0.804	candidate	0	0	0	0
P49810	PSEN2	0.000788644	0.872	0.888	candidate	0	0	0	0
Q7Z3K3	POGZ	0.000788644	0.212	0.256	candidate	0	0	0	0
P05556	ITGB1	0.000788644	0.592	0.716	candidate	0	0	0	0
Q92558	WASF1	0.000788644	0.8	0.804	candidate	0	0	0	0
Q13107	USP4	0.000788644	0.972	0.876	candidate	0	0	0	0
P41743	PRKCI	0.000788644	0.804	0.684	candidate	0	0	0	0
Q01196	RUNX1	0.000788644	0.54	0.636	candidate	0	0	0	0
P18031	PTPN1	0.000788644	0.704	0.696	candidate	0	0	0	0
P37231	PPARG	0.000788644	0.532	0.672	candidate	0	0	0	0
Q9UKL0	RCOR1	0.000788644	0.964	0.972	candidate	0	0	0	0
O60437	PPL	0.000788644	0.588	0.524	candidate	0	0	0	0
Q71U36	TUBA1A	0.000788644	0.964	0.976	candidate	0	0	0	0
O14746	TERT	0.000788644	0.792	0.828	candidate	0	0	0	0
P30307	CDC25C	0.000788644	0.828	0.864	candidate	0	0	0	0
Q96RI1	NR1H4	0.000788644	0.964	0.984	candidate	0	0	0	0
Q9H0E9	BRD8	0.000788644	0.904	0.952	candidate	0	0	0	0
P02786	TFRC	0.000788644	0.94	0.848	candidate	0	0	0	0
Q99759	MAP3K3	0.000788644	0.852	0.796	candidate	0	0	0	0
O43353	RIPK2	0.000788644	0.9	0.92	candidate	0	0	0	0
P41279	MAP3K8	0.000788644	0.936	0.944	candidate	0	0	0	0
Q15008	PSMD6	0.000788644	0.608	0.752	candidate	0	0	0	0
Q9UBE8	NLK	0.000788644	0.888	0.812	candidate	0	0	0	0
P24385	CCND1	0.000788644	0.564	0.58	candidate	0	0	0	0
P23511	NFYA	0.000788644	0.792	0.78	candidate	0	0	0	0
P04899	GNAI2	0.000788644	0.772	0.7	candidate	0	0	0	0
Q9BUZ4	TRAF4	0.000788644	0.104	0.176	candidate	0	0	0	0
P19474	TRIM21	0.000788644	0.592	0.632	candidate	0	0	0	0
Q99496	RNF2	0.000788644	0.252	0.456	candidate	0	0	0	0
O94875	SORBS2	0.000788644	0.688	0.644	candidate	0	0	0	0
O43823	AKAP8	0.000788644	0.936	0.964	candidate	0	0	0	0
P49137	MAPKAPK2	0.000788644	0.976	0.972	candidate	0	0	0	0
Q9NQB0	TCF7L2	0.000788644	0.588	0.576	candidate	0	0	0	0
P61457	PCBD1	0.000788644	0.86	0.792	candidate	0	0	0	0
Q8N5Z5	KCTD17	0.000788644	0.776	0.768	candidate	0	0	0	0
P41227	NAA10	0.000788644	0.56	0.468	candidate	0	0	0	0
P16885	PLCG2	0.000788644	0.944	0.888	candidate	0	0	0	0
Q2QGD7	ZXDC	0.000788644	0.988	0.996	candidate	0	0	0	0
P26358	DNMT1	0.000788644	0.832	0.892	candidate	0	0	0	0
P35232	PHB	0.000788644	0.876	0.86	candidate	0	0	0	0
O00401	WASL	0.000788644	0.544	0.508	candidate	0	0	0	0
O15169	AXIN1	0.000788644	0.256	0.256	candidate	0	0	0	0
P06401	PGR	0.000788644	0.888	0.912	candidate	0	0	0	0
Q9UM11	FZR1	0.000788644	0.536	0.772	candidate	0	0	0	0
O15084	ANKRD28	0.000788644	0.796	0.888	candidate	0	0	0	0
P31785	IL2RG	0.000788644	0.936	0.904	candidate	0	0	0	0
Q96B36	AKT1S1	0.000788644	1	0.992	candidate	0	0	0	0
Q969Q1	TRIM63	0.000788644	0.94	0.948	candidate	0	0	0	0
Q04323	UBXN1	0.000788644	0.884	0.908	candidate	0	0	0	0
Q9BZE9	ASPSCR1	0.000788644	0.924	0.844	candidate	0	0	0	0
Q9Y6D9	MAD1L1	0.000788644	0.312	0.392	candidate	0	0	0	0
Q14687	GSE1	0.000788644	0.772	0.708	candidate	0	0	0	0
Q9UGJ1	TUBGCP4	0.000788644	0.604	0.64	candidate	0	0	0	0
P50552	VASP	0.000788644	0.804	0.748	candidate	0	0	0	0
Q96GV9	C5orf30	0.000788644	0.992	0.992	candidate	0	0	0	0
Q14596	NBR1	0.000788644	0.864	0.876	candidate	0	0	0	0
O00167	EYA2	0.000788644	0.676	0.716	candidate	0	0	0	0
O00487	PSMD14	0.000788644	0.516	0.612	candidate	0	0	0	0
Q9BXM7	PINK1	0.000788644	0.92	0.936	candidate	0	0	0	0
P19388	POLR2E	0.000788644	0.736	0.856	candidate	0	0	0	0
Q9H1Y0	ATG5	0.000788644	0.796	0.728	candidate	0	0	0	0
Q13155	AIMP2	0.000788644	0.352	0.424	candidate	0	0	0	0
Q9NXF1	TEX10	0.000788644	0.984	1	candidate	0	0	0	0
P47897	QARS	0.000788644	0.284	0.296	candidate	0	0	0	0
P27987	ITPKB	0.000788644	0.968	0.908	candidate	0	0	0	0
Q99081	TCF12	0.000788644	0.172	0.252	candidate	0	0	0	0
Q96E35	ZMYND19	0.000788644	0.364	0.544	candidate	0	0	0	0
Q8IYR0	C6orf165	0.000788644	0.272	0.328	candidate	0	0	0	0
P56279	TCL1A	0.000788644	0.552	0.544	candidate	0	0	0	0
Q15583	TGIF1	0.000788644	0.972	0.936	candidate	0	0	0	0
O75771	RAD51D	0.000788644	0.488	0.48	candidate	0	0	0	0
Q8N3L3	TXLNB	0.000788644	0.288	0.396	candidate	0	0	0	0
Q96NC0	ZMAT2	0.000788644	0.492	0.492	candidate	0	0	0	0
Q8NB12	SMYD1	0.000788644	0.68	0.636	candidate	0	0	0	0
Q9BS34	ZNF670	0.000788644	0.876	0.872	candidate	0	0	0	0
P49821	NDUFV1	0.000788644	0.944	0.904	candidate	0	0	0	0
Q9UL15	BAG5	0.000788644	0.912	0.868	candidate	0	0	0	0
P23921	RRM1	0.000788644	1	0.996	candidate	0	0	0	0
P02538	KRT6A	0.000788644	0.612	0.612	candidate	0	0	0	0
P62487	POLR2G	0.000788644	0.772	0.96	candidate	0	0	0	0
Q9BUY5	ZNF426	0.000788644	0.716	0.74	candidate	0	0	0	0
G2XKQ0	NA	0.000788644	0.588	0.72	candidate	0	0	0	0
Q5TA78	LCE4A	0.000788644	0.236	0.46	candidate	0	0	0	0
Q6PEX3	KRTAP26-1	0.000788644	0.08	0.26	candidate	0	0	0	0
Q96BY2	MOAP1	0.000788644	0.836	0.764	candidate	0	0	0	0
Q6PKX4	DOK6	0.000788644	0.924	0.96	candidate	0	0	0	0
Q7L4I2	RSRC2	0.000788644	0.928	0.856	candidate	0	0	0	0
Q86UD4	ZNF329	0.000788644	0.816	0.724	candidate	0	0	0	0
Q12805	EFEMP1	0.000788644	0.808	0.724	candidate	0	0	0	0
Q9NP55	BPIFA1	0.000788644	0.5	0.616	candidate	0	0	0	0
Q9P0N9	TBC1D7	0.000788644	0.792	0.852	candidate	0	0	0	0
Q9P2Z0	THAP10	0.000788644	0.932	0.936	candidate	0	0	0	0
A8KAD6	NA	0.000788644	0.756	0.668	candidate	0	0	0	0
O00154	ACOT7	0.000788644	0.912	0.836	candidate	0	0	0	0
Q8WXI9	GATAD2B	0.000788644	0.688	0.66	candidate	0	0	0	0
O95990	FAM107A	0.000788644	0.676	0.66	candidate	0	0	0	0
Q06547	GABPB1	0.000788644	0.856	0.884	candidate	0	0	0	0
P79522	PRR3	0.000788644	0.952	0.904	candidate	0	0	0	0
Q0D2K3	RIPPLY1	0.000788644	0.64	0.6	candidate	0	0	0	0
Q14CS0	UBXN2B	0.000788644	0.872	0.804	candidate	0	0	0	0
Q15078	CDK5R1	0.000788644	0.952	0.844	candidate	0	0	0	0
Q96CS7	PLEKHB2	0.000788644	0.528	0.632	candidate	0	0	0	0
Q96KM6	ZNF512B	0.000788644	0.92	0.816	candidate	0	0	0	0
P16860	NPPB	0.000788644	0.948	0.912	candidate	0	0	0	0
P59990	KRTAP12-1	0.000788644	0.292	0.444	candidate	0	0	0	0
Q13393	PLD1	0.000788644	0.952	0.964	candidate	0	0	0	0
Q7L804	RAB11FIP2	0.000788644	0.94	0.876	candidate	0	0	0	0
P17936	IGFBP3	0.000788644	0.988	0.98	candidate	0	0	0	0
Q16763	UBE2S	0.000788644	0.992	0.988	candidate	0	0	0	0
J3KQ12	NA	0.000788644	0.652	0.688	candidate	0	0	0	0
O95214	LEPROTL1	0.000788644	0.876	0.792	candidate	0	0	0	0
P41222	PTGDS	0.000788644	0.98	0.956	candidate	0	0	0	0
P42857	NSG1	0.000788644	0.98	0.992	candidate	0	0	0	0
Q2TAL6	VWC2	0.000788644	0.344	0.488	candidate	0	0	0	0
Q3V5L5	MGAT5B	0.000788644	0.084	0.196	candidate	0	0	0	0
Q5T4B2	CERCAM	0.000788644	0.684	0.86	candidate	0	0	0	0
Q5TA77	LCE3B	0.000788644	0.5	0.908	candidate	0	0	0	0
Q6A163	KRT39	0.000788644	0.612	0.752	candidate	0	0	0	0
Q6IA69	NADSYN1	0.000788644	0.924	0.924	candidate	0	0	0	0
Q6NVU6	UFSP1	0.000788644	0.524	0.56	candidate	0	0	0	0
Q701N4	KRTAP5-2	0.000788644	0.496	0.732	candidate	0	0	0	0
Q8IUC0	KRTAP13-1	0.000788644	0.54	0.568	candidate	0	0	0	0
Q8N4U5	TCP11L2	0.000788644	0.996	0.956	candidate	0	0	0	0
Q8NFW5	DMBX1	0.000788644	0.136	0.2	candidate	0	0	0	0
Q8TDS5	OXER1	0.000788644	0.492	0.54	candidate	0	0	0	0
Q6P2R3	NA	0.000788644	0.212	0.328	candidate	0	0	0	0
Q86T65	DAAM2	0.000788644	0.968	0.94	candidate	0	0	0	0
P29279	CTGF	0.000788644	1	1	candidate	1	1	1	1
Q9P2R6	RERE	0.000788644	0.988	0.972	candidate	1	1	1	1
P10828	THRB	0.000788644	0.936	0.972	candidate	1	1	1	0.99
Q13200	PSMD2	0.000525762	0.42	0.516	Disease1	0	0	0	0
P29466	CASP1	0.000525762	0.976	0.928	Disease1	0	0	0	0
Q15303	ERBB4	0.000525762	0.88	0.888	Disease1	0	0	0	0
P02649	APOE	0.000525762	0.888	0.936	Disease1	0	0	0	0
Q9NQC3	RTN4	0.000525762	0.82	0.856	Disease1	0	0	0	0
Q13148	TARDBP	0.000525762	0.948	0.972	Disease1	0	0	0	0
Q13561	DCTN2	0.000525762	0.708	0.744	Disease1	0	0	0	0
P54259	ATN1	0.000525762	0.512	0.54	Disease2	1	1	1	0.525
Q9UJY1	HSPB8	0.000525762	0.828	0.92	Disease2	1	1	1	0.85
Q15650	TRIP4	0.000525762	0.964	0.96	Disease2	1	1	1	0.9
Q99700	ATXN2	0.000525762	0.956	0.936	Disease1	1	1	1	0.985
Q9UKS6	PACSIN3	0.000525762	0.928	0.928	candidate	0	0	0	0
Q96LK0	CEP19	0.000525762	0.436	0.5	candidate	0	0	0	0
P62333	PSMC6	0.000525762	0.464	0.548	candidate	0	0	0	0
P51610	HCFC1	0.000525762	0.608	0.756	candidate	0	0	0	0
P06213	INSR	0.000525762	0.724	0.716	candidate	0	0	0	0
Q01201	RELB	0.000525762	0.772	0.892	candidate	0	0	0	0
Q06609	RAD51	0.000525762	0.612	0.72	candidate	0	0	0	0
P42684	ABL2	0.000525762	0.896	0.848	candidate	0	0	0	0
P31948	STIP1	0.000525762	0.88	0.876	candidate	0	0	0	0
P12830	CDH1	0.000525762	0.692	0.644	candidate	0	0	0	0
P49407	ARRB1	0.000525762	0.388	0.5	candidate	0	0	0	0
Q5W0Q7	USPL1	0.000525762	0.968	0.956	candidate	0	0	0	0
P68431	HIST1H3A	0.000525762	0.236	0.264	candidate	0	0	0	0
P17252	PRKCA	0.000525762	0.812	0.772	candidate	0	0	0	0
Q9ULZ3	PYCARD	0.000525762	0.884	0.9	candidate	0	0	0	0
P51946	CCNH	0.000525762	0.512	0.528	candidate	0	0	0	0
P62834	RAP1A	0.000525762	0.924	0.924	candidate	0	0	0	0
P17844	DDX5	0.000525762	0.752	0.732	candidate	0	0	0	0
O00463	TRAF5	0.000525762	0.34	0.444	candidate	0	0	0	0
O76003	GLRX3	0.000525762	0.1	0.228	candidate	0	0	0	0
P50542	PEX5	0.000525762	0.488	0.752	candidate	0	0	0	0
Q15436	SEC23A	0.000525762	0.656	0.728	candidate	0	0	0	0
P40855	PEX19	0.000525762	0.676	0.896	candidate	0	0	0	0
P14921	ETS1	0.000525762	0.792	0.816	candidate	0	0	0	0
Q99558	MAP3K14	0.000525762	0.756	0.816	candidate	0	0	0	0
Q00597	FANCC	0.000525762	0.828	0.768	candidate	0	0	0	0
Q13616	CUL1	0.000525762	0.22	0.252	candidate	0	0	0	0
Q15642	TRIP10	0.000525762	0.592	0.588	candidate	0	0	0	0
O43524	FOXO3	0.000525762	0.624	0.72	candidate	0	0	0	0
Q96CW1	AP2M1	0.000525762	0.292	0.38	candidate	0	0	0	0
Q13596	SNX1	0.000525762	0.564	0.616	candidate	0	0	0	0
P05106	ITGB3	0.000525762	0.924	0.972	candidate	0	0	0	0
P08069	IGF1R	0.000525762	0.644	0.676	candidate	0	0	0	0
Q13263	TRIM28	0.000525762	0.46	0.54	candidate	0	0	0	0
Q9BYG5	PARD6B	0.000525762	0.676	0.672	candidate	0	0	0	0
P46937	YAP1	0.000525762	0.384	0.5	candidate	0	0	0	0
Q9UJY4	GGA2	0.000525762	0.86	0.868	candidate	0	0	0	0
P43320	CRYBB2	0.000525762	0.988	0.984	candidate	0	0	0	0
P78314	SH3BP2	0.000525762	0.876	0.908	candidate	0	0	0	0
Q8TEW0	PARD3	0.000525762	0.748	0.792	candidate	0	0	0	0
Q96HE7	ERO1A	0.000525762	0.992	0.96	candidate	0	0	0	0
Q15024	EXOSC7	0.000525762	0.9	0.972	candidate	0	0	0	0
Q8WZ42	TTN	0.000525762	0.888	0.912	candidate	0	0	0	0
Q14247	CTTN	0.000525762	0.66	0.692	candidate	0	0	0	0
O96017	CHEK2	0.000525762	0.556	0.68	candidate	0	0	0	0
P52564	MAP2K6	0.000525762	0.928	0.888	candidate	0	0	0	0
P20929	NEB	0.000525762	0.996	1	candidate	0	0	0	0
Q96BA8	CREB3L1	0.000525762	0.02	0.116	candidate	0	0	0	0
P35372	OPRM1	0.000525762	0.324	0.456	candidate	0	0	0	0
Q96L34	MARK4	0.000525762	0.912	0.852	candidate	0	0	0	0
Q8N668	COMMD1	0.000525762	0.72	0.748	candidate	0	0	0	0
Q8NFZ5	TNIP2	0.000525762	0.948	0.932	candidate	0	0	0	0
Q04912	MST1R	0.000525762	0.984	0.98	candidate	0	0	0	0
P27448	MARK3	0.000525762	0.9	0.892	candidate	0	0	0	0
Q9Y2U5	MAP3K2	0.000525762	0.884	0.912	candidate	0	0	0	0
P17980	PSMC3	0.000525762	0.42	0.528	candidate	0	0	0	0
P15056	BRAF	0.000525762	0.84	0.868	candidate	0	0	0	0
P40818	USP8	0.000525762	0.892	0.844	candidate	0	0	0	0
Q16795	NDUFA9	0.000525762	0.876	0.864	candidate	0	0	0	0
Q12929	EPS8	0.000525762	0.66	0.632	candidate	0	0	0	0
Q15797	SMAD1	0.000525762	0.58	0.688	candidate	0	0	0	0
Q96KQ4	PPP1R13B	0.000525762	0.2	0.3	candidate	0	0	0	0
O43143	DHX15	0.000525762	0.784	0.804	candidate	0	0	0	0
P33176	KIF5B	0.000525762	0.568	0.548	candidate	0	0	0	0
P49760	CLK2	0.000525762	0.216	0.308	candidate	0	0	0	0
Q53ET0	CRTC2	0.000525762	0.988	0.932	candidate	0	0	0	0
Q92574	TSC1	0.000525762	0.912	0.92	candidate	0	0	0	0
Q9UDY2	TJP2	0.000525762	0.9	0.892	candidate	0	0	0	0
P18887	XRCC1	0.000525762	0.892	0.916	candidate	0	0	0	0
Q7Z6Z7	HUWE1	0.000525762	0.768	0.728	candidate	0	0	0	0
Q99728	BARD1	0.000525762	0.456	0.464	candidate	0	0	0	0
P11387	TOP1	0.000525762	0.548	0.612	candidate	0	0	0	0
P20042	EIF2S2	0.000525762	0.988	0.972	candidate	0	0	0	0
P60520	GABARAPL2	0.000525762	0.212	0.356	candidate	0	0	0	0
P41182	BCL6	0.000525762	0.224	0.324	candidate	0	0	0	0
Q15311	RALBP1	0.000525762	0.384	0.504	candidate	0	0	0	0
Q9Y6K1	DNMT3A	0.000525762	0.664	0.544	candidate	0	0	0	0
P13498	CYBA	0.000525762	0.964	0.948	candidate	0	0	0	0
P61006	RAB8A	0.000525762	0.916	0.968	candidate	0	0	0	0
Q15691	MAPRE1	0.000525762	0.396	0.452	candidate	0	0	0	0
Q9UK53	ING1	0.000525762	0.764	0.808	candidate	0	0	0	0
Q9Y468	L3MBTL1	0.000525762	0.948	0.928	candidate	0	0	0	0
P10827	THRA	0.000525762	0.8	0.708	candidate	0	0	0	0
Q96PU8	QKI	0.000525762	0.78	0.824	candidate	0	0	0	0
O95967	EFEMP2	0.000525762	0.072	0.132	candidate	0	0	0	0
P05813	CRYBA1	0.000525762	0.712	0.736	candidate	0	0	0	0
Q12904	AIMP1	0.000525762	0.892	0.988	candidate	0	0	0	0
P21796	VDAC1	0.000525762	0.916	0.896	candidate	0	0	0	0
Q9BZE0	GLIS2	0.000525762	0.488	0.56	candidate	0	0	0	0
O00257	CBX4	0.000525762	0.816	0.836	candidate	0	0	0	0
P62140	PPP1CB	0.000525762	0.492	0.424	candidate	0	0	0	0
Q9BXC9	BBS2	0.000525762	0.864	0.844	candidate	0	0	0	0
Q14204	DYNC1H1	0.000525762	0.876	0.844	candidate	0	0	0	0
P04406	GAPDH	0.000525762	0.756	0.724	candidate	0	0	0	0
O75925	PIAS1	0.000525762	0.648	0.732	candidate	0	0	0	0
P29372	MPG	0.000525762	0.992	0.984	candidate	0	0	0	0
O60563	CCNT1	0.000525762	0.816	0.816	candidate	0	0	0	0
P15036	ETS2	0.000525762	0.888	0.836	candidate	0	0	0	0
Q8WYK2	JDP2	0.000525762	0.948	0.98	candidate	0	0	0	0
P22415	USF1	0.000525762	0.876	0.756	candidate	0	0	0	0
Q8NDC0	MAPK1IP1L	0.000525762	0.704	0.772	candidate	0	0	0	0
Q8WV99	ZFAND2B	0.000525762	0.976	0.976	candidate	0	0	0	0
Q15041	ARL6IP1	0.000525762	0.3	0.348	candidate	0	0	0	0
Q14258	TRIM25	0.000525762	0.956	0.948	candidate	0	0	0	0
P40425	PBX2	0.000525762	0.756	0.804	candidate	0	0	0	0
O43156	TTI1	0.000525762	0.868	0.932	candidate	0	0	0	0
Q8IZQ1	WDFY3	0.000525762	0.836	0.764	candidate	0	0	0	0
Q9BT78	COPS4	0.000525762	0.672	0.676	candidate	0	0	0	0
P17931	LGALS3	0.000525762	0.856	0.768	candidate	0	0	0	0
Q53FD0	ZC2HC1C	0.000525762	0.776	0.704	candidate	0	0	0	0
Q9H305	CDIP1	0.000525762	0.896	0.904	candidate	0	0	0	0
Q8N205	SYNE4	0.000525762	0.308	0.448	candidate	0	0	0	0
Q00013	MPP1	0.000525762	0.72	0.66	candidate	0	0	0	0
O14730	RIOK3	0.000525762	1	1	candidate	0	0	0	0
Q5BKZ1	ZNF326	0.000525762	0.948	0.956	candidate	0	0	0	0
Q15637	SF1	0.000525762	0.756	0.7	candidate	0	0	0	0
Q8IWX8	CHERP	0.000525762	0.828	0.888	candidate	0	0	0	0
Q00526	CDK3	0.000525762	0.68	0.644	candidate	0	0	0	0
Q9H3M7	TXNIP	0.000525762	0.98	0.992	candidate	0	0	0	0
Q9P0L2	MARK1	0.000525762	0.972	0.94	candidate	0	0	0	0
O95365	ZBTB7A	0.000525762	0.968	0.952	candidate	0	0	0	0
Q15555	MAPRE2	0.000525762	0.836	0.84	candidate	0	0	0	0
Q8N448	LNX2	0.000525762	0.692	0.724	candidate	0	0	0	0
Q96PV4	PNMA5	0.000525762	0.18	0.248	candidate	0	0	0	0
P51148	RAB5C	0.000525762	0.96	0.924	candidate	0	0	0	0
P42167	TMPO	0.000525762	0.984	0.98	candidate	0	0	0	0
Q9BQE3	TUBA1C	0.000525762	0.92	0.968	candidate	0	0	0	0
Q13352	ITGB3BP	0.000525762	0.84	0.772	candidate	0	0	0	0
O43294	TGFB1I1	0.000525762	0.968	0.952	candidate	0	0	0	0
A1A4E9	KRT13	0.000525762	0.4	0.564	candidate	0	0	0	0
P13196	ALAS1	0.000525762	0.408	0.624	candidate	0	0	0	0
Q3SYF9	KRTAP19-7	0.000525762	0.876	0.916	candidate	0	0	0	0
Q53EP0	FNDC3B	0.000525762	0.58	0.66	candidate	0	0	0	0
Q6IBN1	HNRNPK	0.000525762	0.58	0.72	candidate	0	0	0	0
Q03933	HSF2	0.000525762	0.92	0.856	candidate	0	0	0	0
A1L3A7	NUFIP2	0.000525762	0.78	0.928	candidate	0	0	0	0
Q6NX45	ZNF774	0.000525762	0.584	0.588	candidate	0	0	0	0
D3DR37	NA	0.000525762	0.356	0.556	candidate	0	0	0	0
Q86TB9	PATL1	0.000525762	0.948	0.908	candidate	0	0	0	0
Q9H6X5	C19orf44	0.000525762	0.952	0.924	candidate	0	0	0	0
Q9NZ32	ACTR10	0.000525762	0.972	0.976	candidate	0	0	0	0
Q9NZ81	PRR13	0.000525762	0.712	0.76	candidate	0	0	0	0
Q9UBV8	PEF1	0.000525762	0.428	0.508	candidate	0	0	0	0
Q9UHB4	NDOR1	0.000525762	0.7	0.704	candidate	0	0	0	0
A6NJ78	METTL15	0.000525762	0.836	0.848	candidate	0	0	0	0
O00422	SAP18	0.000525762	0.96	0.94	candidate	0	0	0	0
O95947	TBX6	0.000525762	0.524	0.656	candidate	0	0	0	0
Q9Y3B7	MRPL11	0.000525762	0.54	0.576	candidate	0	0	0	0
Q9Y3M2	CBY1	0.000525762	0.888	0.828	candidate	0	0	0	0
P61328	FGF12	0.000525762	0.8	0.852	candidate	0	0	0	0
P98179	RBM3	0.000525762	0.848	0.868	candidate	0	0	0	0
Q12797	ASPH	0.000525762	0.624	0.828	candidate	0	0	0	0
Q9BQC3	DPH2	0.000525762	0.972	0.98	candidate	0	0	0	0
Q96FJ2	DYNLL2	0.000525762	0.58	0.656	candidate	0	0	0	0
Q96LC9	BMF	0.000525762	0.816	0.812	candidate	0	0	0	0
Q96LM6	TEX37	0.000525762	0.448	0.568	candidate	0	0	0	0
Q9BT92	TCHP	0.000525762	0.304	0.452	candidate	0	0	0	0
Q8IW40	CCDC103	0.000525762	0.904	0.824	candidate	0	0	0	0
Q8ND83	SLAIN1	0.000525762	0.972	0.94	candidate	0	0	0	0
Q8TEB7	RNF128	0.000525762	0.988	0.872	candidate	0	0	0	0
Q8WUE5	CT55	0.000525762	0.884	0.808	candidate	0	0	0	0
P30039	PBLD	0.000525762	0.912	0.876	candidate	0	0	0	0
P78352	DLG4	0.000525762	0.444	0.604	candidate	0	0	0	0
O43255	SIAH2	0.000525762	0.82	0.812	candidate	0	0	0	0
P49765	VEGFB	0.000525762	0.992	0.992	candidate	0	0	0	0
P07996	THBS1	0.000525762	0.976	0.988	candidate	0	0	0	0
Q99743	NPAS2	0.000525762	0.952	0.948	candidate	0	0	0	0
Q08043	ACTN3	0.000525762	0.356	0.432	candidate	0	0	0	0
P98164	LRP2	0.000525762	0.86	0.888	candidate	0	0	0	0
O43491	EPB41L2	0.000525762	0.992	0.996	candidate	0	0	0	0
P49848	TAF6	0.000525762	0.864	0.92	candidate	0	0	0	0
Q9NQX3	GPHN	0.000525762	0.984	0.976	candidate	0	0	0	0
Q16585	SGCB	0.000525762	0.828	0.888	candidate	0	0	0	0
O95155	UBE4B	0.000525762	0.996	0.964	candidate	0	0	0	0
Q08209	PPP3CA	0.000525762	0.88	0.872	candidate	0	0	0	0
Q14643	ITPR1	0.000525762	0.904	0.912	candidate	0	0	0	0
P19387	POLR2C	0.000525762	0.816	0.86	candidate	0	0	0	0
Q86UL8	MAGI2	0.000525762	0.96	0.972	candidate	0	0	0	0
Q13588	GRAP	0.000525762	0.964	0.916	candidate	0	0	0	0
Q12906	ILF3	0.000525762	0.88	0.9	candidate	0	0	0	0
P05362	ICAM1	0.000525762	0.94	0.908	candidate	0	0	0	0
P04264	KRT1	0.000525762	0.504	0.524	candidate	0	0	0	0
P23142	FBLN1	0.000525762	0.64	0.692	candidate	0	0	0	0
P31751	AKT2	0.000525762	0.936	0.824	candidate	0	0	0	0
Q99832	CCT7	0.000525762	0.592	0.72	candidate	0	0	0	0
Q9P2J5	LARS	0.000525762	0.896	0.972	candidate	0	0	0	0
P00747	PLG	0.000525762	0.992	1	candidate	0	0	0	0
A0A087WZP6	NA	0.000525762	0.856	0.916	candidate	0	0	0	0
A0A140G945	NA	0.000525762	0.968	0.948	candidate	0	0	0	0
A4D2B0	MBLAC1	0.000525762	0.968	0.936	candidate	0	0	0	0
F8VZP4	NA	0.000525762	0.38	0.492	candidate	0	0	0	0
J3KMY6	ZC2HC1C	0.000525762	0.336	0.376	candidate	0	0	0	0
J3QTA2	NA	0.000525762	0.988	0.992	candidate	0	0	0	0
O60568	PLOD3	0.000525762	0.796	0.84	candidate	0	0	0	0
O95159	ZFPL1	0.000525762	0.684	0.752	candidate	0	0	0	0
Q14CN4	KRT72	0.000525762	0.832	0.816	candidate	0	0	0	0
Q17RF5	C4orf26	0.000525762	1	0.984	candidate	0	0	0	0
Q3LI77	KRTAP13-4	0.000525762	0.968	0.956	candidate	0	0	0	0
Q4VC12	MSS51	0.000525762	0.764	0.84	candidate	0	0	0	0
Q6AI39	GLTSCR1L	0.000525762	0.728	0.76	candidate	0	0	0	0
Q7Z2W4	ZC3HAV1	0.000525762	1	0.964	candidate	0	0	0	0
Q8IUB3	WFDC10B	0.000525762	1	0.988	candidate	0	0	0	0
Q8IWL8	STH	0.000525762	0.872	0.848	candidate	0	0	0	0
Q8NFV4	ABHD11	0.000525762	0.66	0.712	candidate	0	0	0	0
Q96DA0	ZG16B	0.000525762	0.972	0.912	candidate	0	0	0	0
Q96MG2	JSRP1	0.000525762	0.968	0.96	candidate	0	0	0	0
Q9BVV7	TIMM21	0.000525762	0.996	0.984	candidate	0	0	0	0
Q9BYP8	KRTAP17-1	0.000525762	0.428	0.652	candidate	0	0	0	0
Q9H992	7-Mar	0.000525762	0.952	0.94	candidate	0	0	0	0
Q9UIG4	PSORS1C2	0.000525762	0.784	0.72	candidate	0	0	0	0
Q9UL41	PNMA3	0.000525762	0.884	0.84	candidate	0	0	0	0
A0A087X0F7	RIBC2	0.000525762	0.784	0.768	candidate	0	0	0	0
Q15884	FAM189A2	0.000525762	0.94	0.872	candidate	0	0	0	0
Q86VL0	TCEA2	0.000525762	1	1	candidate	0	0	0	0
Q9BQ04	RBM4B	0.000525762	0.976	0.988	candidate	0	0	0	0
P30519	HMOX2	0.000525762	0.988	0.992	candidate	0	0	0	0
Q9BSU3	NAA11	0.000525762	0.956	0.896	candidate	0	0	0	0
Q7Z429	GRINA	0.000525762	0.996	0.98	candidate	0	0	0	0
Q8TEQ6	GEMIN5	0.000525762	0.92	0.944	candidate	1	1	1	1
P37023	ACVRL1	0.000525762	0.996	0.98	candidate	1	1	1	1
Q9Y243	AKT3	0.000262881	0.996	0.988	Disease1	0	0	0	0
Q13404	UBE2V1	0.000262881	0.856	0.828	Disease1	0	0	0	0
Q14318	FKBP8	0.000262881	0.788	0.804	Disease1	0	0	0	0
P01130	LDLR	0.000262881	0.94	0.912	Disease1	0	0	0	0
Q9GZV1	ANKRD2	0.000262881	0.96	0.936	Disease1	0	0	0	0
P01137	TGFB1	0.000262881	0.52	0.496	Disease2	1	1	1	0.67
P03950	ANG	0.000262881	1	0.996	Disease1	1	1	1	0.975
O60238	BNIP3L	0.000262881	0.648	0.804	candidate	0	0	0	0
P54727	RAD23B	0.000262881	0.764	0.716	candidate	0	0	0	0
Q9UL18	AGO1	0.000262881	0.852	0.88	candidate	0	0	0	0
O14727	APAF1	0.000262881	0.88	0.928	candidate	0	0	0	0
P55211	CASP9	0.000262881	0.744	0.712	candidate	0	0	0	0
Q96ST3	SIN3A	0.000262881	0.272	0.404	candidate	0	0	0	0
O14733	MAP2K7	0.000262881	0.8	0.876	candidate	0	0	0	0
Q8WUF5	PPP1R13L	0.000262881	0.908	0.912	candidate	0	0	0	0
Q15185	PTGES3	0.000262881	0.88	0.912	candidate	0	0	0	0
O75886	STAM2	0.000262881	0.592	0.604	candidate	0	0	0	0
O15525	MAFG	0.000262881	0.932	0.928	candidate	0	0	0	0
Q99836	MYD88	0.000262881	0.624	0.7	candidate	0	0	0	0
O95292	VAPB	0.000262881	0.676	0.744	candidate	0	0	0	0
Q8TDR0	TRAF3IP1	0.000262881	0.94	0.968	candidate	0	0	0	0
P12755	SKI	0.000262881	0.752	0.812	candidate	0	0	0	0
Q86T24	ZBTB33	0.000262881	0.84	0.84	candidate	0	0	0	0
P26045	PTPN3	0.000262881	0.656	0.68	candidate	0	0	0	0
Q13835	PKP1	0.000262881	0.868	0.82	candidate	0	0	0	0
P02533	KRT14	0.000262881	0.564	0.664	candidate	0	0	0	0
O95407	TNFRSF6B	0.000262881	0.98	0.964	candidate	0	0	0	0
P62805	HIST1H4I	0.000262881	0.232	0.324	candidate	0	0	0	0
Q9UQL6	HDAC5	0.000262881	0.512	0.54	candidate	0	0	0	0
Q07889	SOS1	0.000262881	0.58	0.64	candidate	0	0	0	0
P16234	PDGFRA	0.000262881	0.724	0.776	candidate	0	0	0	0
P43246	MSH2	0.000262881	0.696	0.692	candidate	0	0	0	0
Q15653	NFKBIB	0.000262881	0.74	0.772	candidate	0	0	0	0
P55196	MLLT4	0.000262881	0.688	0.628	candidate	0	0	0	0
Q9NY61	AATF	0.000262881	0.836	0.836	candidate	0	0	0	0
Q9Y4J8	DTNA	0.000262881	0.96	0.98	candidate	0	0	0	0
Q15366	PCBP2	0.000262881	0.94	0.988	candidate	0	0	0	0
P19235	EPOR	0.000262881	0.736	0.852	candidate	0	0	0	0
Q13813	SPTAN1	0.000262881	0.684	0.784	candidate	0	0	0	0
O60674	JAK2	0.000262881	0.432	0.524	candidate	0	0	0	0
O15524	SOCS1	0.000262881	0.836	0.844	candidate	0	0	0	0
P27361	MAPK3	0.000262881	0.428	0.492	candidate	0	0	0	0
P15498	VAV1	0.000262881	0.516	0.612	candidate	0	0	0	0
P15311	EZR	0.000262881	0.528	0.616	candidate	0	0	0	0
P30304	CDC25A	0.000262881	0.744	0.7	candidate	0	0	0	0
P56270	MAZ	0.000262881	0.932	0.916	candidate	0	0	0	0
O15357	INPPL1	0.000262881	0.864	0.84	candidate	0	0	0	0
Q13425	SNTB2	0.000262881	0.992	1	candidate	0	0	0	0
P55884	EIF3B	0.000262881	0.684	0.696	candidate	0	0	0	0
Q02410	APBA1	0.000262881	0.944	0.94	candidate	0	0	0	0
P39748	FEN1	0.000262881	0.896	0.896	candidate	0	0	0	0
Q9NRR5	UBQLN4	0.000262881	0.796	0.824	candidate	0	0	0	0
Q03468	ERCC6	0.000262881	0.912	0.92	candidate	0	0	0	0
Q13867	BLMH	0.000262881	0.792	0.816	candidate	0	0	0	0
Q12778	FOXO1	0.000262881	0.784	0.76	candidate	0	0	0	0
P07307	ASGR2	0.000262881	0.368	0.648	candidate	0	0	0	0
O60566	BUB1B	0.000262881	0.628	0.72	candidate	0	0	0	0
P07949	RET	0.000262881	0.732	0.756	candidate	0	0	0	0
Q16513	PKN2	0.000262881	0.932	0.892	candidate	0	0	0	0
P15941	MUC1	0.000262881	0.832	0.828	candidate	0	0	0	0
Q969H0	FBXW7	0.000262881	0.784	0.752	candidate	0	0	0	0
Q8WX92	NELFB	0.000262881	0.86	0.856	candidate	0	0	0	0
P01112	HRAS	0.000262881	0.568	0.596	candidate	0	0	0	0
Q13868	EXOSC2	0.000262881	0.816	0.964	candidate	0	0	0	0
O95477	ABCA1	0.000262881	0.892	0.896	candidate	0	0	0	0
Q16584	MAP3K11	0.000262881	0.876	0.856	candidate	0	0	0	0
P25942	CD40	0.000262881	0.828	0.88	candidate	0	0	0	0
P10398	ARAF	0.000262881	0.576	0.632	candidate	0	0	0	0
P30279	CCND2	0.000262881	0.916	0.968	candidate	0	0	0	0
Q9BVC4	MLST8	0.000262881	0.94	0.98	candidate	0	0	0	0
P24522	GADD45A	0.000262881	0.844	0.896	candidate	0	0	0	0
O14965	AURKA	0.000262881	0.496	0.576	candidate	0	0	0	0
O95619	YEATS4	0.000262881	0.604	0.732	candidate	0	0	0	0
P62277	RPS13	0.000262881	0.588	0.888	candidate	0	0	0	0
O15530	PDPK1	0.000262881	0.78	0.864	candidate	0	0	0	0
Q9UKV0	HDAC9	0.000262881	0.872	0.856	candidate	0	0	0	0
Q86Z02	HIPK1	0.000262881	0.964	0.94	candidate	0	0	0	0
Q13617	CUL2	0.000262881	0.488	0.636	candidate	0	0	0	0
O75832	PSMD10	0.000262881	0.632	0.748	candidate	0	0	0	0
Q96FA3	PELI1	0.000262881	0.708	0.66	candidate	0	0	0	0
Q12873	CHD3	0.000262881	0.492	0.62	candidate	0	0	0	0
Q86TC9	MYPN	0.000262881	1	1	candidate	0	0	0	0
Q15596	NCOA2	0.000262881	0.716	0.736	candidate	0	0	0	0
Q9NPI1	BRD7	0.000262881	0.928	0.916	candidate	0	0	0	0
Q9Y376	CAB39	0.000262881	0.924	0.916	candidate	0	0	0	0
P25787	PSMA2	0.000262881	0.448	0.684	candidate	0	0	0	0
P49720	PSMB3	0.000262881	0.48	0.584	candidate	0	0	0	0
P32927	CSF2RB	0.000262881	0.832	0.844	candidate	0	0	0	0
P34931	HSPA1L	0.000262881	0.916	0.884	candidate	0	0	0	0
Q13233	MAP3K1	0.000262881	0.708	0.7	candidate	0	0	0	0
P23396	RPS3	0.000262881	0.36	0.484	candidate	0	0	0	0
P20333	TNFRSF1B	0.000262881	0.932	0.88	candidate	0	0	0	0
P62888	RPL30	0.000262881	0.604	0.888	candidate	0	0	0	0
Q02878	RPL6	0.000262881	0.896	0.96	candidate	0	0	0	0
Q99460	PSMD1	0.000262881	0.504	0.692	candidate	0	0	0	0
Q9UNM6	PSMD13	0.000262881	0.604	0.744	candidate	0	0	0	0
Q96RK4	BBS4	0.000262881	0.864	0.832	candidate	0	0	0	0
Q99732	LITAF	0.000262881	0.48	0.624	candidate	0	0	0	0
O95059	RPP14	0.000262881	0.948	0.948	candidate	0	0	0	0
Q96PU4	UHRF2	0.000262881	0.856	0.852	candidate	0	0	0	0
P02768	ALB	0.000262881	0.76	0.816	candidate	0	0	0	0
Q6PKG0	LARP1	0.000262881	0.936	0.932	candidate	0	0	0	0
Q9UQC2	GAB2	0.000262881	0.892	0.84	candidate	0	0	0	0
Q92841	DDX17	0.000262881	0.616	0.604	candidate	0	0	0	0
O14974	PPP1R12A	0.000262881	0.92	0.932	candidate	0	0	0	0
Q9BY11	PACSIN1	0.000262881	0.876	0.844	candidate	0	0	0	0
P12757	SKIL	0.000262881	0.644	0.776	candidate	0	0	0	0
Q8NEM2	SHCBP1	0.000262881	0.98	0.96	candidate	0	0	0	0
Q9Y4H2	IRS2	0.000262881	0.804	0.804	candidate	0	0	0	0
Q9H307	PNN	0.000262881	0.652	0.724	candidate	0	0	0	0
Q6WCQ1	MPRIP	0.000262881	0.96	0.916	candidate	0	0	0	0
Q9Y2J2	EPB41L3	0.000262881	0.928	0.86	candidate	0	0	0	0
Q07866	KLC1	0.000262881	0.792	0.8	candidate	0	0	0	0
O75494	SRSF10	0.000262881	0.884	0.944	candidate	0	0	0	0
Q08999	RBL2	0.000262881	0.588	0.704	candidate	0	0	0	0
P46459	NSF	0.000262881	0.864	0.752	candidate	0	0	0	0
Q8N7H5	PAF1	0.000262881	0.696	0.776	candidate	0	0	0	0
Q8WTS6	SETD7	0.000262881	0.832	0.816	candidate	0	0	0	0
P30101	PDIA3	0.000262881	0.9	0.944	candidate	0	0	0	0
P26678	PLN	0.000262881	0.632	0.7	candidate	0	0	0	0
Q9H2X6	HIPK2	0.000262881	0.584	0.66	candidate	0	0	0	0
P31947	SFN	0.000262881	0.24	0.316	candidate	0	0	0	0
Q9H2C0	GAN	0.000262881	0.976	0.988	candidate	0	0	0	0
Q9H0K1	SIK2	0.000262881	0.936	0.936	candidate	0	0	0	0
Q93008	USP9X	0.000262881	0.856	0.884	candidate	0	0	0	0
P20248	CCNA2	0.000262881	0.388	0.456	candidate	0	0	0	0
P19525	EIF2AK2	0.000262881	0.568	0.632	candidate	0	0	0	0
O00499	BIN1	0.000262881	0.832	0.812	candidate	0	0	0	0
Q13884	SNTB1	0.000262881	0.996	1	candidate	0	0	0	0
Q13424	SNTA1	0.000262881	0.924	0.996	candidate	0	0	0	0
O95999	BCL10	0.000262881	0.808	0.732	candidate	0	0	0	0
Q9Y3D8	AK6	0.000262881	0.984	0.952	candidate	0	0	0	0
Q96HR8	NAF1	0.000262881	0.62	0.62	candidate	0	0	0	0
P35125	USP6	0.000262881	0.892	0.9	candidate	0	0	0	0
Q86YP4	GATAD2A	0.000262881	0.848	0.8	candidate	0	0	0	0
P43356	MAGEA2	0.000262881	0.564	0.584	candidate	0	0	0	0
Q9H444	CHMP4B	0.000262881	0.808	0.872	candidate	0	0	0	0
O75688	PPM1B	0.000262881	0.912	0.92	candidate	0	0	0	0
Q9UDY8	MALT1	0.000262881	0.884	0.908	candidate	0	0	0	0
O14786	NRP1	0.000262881	0.96	0.964	candidate	0	0	0	0
P06756	ITGAV	0.000262881	0.828	0.888	candidate	0	0	0	0
Q03060	CREM	0.000262881	0.808	0.808	candidate	0	0	0	0
Q9H7L9	SUDS3	0.000262881	0.94	0.896	candidate	0	0	0	0
O00743	PPP6C	0.000262881	0.84	0.844	candidate	0	0	0	0
P01023	A2M	0.000262881	0.916	0.884	candidate	0	0	0	0
Q9UNL4	ING4	0.000262881	0.8	0.788	candidate	0	0	0	0
P20340	RAB6A	0.000262881	0.844	0.924	candidate	0	0	0	0
Q07954	LRP1	0.000262881	0.736	0.748	candidate	0	0	0	0
P85299	PRR5	0.000262881	0.98	0.948	candidate	0	0	0	0
P46734	MAP2K3	0.000262881	0.864	0.912	candidate	0	0	0	0
Q7L2E3	DHX30	0.000262881	0.756	0.804	candidate	0	0	0	0
Q9BVL2	NUP58	0.000262881	0.684	0.744	candidate	0	0	0	0
P30154	PPP2R1B	0.000262881	0.556	0.596	candidate	0	0	0	0
Q7Z614	SNX20	0.000262881	0.868	0.824	candidate	0	0	0	0
P61020	RAB5B	0.000262881	0.984	0.956	candidate	0	0	0	0
Q9NR09	BIRC6	0.000262881	0.872	0.92	candidate	0	0	0	0
Q15672	TWIST1	0.000262881	0.828	0.816	candidate	0	0	0	0
Q8NBP7	PCSK9	0.000262881	0.984	0.956	candidate	0	0	0	0
Q96CS3	FAF2	0.000262881	0.78	0.852	candidate	0	0	0	0
Q12841	FSTL1	0.000262881	0.972	0.976	candidate	0	0	0	0
Q96C03	MIEF2	0.000262881	0.812	0.784	candidate	0	0	0	0
Q9BQ70	TCF25	0.000262881	0.856	0.888	candidate	0	0	0	0
Q8N6T7	SIRT6	0.000262881	0.952	0.884	candidate	0	0	0	0
Q9UBK2	PPARGC1A	0.000262881	0.74	0.796	candidate	0	0	0	0
Q96EP1	CHFR	0.000262881	0.884	0.864	candidate	0	0	0	0
Q9NZS9	BFAR	0.000262881	0.964	0.972	candidate	0	0	0	0
Q9NW38	FANCL	0.000262881	0.32	0.456	candidate	0	0	0	0
Q96QG7	MTMR9	0.000262881	0.704	0.692	candidate	0	0	0	0
Q9UQR1	ZNF148	0.000262881	0.848	0.792	candidate	0	0	0	0
Q86YT6	MIB1	0.000262881	0.992	0.936	candidate	0	0	0	0
O60346	PHLPP1	0.000262881	0.912	0.876	candidate	0	0	0	0
Q4LE39	ARID4B	0.000262881	0.772	0.748	candidate	0	0	0	0
Q08752	PPID	0.000262881	0.904	0.88	candidate	0	0	0	0
Q8IUZ5	PHYKPL	0.000262881	0.976	0.96	candidate	0	0	0	0
P25685	DNAJB1	0.000262881	0.908	0.916	candidate	0	0	0	0
P14317	HCLS1	0.000262881	0.924	0.94	candidate	0	0	0	0
O00264	PGRMC1	0.000262881	0.848	0.812	candidate	0	0	0	0
Q53EL6	PDCD4	0.000262881	0.888	0.844	candidate	0	0	0	0
O14879	IFIT3	0.000262881	0.764	0.788	candidate	0	0	0	0
P50502	ST13	0.000262881	0.932	0.92	candidate	0	0	0	0
Q99608	NDN	0.000262881	0.536	0.572	candidate	0	0	0	0
P53041	PPP5C	0.000262881	0.88	0.872	candidate	0	0	0	0
Q9H147	DNTTIP1	0.000262881	0.928	0.88	candidate	0	0	0	0
P02794	FTH1	0.000262881	0.916	0.86	candidate	0	0	0	0
Q9NRS6	SNX15	0.000262881	0.988	0.996	candidate	0	0	0	0
Q12982	BNIP2	0.000262881	0.528	0.572	candidate	0	0	0	0
Q9NQG6	MIEF1	0.000262881	0.724	0.736	candidate	0	0	0	0
P51858	HDGF	0.000262881	0.868	0.884	candidate	0	0	0	0
P43686	PSMC4	0.000262881	0.556	0.728	candidate	0	0	0	0
Q96PM5	RCHY1	0.000262881	0.468	0.592	candidate	0	0	0	0
Q9BRX9	WDR83	0.000262881	0.676	0.752	candidate	0	0	0	0
Q12874	SF3A3	0.000262881	0.924	0.856	candidate	0	0	0	0
Q13151	HNRNPA0	0.000262881	0.98	0.964	candidate	0	0	0	0
Q15029	EFTUD2	0.000262881	0.84	0.784	candidate	0	0	0	0
P51948	MNAT1	0.000262881	0.908	0.84	candidate	0	0	0	0
O75367	H2AFY	0.000262881	0.844	0.804	candidate	0	0	0	0
P14784	IL2RB	0.000262881	0.904	0.852	candidate	0	0	0	0
Q9H0F6	SHARPIN	0.000262881	0.828	0.792	candidate	0	0	0	0
Q9BQ95	ECSIT	0.000262881	0.728	0.796	candidate	0	0	0	0
O14654	IRS4	0.000262881	0.832	0.82	candidate	0	0	0	0
P08865	RPSA	0.000262881	0.74	0.816	candidate	0	0	0	0
P99999	CYCS	0.000262881	0.88	0.896	candidate	0	0	0	0
P48730	CSNK1D	0.000262881	0.588	0.656	candidate	0	0	0	0
O15105	SMAD7	0.000262881	0.58	0.66	candidate	0	0	0	0
Q9BUR4	WRAP53	0.000262881	0.812	0.792	candidate	0	0	0	0
O95197	RTN3	0.000262881	0.676	0.784	candidate	0	0	0	0
Q9H3R5	CENPH	0.000262881	0.748	0.788	candidate	0	0	0	0
Q5HYH7	NA	0.000262881	0.512	0.632	candidate	0	0	0	0
P55795	HNRNPH2	0.000262881	0.876	0.836	candidate	0	0	0	0
Q6ZYL4	GTF2H5	0.000262881	0.94	0.976	candidate	0	0	0	0
Q6P597	KLC3	0.000262881	0.404	0.52	candidate	0	0	0	0
Q99062	CSF3R	0.000262881	0.948	0.952	candidate	0	0	0	0
Q9Y3C8	UFC1	0.000262881	0.964	0.936	candidate	0	0	0	0
P26640	VARS	0.000262881	0.896	0.872	candidate	0	0	0	0
Q9BQQ3	GORASP1	0.000262881	0.912	0.916	candidate	0	0	0	0
Q17RD7	SYT16	0.000262881	0.732	0.74	candidate	0	0	0	0
Q6ZSB9	ZBTB49	0.000262881	0.888	0.824	candidate	0	0	0	0
Q8HWS3	RFX6	0.000262881	0.504	0.564	candidate	0	0	0	0
Q53XL8	PSMC1	0.000262881	0.996	0.992	candidate	0	0	0	0
Q5BVD1	C3orf52	0.000262881	0.592	0.656	candidate	0	0	0	0
Q5VV41	ARHGEF16	0.000262881	0.952	0.944	candidate	0	0	0	0
Q6NVH9	NA	0.000262881	0.98	0.956	candidate	0	0	0	0
Q9BTA9	WAC	0.000262881	0.644	0.652	candidate	0	0	0	0
Q7L2R6	ZNF765	0.000262881	0.868	0.848	candidate	0	0	0	0
O14639	ABLIM1	0.000262881	0.856	0.832	candidate	0	0	0	0
Q9NZL4	HSPBP1	0.000262881	0.928	0.88	candidate	0	0	0	0
Q9P2K6	KLHL42	0.000262881	0.56	0.62	candidate	0	0	0	0
O00629	KPNA4	0.000262881	0.796	0.828	candidate	0	0	0	0
H3BR10	SMLR1	0.000262881	1	1	candidate	0	0	0	0
O14832	PHYH	0.000262881	0.952	0.94	candidate	0	0	0	0
O15320	CTAGE5	0.000262881	0.872	0.816	candidate	0	0	0	0
Q8TAI7	RHEBL1	0.000262881	0.968	0.924	candidate	0	0	0	0
Q8NF64	ZMIZ2	0.000262881	0.636	0.736	candidate	0	0	0	0
O75694	NUP155	0.000262881	0.996	0.98	candidate	0	0	0	0
O95447	LCA5L	0.000262881	0.748	0.788	candidate	0	0	0	0
Q8WWA6	NA	0.000262881	0.992	0.98	candidate	0	0	0	0
Q9Y5R4	HEMK1	0.000262881	0.652	0.76	candidate	0	0	0	0
P60981	DSTN	0.000262881	0.956	0.952	candidate	0	0	0	0
P80098	CCL7	0.000262881	0.96	0.948	candidate	0	0	0	0
Q01804	OTUD4	0.000262881	0.952	0.936	candidate	0	0	0	0
Q9BSJ6	FAM64A	0.000262881	0.768	0.724	candidate	0	0	0	0
Q9BTE1	DCTN5	0.000262881	0.94	0.948	candidate	0	0	0	0
Q9BVI4	NOC4L	0.000262881	0.696	0.712	candidate	0	0	0	0
Q9H0L4	CSTF2T	0.000262881	0.732	0.684	candidate	0	0	0	0
Q8IZ26	ZNF34	0.000262881	0.496	0.528	candidate	0	0	0	0
P05408	SCG5	0.000262881	0.976	0.928	candidate	0	0	0	0
P07498	CSN3	0.000262881	0.94	0.916	candidate	0	0	0	0
P41271	NBL1	0.000262881	0.852	0.844	candidate	0	0	0	0
P52306	RAP1GDS1	0.000262881	0.764	0.728	candidate	0	0	0	0
Q8WXK3	ASB13	0.000262881	0.828	0.816	candidate	0	0	0	0
Q6ZN04	MEX3B	0.000262881	0.996	0.988	candidate	0	0	0	0
P46531	NOTCH1	0.000262881	0.692	0.744	candidate	0	0	0	0
Q13950	RUNX2	0.000262881	0.776	0.796	candidate	0	0	0	0
Q15036	SNX17	0.000262881	0.96	0.956	candidate	0	0	0	0
O75081	CBFA2T3	0.000262881	0.764	0.788	candidate	0	0	0	0
P43034	PAFAH1B1	0.000262881	0.892	0.916	candidate	0	0	0	0
Q92990	GLMN	0.000262881	0.908	0.928	candidate	0	0	0	0
Q99623	PHB2	0.000262881	0.912	0.84	candidate	0	0	0	0
Q9UHI8	ADAMTS1	0.000262881	0.996	0.976	candidate	0	0	0	0
O95045	UPP2	0.000262881	0.984	0.94	candidate	0	0	0	0
Q15545	TAF7	0.000262881	0.884	0.988	candidate	0	0	0	0
Q15542	TAF5	0.000262881	0.86	0.948	candidate	0	0	0	0
Q5THR3	EFCAB6	0.000262881	0.988	0.976	candidate	0	0	0	0
Q6PIL6	KCNIP4	0.000262881	0.948	0.86	candidate	0	0	0	0
P49802	RGS7	0.000262881	0.988	0.992	candidate	0	0	0	0
Q9H0M0	WWP1	0.000262881	0.616	0.664	candidate	0	0	0	0
Q15907	RAB11B	0.000262881	0.972	0.948	candidate	0	0	0	0
Q9UBB5	MBD2	0.000262881	0.784	0.884	candidate	0	0	0	0
Q08170	SRSF4	0.000262881	0.976	0.972	candidate	0	0	0	0
Q9GZU7	CTDSP1	0.000262881	0.532	0.6	candidate	0	0	0	0
Q13748	TUBA3C	0.000262881	0.9	0.88	candidate	0	0	0	0
Q15011	HERPUD1	0.000262881	0.956	0.964	candidate	0	0	0	0
P08575	PTPRC	0.000262881	0.908	0.964	candidate	0	0	0	0
Q99767	APBA2	0.000262881	0.972	0.96	candidate	0	0	0	0
O96028	WHSC1	0.000262881	0.956	0.92	candidate	0	0	0	0
Q9UKA1	FBXL5	0.000262881	0.956	0.968	candidate	0	0	0	0
Q8NHG8	ZNRF2	0.000262881	0.996	0.996	candidate	0	0	0	0
A0A075B6I8	NA	0.000262881	1	0.984	candidate	0	0	0	0
A0A0B4J2H2	NA	0.000262881	0.996	0.964	candidate	0	0	0	0
A0A0C4DH38	NA	0.000262881	0.988	0.996	candidate	0	0	0	0
B1AHH5	NA	0.000262881	0.676	0.704	candidate	0	0	0	0
E9PFK9	NA	0.000262881	0.592	0.696	candidate	0	0	0	0
G5E9M4	NA	0.000262881	0.98	0.968	candidate	0	0	0	0
H7BY64	NA	0.000262881	0.976	0.924	candidate	0	0	0	0
J3KQ25	NA	0.000262881	0.98	0.948	candidate	0	0	0	0
O14561	NDUFAB1	0.000262881	0.732	0.764	candidate	0	0	0	0
O15060	ZBTB39	0.000262881	0.884	0.888	candidate	0	0	0	0
O43278	SPINT1	0.000262881	0.992	0.948	candidate	0	0	0	0
O76013	KRT36	0.000262881	0.248	0.444	candidate	0	0	0	0
P01282	VIP	0.000262881	0.98	0.952	candidate	0	0	0	0
P05814	CSN2	0.000262881	1	0.968	candidate	0	0	0	0
P08519	NA	0.000262881	0.84	0.8	candidate	0	0	0	0
P08779	KRT16	0.000262881	0.14	0.312	candidate	0	0	0	0
P16035	TIMP2	0.000262881	0.988	0.964	candidate	0	0	0	0
P17021	ZNF17	0.000262881	0.892	0.888	candidate	0	0	0	0
P24592	IGFBP6	0.000262881	0.82	0.788	candidate	0	0	0	0
P35680	HNF1B	0.000262881	0.864	0.812	candidate	0	0	0	0
P49842	STK19	0.000262881	0.968	0.916	candidate	0	0	0	0
P53672	CRYBA2	0.000262881	0.668	0.716	candidate	0	0	0	0
P57721	PCBP3	0.000262881	0.912	0.924	candidate	0	0	0	0
Q14055	COL9A2	0.000262881	0.996	0.956	candidate	0	0	0	0
Q2M2I5	KRT24	0.000262881	0.504	0.62	candidate	0	0	0	0
Q5BKX5	C19orf54	0.000262881	0.276	0.368	candidate	0	0	0	0
Q5T753	LCE1E	0.000262881	0.24	0.348	candidate	0	0	0	0
Q5VX71	SUSD4	0.000262881	1	0.984	candidate	0	0	0	0
Q6ICB0	DESI1	0.000262881	0.748	0.756	candidate	0	0	0	0
Q6L8H4	KRTAP5-1	0.000262881	0.716	0.8	candidate	0	0	0	0
Q8IYX1	TBC1D21	0.000262881	0.624	0.668	candidate	0	0	0	0
Q8N680	ZBTB2	0.000262881	0.576	0.628	candidate	0	0	0	0
Q8TBM7	TMEM254	0.000262881	0.828	0.844	candidate	0	0	0	0
Q9BV47	DUSP26	0.000262881	0.948	0.896	candidate	0	0	0	0
Q9BX46	RBM24	0.000262881	0.98	0.964	candidate	0	0	0	0
Q9BYS1	KRTAP1-5	0.000262881	0.396	0.576	candidate	0	0	0	0
Q9GZY8	MFF	0.000262881	0.104	0.232	candidate	0	0	0	0
Q9H2H9	SLC38A1	0.000262881	0.704	0.752	candidate	0	0	0	0
Q9H3K6	BOLA2	0.000262881	0.736	0.728	candidate	0	0	0	0
Q9NSB4	KRT82	0.000262881	0.812	0.828	candidate	0	0	0	0
Q8WVY7	UBLCP1	0.000262881	0.992	0.992	candidate	0	0	0	0
A0A087X0W2	NA	0.000262881	0.696	0.76	candidate	0	0	0	0
A0A0A0MRL9	NA	0.000262881	0.928	0.864	candidate	0	0	0	0
H7BYK2	NA	0.000262881	1	0.992	candidate	0	0	0	0
Q86Y39	NDUFA11	0.000262881	0.996	0.968	candidate	0	0	0	0
O75044	SRGAP2	0.000262881	0.96	0.964	candidate	0	0	0	0
P55084	HADHB	0.000262881	0.984	0.968	candidate	0	0	0	0
P14416	DRD2	0.000262881	0.952	0.916	candidate	0	0	0	0
Q8IXJ9	ASXL1	0.000262881	0.976	0.94	candidate	0	0	0	0
O43768	ENSA	0.000262881	0.996	1	candidate	0	0	0	0
Q9BXU3	TEX13A	0.000262881	0.976	0.968	candidate	0	0	0	0
Q14203	DCTN1	0.000262881	0.608	0.644	Disease1	0	0	0	0
P40123	CAP2	0.000262881	0.924	0.96	candidate	1	1	1	0.995
Q9UM47	NOTCH3	0	0	0	Disease1	0	0	0	0
Q96KG9	SCYL1	0	0	0	Disease1	0	0	0	0
A0A0C4DFU2	SOD2	0	0	0	Disease1	0	0	0	0
O60682	MSC	0	0	0	Disease1	0	0	0	0
P04085	PDGFA	0	0	0	Disease1	0	0	0	0
P04732	MT1E	0	0	0	Disease1	0	0	0	0
P07203	GPX1	0	0	0	Disease1	0	0	0	0
P07438	MT1B	0	0	0	Disease1	0	0	0	0
P08294	SOD3	0	0	0	Disease1	0	0	0	0
P15018	LIF	0	0	0	Disease1	0	0	0	0
P34810	CD68	0	0	0	Disease1	0	0	0	0
P80297	MT1X	0	0	0	Disease1	0	0	0	0
Q01740	FMO1	0	0	0	Disease1	0	0	0	0
Q04609	FOLH1	0	0	0	Disease1	0	0	0	0
Q04726	TLE3	0	0	0	Disease1	0	0	0	0
Q0D2J5	ZNF763	0	0	0	Disease1	0	0	0	0
Q16552	IL17A	0	0	0	Disease1	0	0	0	0
Q5SV97	PERM1	0	0	0	Disease1	0	0	0	0
Q6NXT4	SLC30A6	0	0	0	Disease1	0	0	0	0
Q86WV8	TSC1	0	0	0	Disease1	0	0	0	0
Q8IVL6	P3H3	0	0	0	Disease1	0	0	0	0
Q8N339	MT1M	0	0	0	Disease1	0	0	0	0
Q99726	SLC30A3	0	0	0	Disease1	0	0	0	0
Q9NYZ2	SLC25A37	0	0	0	Disease1	0	0	0	0
P35613	BSG	0	0	0	Disease1	0	0	0	0
P20783	NTF3	0	0	0	Disease1	0	0	0	0
Q96JI7	SPG11	0	0	0	Disease1	0	0	0	0
Q30201	HFE	0	0	0	Disease1	0	0	0	0
Q16352	INA	0	0	0	Disease1	0	0	0	0
Q96Q42	ALS2	0	0	0	Disease1	0	0	0	0
Q8N5D0	WDTC1	0	0	0	Disease1	0	0	0	0
P08571	CD14	0	0	0	Disease1	0	0	0	0
P29320	EPHA3	0	0	0	Disease1	0	0	0	0
P13473	LAMP2	0	0	0	Disease1	0	0	0	0
P39086	GRIK1	0	0	0	Disease1	0	0	0	0
P42261	GRIA1	0	0	0	Disease1	0	0	0	0
P12036	NEFH	0	0	0	Disease1	0	0	0	0
Q9NRX1	PNO1	0	0	0	Disease1	0	0	0	0
Q8N1W1	ARHGEF28	0	0	0	Disease1	0	0	0	0
Q92562	FIG4	0	0	0	Disease1	0	0	0	0
Q9NWM8	FKBP14	0	0	0	Disease1	0	0	0	0
Q00653	NFKB2	0	0	0	Disease1	0	0	0	0
Q02790	FKBP4	0	0	0	Disease1	0	0	0	0
O75344	FKBP6	0	0	0	Disease1	0	0	0	0
Q13451	FKBP5	0	0	0	Disease1	0	0	0	0
P17861	XBP1	0	0	0	Disease1	0	0	0	0
Q9BUN8	DERL1	0	0	0	Disease1	0	0	0	0
P15692	VEGFA	0	0	0	Disease1	0	0	0	0
P26599	PTBP1	0	0	0	Disease1	0	0	0	0
Q06546	GABPA	0	0	0	Disease1	0	0	0	0
P09382	LGALS1	0	0	0	Disease1	0	0	0	0
Q13326	SGCG	0	0	0	Disease1	0	0	0	0
Q14571	ITPR2	0	0	0	Disease1	0	0	0	0
Q92851	CASP10	0	0	0	Disease1	0	0	0	0
P01375	TNF	0	0	0	Disease1	0	0	0	0
P05231	IL6	0	0	0	Disease1	0	0	0	0
P28799	GRN	0	0	0	Disease1	0	0	0	0
Q9C0K7	STRADB	0	0	0	Disease1	0	0	0	0
Q9Y572	RIPK3	0	0	0	Disease1	0	0	0	0
Q16881	TXNRD1	0	0	0	Disease1	0	0	0	0
Q9UQ35	SRRM2	0	0	0	Disease1	0	0	0	0
P35637	FUS	0	0	0	Disease1	0	0	0	0
P78344	EIF4G2	0	0	0	Disease1	0	0	0	0
P04156	PRNP	0	0	0	Disease1	0	0	0	0
P54252	ATXN3	0	0	0	Disease1	0	0	0	0
P04731	MT1A	0	0	0	Disease1	0	0	0	0
P42262	GRIA2	0	0	0	Disease1	0	0	0	0
P48039	MTNR1A	0	0	0	Disease1	0	0	0	0
Q13009	TIAM1	0	0	0	Disease1	0	0	0	0
Q01959	SLC6A3	0	0	0	Disease1	0	0	0	0
P32119	PRDX2	0	0	0	Disease1	0	0	0	0
P35625	TIMP3	0	0	0	Disease1	0	0	0	0
O95786	DDX58	0	0	0	Disease1	0	0	0	0
Q16236	NFE2L2	0	0	0	Disease1	0	0	0	0
Q00688	FKBP3	0	0	0	Disease1	0	0	0	0
P43004	SLC1A2	0	0	0	Disease1	0	0	0	0
O43678	NDUFA2	0	0	0	Disease1	0	0	0	0
P17535	JUND	0	0	0	Disease1	0	0	0	0
P07237	P4HB	0	0	0	Disease1	0	0	0	0
P0DJD3	RBMY1A1	0	0	0	Disease1	0	0	0	0
P30041	PRDX6	0	0	0	Disease1	0	0	0	0
Q14195	DPYSL3	0	0	0	Disease1	0	0	0	0
Q9UQN3	CHMP2B	0	0	0	Disease1	0	0	0	0
P26927	MST1	0	0	0	Disease1	0	0	0	0
Q8IWZ8	SUGP1	0	0	0	Disease1	0	0	0	0
P31350	RRM2	0	0	0	Disease1	0	0	0	0
Q15327	ANKRD1	0	0	0	Disease1	0	0	0	0
Q9C0F3	ZNF436	0	0	0	Disease1	0	0	0	0
Q92766	RREB1	0	0	0	Disease1	0	0	0	0
P14210	HGF	0	0	0	Disease1	0	0	0	0
P01584	IL1B	0	0	0	Disease1	0	0	0	0
Q92734	TFG	0	0	0	Disease1	0	0	0	0
O14782	KIF3C	0	0	0	Disease1	0	0	0	0
P43243	MATR3	0	0	0	Disease1	0	0	0	0
P09564	CD7	0	0	0	Disease1	0	0	0	0
P01588	EPO	0	0	0	Disease1	0	0	0	0
Q5MCW4	ZNF569	0	0	0	Disease1	0	0	0	0
Q6IB77	GLYAT	0	0	0	Disease1	0	0	0	0
Q9UHV8	LGALS13	0	0	0	Disease1	0	0	0	0
Q9Y680	FKBP7	0	0	0	Disease1	0	0	0	0
P68106	FKBP1B	0	0	0	Disease1	0	0	0	0
Q14416	GRM2	0	0	0	Disease1	0	0	0	0
Q9NQ79	CRTAC1	0	0	0	Disease1	0	0	0	0
P08118	MSMB	0	0	0	Disease1	0	0	0	0
P09923	ALPI	0	0	0	Disease1	0	0	0	0
P14222	PRF1	0	0	0	Disease1	0	0	0	0
P26885	FKBP2	0	0	0	Disease1	0	0	0	0
P39905	GDNF	0	0	0	Disease1	0	0	0	0
P43005	SLC1A1	0	0	0	Disease1	0	0	0	0
P04733	MT1F	0	0	0	Disease1	0	0	0	0
Q9UEE9	CFDP1	0	0	0	Disease1	0	0	0	0
Q08722	CD47	0	0	0	Disease1	0	0	0	0
P29965	CD40LG	0	0	0	Disease1	0	0	0	0
O60296	TRAK2	0	0	0	Disease1	0	0	0	0
Q76N89	HECW1	0	0	0	Disease1	0	0	0	0
O14618	CCS	0	0	0	Disease1	0	0	0	0
O76070	SNCG	0	0	0	Disease1	0	0	0	0
Q92804	TAF15	0	0	0	Disease1	0	0	0	0
A5PLL7	TMEM189	0	0	0	Disease1	0	0	0	0
Q16514	TAF12	0	0	0	Disease1	0	0	0	0
P04040	CAT	0	0	0	Disease1	0	0	0	0
P04839	CYBB	0	0	0	Disease1	0	0	0	0
P98161	PKD1	0	0	0	Disease1	0	0	0	0
P42263	GRIA3	0	0	0	Disease1	0	0	0	0
P48058	GRIA4	0	0	0	Disease1	0	0	0	0
P35858	IGFALS	0	0	0	Disease1	0	0	0	0
P01589	IL2RA	0	0	0	Disease1	0	0	0	0
P41597	CCR2	0	0	0	Disease1	0	0	0	0
P10071	GLI3	0	0	0	Disease1	0	0	0	0
P68366	TUBA4A	0	0	0	Disease1	0	0	0	0
P52333	JAK3	0	0	0	Disease1	0	0	0	0
Q14242	SELPLG	0	0	0	Disease1	0	0	0	0
O43561	LAT	0	0	0	Disease1	0	0	0	0
Q99523	SORT1	0	0	0	Disease1	0	0	0	0
O14893	GEMIN2	0	0	0	Disease2	0	0	0	0
P02545	LMNA	0	0	0	Disease2	0	0	0	0
P11532	DMD	0	0	0	Disease2	0	0	0	0
O95831	AIFM1	0	0	0	Disease2	0	0	0	0
Q9NQT5	EXOSC3	0	0	0	Disease2	0	0	0	0
Q9P2H0	CEP126	0	0	0	Disease2	0	0	0	0
Q9HBA0	TRPV4	0	0	0	Disease2	0	0	0	0
Q04656	ATP7A	0	0	0	Disease2	0	0	0	0
Q16548	BCL2A1	0	0	0	Disease2	0	0	0	0
P25686	DNAJB2	0	0	0	Disease2	0	0	0	0
Q53GS7	GLE1	0	0	0	Disease2	0	0	0	0
Q13642	FHL1	0	0	0	Disease2	0	0	0	0
Q9Y4W2	LAS1L	0	0	0	Disease2	0	0	0	0
O60231	DHX16	0	0	0	Disease2	0	0	0	0
Q9NUU7	DDX19A	0	0	0	Disease2	0	0	0	0
Q8N485	LIX1	0	0	0	Disease2	0	0	0	0
Q7Z6J9	TSEN54	0	0	0	Disease2	0	0	0	0
Q96G97	BSCL2	0	0	0	Disease2	0	0	0	0
O95149	SNUPN	0	0	0	Disease2	0	0	0	0
Q13075	NAIP	0	0	0	Disease2	0	0	0	0
Q13888	GTF2H2	0	0	0	Disease2	0	0	0	0
O75312	ZPR1	0	0	0	Disease2	0	0	0	0
P41250	GARS	0	0	0	Disease2	0	0	0	0
Q92945	KHSRP	0	0	0	Disease2	0	0	0	0
P22314	UBA1	0	0	0	Disease2	0	0	0	0
Q9NQ76	MEPE	0	0	0	Disease2	0	0	0	0
P84101	SERF2	0	0	0	Disease2	0	0	0	0
O94827	PLEKHG5	0	0	0	Disease2	0	0	0	0
Q7L014	DDX46	0	0	0	Disease2	0	0	0	0
P07476	IVL	0	0	0	Disease2	0	0	0	0
P55089	UCN	0	0	0	Disease2	0	0	0	0
O75923	DYSF	0	0	0	Disease2	1	1	1	0.885
P68133	ACTA1	0	0	0	Disease2	1	1	1	0.91
P07737	PFN1	0	0	0	Disease1	1	1	1	0.98
P13797	PLS3	0	0	0	Disease2	1	1	1	0.995
Q13177	PAK2	0	0	0	candidate	0	0	0	0
P08631	HCK	0	0	0	candidate	0	0	0	0
Q15052	ARHGEF6	0	0	0	candidate	0	0	0	0
Q9BX66	SORBS1	0	0	0	candidate	0	0	0	0
Q8TEJ3	SH3RF3	0	0	0	candidate	0	0	0	0
Q13444	ADAM15	0	0	0	candidate	0	0	0	0
Q8WV41	SNX33	0	0	0	candidate	0	0	0	0
Q14155	ARHGEF7	0	0	0	candidate	0	0	0	0
P49755	TMED10	0	0	0	candidate	0	0	0	0
P43487	RANBP1	0	0	0	candidate	0	0	0	0
O15078	CEP290	0	0	0	candidate	0	0	0	0
O15259	NPHP1	0	0	0	candidate	0	0	0	0
O43303	CCP110	0	0	0	candidate	0	0	0	0
O75161	NPHP4	0	0	0	candidate	0	0	0	0
O75665	OFD1	0	0	0	candidate	0	0	0	0
O94986	CEP152	0	0	0	candidate	0	0	0	0
O95684	FGFR1OP	0	0	0	candidate	0	0	0	0
P41208	CETN2	0	0	0	candidate	0	0	0	0
Q15154	PCM1	0	0	0	candidate	0	0	0	0
Q15468	STIL	0	0	0	candidate	0	0	0	0
Q2KHM9	KIAA0753	0	0	0	candidate	0	0	0	0
Q5BJF6	ODF2	0	0	0	candidate	0	0	0	0
Q5SW79	CEP170	0	0	0	candidate	0	0	0	0
Q5TB80	CEP162	0	0	0	candidate	0	0	0	0
Q66GS9	CEP135	0	0	0	candidate	0	0	0	0
Q68CZ1	RPGRIP1L	0	0	0	candidate	0	0	0	0
Q6UVJ0	SASS6	0	0	0	candidate	0	0	0	0
Q6ZU80	CEP128	0	0	0	candidate	0	0	0	0
Q86VQ0	LCA5	0	0	0	candidate	0	0	0	0
Q8IW35	CEP97	0	0	0	candidate	0	0	0	0
Q8N0Z3	SPICE1	0	0	0	candidate	0	0	0	0
Q8N157	AHI1	0	0	0	candidate	0	0	0	0
Q8N4C6	NIN	0	0	0	candidate	0	0	0	0
Q8N960	CEP120	0	0	0	candidate	0	0	0	0
Q8NA72	POC5	0	0	0	candidate	0	0	0	0
Q8NBT0	POC1A	0	0	0	candidate	0	0	0	0
Q8TC44	POC1B	0	0	0	candidate	0	0	0	0
Q8TES7	FBF1	0	0	0	candidate	0	0	0	0
Q92834	RPGR	0	0	0	candidate	0	0	0	0
Q96GX1	TCTN2	0	0	0	candidate	0	0	0	0
Q96KN7	RPGRIP1	0	0	0	candidate	0	0	0	0
Q96MT8	CEP63	0	0	0	candidate	0	0	0	0
Q96NL6	SCLT1	0	0	0	candidate	0	0	0	0
Q9HC77	CENPJ	0	0	0	candidate	0	0	0	0
Q9P2K1	CC2D2A	0	0	0	candidate	0	0	0	0
Q9Y2I6	NINL	0	0	0	candidate	0	0	0	0
Q86SG6	NEK8	0	0	0	candidate	0	0	0	0
Q9UPV0	CEP164	0	0	0	candidate	0	0	0	0
Q92878	RAD50	0	0	0	candidate	0	0	0	0
P35998	PSMC2	0	0	0	candidate	0	0	0	0
Q99708	RBBP8	0	0	0	candidate	0	0	0	0
Q9H3P7	ACBD3	0	0	0	candidate	0	0	0	0
Q9Y2A7	NCKAP1	0	0	0	candidate	0	0	0	0
P63208	SKP1	0	0	0	candidate	0	0	0	0
Q9Y2Z0	SUGT1	0	0	0	candidate	0	0	0	0
P63167	DYNLL1	0	0	0	candidate	0	0	0	0
P24390	KDELR1	0	0	0	candidate	0	0	0	0
Q9NZN9	AIPL1	0	0	0	candidate	0	0	0	0
P63010	AP2B1	0	0	0	candidate	0	0	0	0
P30533	LRPAP1	0	0	0	candidate	0	0	0	0
P08246	ELANE	0	0	0	candidate	0	0	0	0
P84077	ARF1	0	0	0	candidate	0	0	0	0
O75398	DEAF1	0	0	0	candidate	0	0	0	0
P49840	GSK3A	0	0	0	candidate	0	0	0	0
Q8IV36	HID1	0	0	0	candidate	0	0	0	0
P01009	SERPINA1	0	0	0	candidate	0	0	0	0
O95433	AHSA1	0	0	0	candidate	0	0	0	0
O95816	BAG2	0	0	0	candidate	0	0	0	0
P29034	S100A2	0	0	0	candidate	0	0	0	0
P06703	S100A6	0	0	0	candidate	0	0	0	0
P05019	IGF1	0	0	0	candidate	0	0	0	0
Q07666	KHDRBS1	0	0	0	candidate	0	0	0	0
P09038	FGF2	0	0	0	candidate	0	0	0	0
P32239	CCKBR	0	0	0	candidate	0	0	0	0
P25101	EDNRA	0	0	0	candidate	0	0	0	0
P24394	IL4R	0	0	0	candidate	0	0	0	0
P25025	CXCR2	0	0	0	candidate	0	0	0	0
P51677	CCR3	0	0	0	candidate	0	0	0	0
P51681	CCR5	0	0	0	candidate	0	0	0	0
P20366	TAC1	0	0	0	candidate	0	0	0	0
Q14254	FLOT2	0	0	0	candidate	0	0	0	0
Q09013	DMPK	0	0	0	candidate	0	0	0	0
P01308	INS	0	0	0	candidate	0	0	0	0
P09619	PDGFRB	0	0	0	candidate	0	0	0	0
P49023	PXN	0	0	0	candidate	0	0	0	0
Q12772	SREBF2	0	0	0	candidate	0	0	0	0
Q9BZD4	NUF2	0	0	0	candidate	0	0	0	0
Q9UQM7	CAMK2A	0	0	0	candidate	0	0	0	0
Q7Z7L7	ZER1	0	0	0	candidate	0	0	0	0
Q92540	SMG7	0	0	0	candidate	0	0	0	0
Q9UPR3	SMG5	0	0	0	candidate	0	0	0	0
O95400	CD2BP2	0	0	0	candidate	0	0	0	0
Q7Z591	AKNA	0	0	0	candidate	0	0	0	0
Q8IWJ2	GCC2	0	0	0	candidate	0	0	0	0
Q9H267	VPS33B	0	0	0	candidate	0	0	0	0
Q13308	PTK7	0	0	0	candidate	0	0	0	0
Q9NPI9	KCNJ16	0	0	0	candidate	0	0	0	0
Q13557	CAMK2D	0	0	0	candidate	0	0	0	0
P36888	FLT3	0	0	0	candidate	0	0	0	0
Q14004	CDK13	0	0	0	candidate	0	0	0	0
Q9NYV4	CDK12	0	0	0	candidate	0	0	0	0
Q9UQ80	PA2G4	0	0	0	candidate	0	0	0	0
P26038	MSN	0	0	0	candidate	0	0	0	0
Q9Y2R2	PTPN22	0	0	0	candidate	0	0	0	0
P53355	DAPK1	0	0	0	candidate	0	0	0	0
P05230	FGF1	0	0	0	candidate	0	0	0	0
Q9NR28	DIABLO	0	0	0	candidate	0	0	0	0
P62841	RPS15	0	0	0	candidate	0	0	0	0
P19784	CSNK2A2	0	0	0	candidate	0	0	0	0
Q96AY2	EME1	0	0	0	candidate	0	0	0	0
P49418	AMPH	0	0	0	candidate	0	0	0	0
Q99963	SH3GL3	0	0	0	candidate	0	0	0	0
O75400	PRPF40A	0	0	0	candidate	0	0	0	0
Q68CZ2	TNS3	0	0	0	candidate	0	0	0	0
Q8N2Z9	APITD1	0	0	0	candidate	0	0	0	0
Q8NG31	CASC5	0	0	0	candidate	0	0	0	0
Q8IZP0	ABI1	0	0	0	candidate	0	0	0	0
Q8WV28	BLNK	0	0	0	candidate	0	0	0	0
P16591	FER	0	0	0	candidate	0	0	0	0
Q9BTE6	AARSD1	0	0	0	candidate	0	0	0	0
O43242	PSMD3	0	0	0	candidate	0	0	0	0
O60884	DNAJA2	0	0	0	candidate	0	0	0	0
P58340	MLF1	0	0	0	candidate	0	0	0	0
Q9H6T3	RPAP3	0	0	0	candidate	0	0	0	0
Q7L3B6	CDC37L1	0	0	0	candidate	0	0	0	0
P53618	COPB1	0	0	0	candidate	0	0	0	0
P54652	HSPA2	0	0	0	candidate	0	0	0	0
Q14249	ENDOG	0	0	0	candidate	0	0	0	0
Q15393	SF3B3	0	0	0	candidate	0	0	0	0
Q6NSI4	CXorf57	0	0	0	candidate	0	0	0	0
Q9UIM3	FKBPL	0	0	0	candidate	0	0	0	0
Q96RS6	NUDCD1	0	0	0	candidate	0	0	0	0
Q96Q40	CDK15	0	0	0	candidate	0	0	0	0
Q96QS6	PSKH2	0	0	0	candidate	0	0	0	0
Q99615	DNAJC7	0	0	0	candidate	0	0	0	0
Q9NUG6	PDRG1	0	0	0	candidate	0	0	0	0
Q9UHV9	PFDN2	0	0	0	candidate	0	0	0	0
Q9Y239	NOD1	0	0	0	candidate	0	0	0	0
Q9Y2H1	STK38L	0	0	0	candidate	0	0	0	0
Q9NPI6	DCP1A	0	0	0	candidate	0	0	0	0
Q6PID8	KLHDC10	0	0	0	candidate	0	0	0	0
Q8IVD9	NUDCD3	0	0	0	candidate	0	0	0	0
P35240	NF2	0	0	0	candidate	0	0	0	0
Q504Q3	PAN2	0	0	0	candidate	0	0	0	0
Q86Y07	VRK2	0	0	0	candidate	0	0	0	0
P38646	HSPA9	0	0	0	candidate	0	0	0	0
O75943	RAD17	0	0	0	candidate	0	0	0	0
Q99638	RAD9A	0	0	0	candidate	0	0	0	0
O75477	ERLIN1	0	0	0	candidate	0	0	0	0
O94905	ERLIN2	0	0	0	candidate	0	0	0	0
O15503	INSIG1	0	0	0	candidate	0	0	0	0
Q9BVT8	TMUB1	0	0	0	candidate	0	0	0	0
Q99835	SMO	0	0	0	candidate	0	0	0	0
P41145	OPRK1	0	0	0	candidate	0	0	0	0
O94806	PRKD3	0	0	0	candidate	0	0	0	0
P50406	HTR6	0	0	0	candidate	0	0	0	0
P02753	RBP4	0	0	0	candidate	0	0	0	0
Q9BZW8	CD244	0	0	0	candidate	0	0	0	0
O95631	NTN1	0	0	0	candidate	0	0	0	0
Q9P0U3	SENP1	0	0	0	candidate	0	0	0	0
P55854	SUMO3	0	0	0	candidate	0	0	0	0
P81274	GPSM2	0	0	0	candidate	0	0	0	0
Q15910	EZH2	0	0	0	candidate	0	0	0	0
O00512	BCL9	0	0	0	candidate	0	0	0	0
Q03164	KMT2A	0	0	0	candidate	0	0	0	0
Q9H204	MED28	0	0	0	candidate	0	0	0	0
O75478	TADA2A	0	0	0	candidate	0	0	0	0
O75530	EED	0	0	0	candidate	0	0	0	0
Q13363	CTBP1	0	0	0	candidate	0	0	0	0
Q8N3R9	MPP5	0	0	0	candidate	0	0	0	0
Q9Y3Y4	PYGO1	0	0	0	candidate	0	0	0	0
Q96IZ0	PAWR	0	0	0	candidate	0	0	0	0
Q8IY92	SLX4	0	0	0	candidate	0	0	0	0
O75564	NA	0	0	0	candidate	0	0	0	0
Q96KQ7	EHMT2	0	0	0	candidate	0	0	0	0
Q8N108	MIER1	0	0	0	candidate	0	0	0	0
Q9BTC8	MTA3	0	0	0	candidate	0	0	0	0
Q96K30	RITA1	0	0	0	candidate	0	0	0	0
Q96T58	SPEN	0	0	0	candidate	0	0	0	0
Q9UPQ9	TNRC6B	0	0	0	candidate	0	0	0	0
P08151	GLI1	0	0	0	candidate	0	0	0	0
Q04724	TLE1	0	0	0	candidate	0	0	0	0
Q13761	RUNX3	0	0	0	candidate	0	0	0	0
Q9UPV9	TRAK1	0	0	0	candidate	0	0	0	0
Q8WUW1	BRK1	0	0	0	candidate	0	0	0	0
Q9P2E7	PCDH10	0	0	0	candidate	0	0	0	0
P51587	BRCA2	0	0	0	candidate	0	0	0	0
Q86YC2	PALB2	0	0	0	candidate	0	0	0	0
Q9HCJ0	TNRC6C	0	0	0	candidate	0	0	0	0
Q14653	IRF3	0	0	0	candidate	0	0	0	0
Q03519	TAP2	0	0	0	candidate	0	0	0	0
O14867	BACH1	0	0	0	candidate	0	0	0	0
Q9Y5Q3	MAFB	0	0	0	candidate	0	0	0	0
Q16649	NFIL3	0	0	0	candidate	0	0	0	0
P49715	CEBPA	0	0	0	candidate	0	0	0	0
P49716	CEBPD	0	0	0	candidate	0	0	0	0
P53567	CEBPG	0	0	0	candidate	0	0	0	0
P18846	ATF1	0	0	0	candidate	0	0	0	0
[truncated: 10,217 more rows]

## Sheet: S2B_Evidences
symbol	no_als	pmid_als	no_sma	pmid_sma	product_als_sma_pmid	OT_als	OT_sma	DIS_als	DIS_sma	# evidence sources	ALS and SMA
HNRNPA1	39	29562314|29472250|29426953|29425503|29405028|29131108|29102476|29033165|28980860|28389532|28282387|28000042|27920024|27694260|27460707|27414033|27066560|26931465|26804609|26406374|25907258|25771394|25616961|25375143|25338872|24908169|24659297|24612671|24549040|24371143|24154603|24119545|24085347|23962724|23827524|23635965|23455423|25002999|22842875	5	25506695|24659297|21561730|19848583|17884807	195	1	1	1	1	6	1
DES	100	29848387|29678089|29589534|29493298|29462666|29445325|29443939|29318802|29287521|29271898|29264395|29247199|29202456|29197216|29122760|29121942|29104532|29046475|29024794|28926131|28859337|28811143|28785215|28716533|28709447|28703543|28641540|28641533|28619002|28619000|28595974|28586096|28497735|28490746|28477850|28475686|28457490|28449881|28422121|28341166|28302022|28244008|28240206|28237315|281…	94	29802573|29692406|29493298|29391529|29305137|29290580|28728573|28668232|28647557|28630007|28477850|28473226|28120463|27981906|27858747|27854216|27638988|27089520|26917501|26915343|26778473|26744358|26572537|26456816|26206601|25961553|25896909|25861036|25816143|24785145|24630620|23993361|23448465|23360274|22930275|22570336|22504774|22454514|20739549|19751207|19207472|19129172|18363640|18216203|180…	9400	1	1	0	0	4	1
MYC	13	26234378|26075709|25327864|24907400|24899262|24553769|23053136|23012445|22673189|22394026|22357218|22181065|18048013	8	29598153|26602803|26474030|22673189|22357218|12374765|11641277|10816558	104	1	1	0	0	4	1
GSK3B	18	27983596|27180807|26455662|26444778|25807946|25573097|24954589|24893131|24680562|23899525|23876328|23688553|23665941|22698482|21530509|19323791|18221734|16045483	4	27180807|26892876|26683872|23876328	72	1	1	0	0	4	1
HSPA8	7	28978466|28402699|24860144|23349634|21493711|15358145|15198682	2	28402699|1918326	14	1	0	1	0	4	1
SRSF1	2	28677678|262053	3	26386842|25506695|21602265	6	1	1	0	0	4	1
EEF1D	1	19997636	1	19997636	1	1	1	0	0	4	1
JUN	100	29859124|29859100|29858777|29857583|29856801|29856233|29779602|29779597|29779590|29766929|29766918|29766917|29764981|29737853|29715546|29709651|29705950|29654868|29652734|29652733|29605155|29588252|29580900|29577934|29572723|29571747|29570047|29560813|29551730|29550431|29547745|29528392|29525178|29522758|29519717|29518482|29512869|29499331|29490429|29486297|29486281|29449030|29447858|29398120|293…	100	29858556|29858094|29687752|29672717|29652734|29577934|29560813|29547745|29541850|29473159|29429566|28808928|28799578|28680390|28680270|28666123|28662219|28650318|28645253|28642865|28634272|28624227|28623256|28604635|28594869|28591053|28570645|28548834|28481536|28463817|28412171|28374951|28338488|28258160|28251733|28242130|28202949|28161391|28159932|28118087|28003344|27807779|27005422|27701745|276…	10000	1	0	0	0	3	1
BAX	64	29858777|29807145|29802307|29499331|28926110|28666328|27999308|27654856|26944603|26756888|26520394|26067594|26020962|26013250|25832828|25781653|25655275|25577170|24699224|23827971|23721573|23562846|23492769|23172909|22523592|21933185|21418619|21346313|21193837|20890041|20195368|21572928|19650830|19046404|18306664|18032672|17908043|17573112|17435755|17434459|17321743|17171827|16928866|16670179|160…	16	27605908|23409868|21884794|20605078|19228953|18824496|16564230|12634090|12445631|11397650|10501549|9535127|9449476|9389483|9034368|8974737	1024	1	0	0	0	3	1
UBC	40	28861801|28629863|28104543|28012605|27927242|26248865|26224593|25727900|25062761|24844281|24315469|24252504|23609067|23384285|22994484|22085693|21527311|19609920|19301431|19283396|19272927|19231200|24855505|18485920|17914180|17114826|16106618|15691215|15681803|14599431|11738189|11464926|11268031|11150970|11090867|10924763|10631653|10220104|10052866|9762518	2	11090867|9727735	80	1	0	0	0	3	1
BAG3	12	29515358|28680391|28680390|28402699|28396624|27570075|27075172|26961006|25377282|24324403|24256261|20570967	4	28680390|28402699|26572535|26490709	48	1	0	0	0	3	1
CASP8	21	29082245|27552911|23899525|22698482|22178911|21572928|19657041|18770054|18316197|18306664|17503505|17397813|17105868|16000635|14989595|12815280|12354397|12213439|11161814|10996223|10691289	2	22723941|9535906	42	1	0	0	0	3	1
SIRT1	20	29571747|27333745|27002158|26171319|25976755|25167838|25057490|24946089|24885036|24563846|24252177|24046746|23000195|22796962|22137654|21930182|21896316|20626250|17937892|17581637	2	23055316|221314	40	1	0	0	0	3	1
HTRA2	3	28186560|20202124|18703504	10	20190275|19584083|16724231|14520560|12915451|12215230|12165565|11875052|11153908|10931943	30	1	0	0	0	3	1
BAG1	5	28680390|28402699|24324403|20695888|18955116	3	28680390|28402699|26490709	15	1	0	0	0	3	1
DDX20	1	29523774	13	29523774|20157854|17895963|16301532|12668731|12554860|12459587|11914277|11714716|10942426|10767334|10725331|10601333	13	0	0	0	1	3	1
GSN	8	29728564|29677514|28380257|28040728|28039894|27053723|26938019|8008625	1	11456315	8	1	0	0	0	3	1
BAD	35	28502042|26839121|25860344|25330859|24958627|24875234|24336308|24245652|24198760|23827971|22594630|28066692|19731042|19199926|18506038|18362279|18005051|17908043|17610164|17321743|17128100|17128098|16892030|16648814|15621213|15512900|12024541|11465919|10582606|10560632|8944624|8675141|7505713|7505709|3577660	5	29464380|23220836|19070320|17610164|8675141	175	0	0	0	0	2	1
SNRPF	2	25735748|1036931	55	26828962|26473610|26092730|26069323|24413165|24357717|23022347|22607171|21816274|20400941|19735367|19350502|19286363|18923150|18675250|17473171|17308308|16738131|16451734|16301532|16236758|15986519|15975577|15964810|15844790|15580564|12776181|12657835|12459587|12244096|12192051|12095920|11792806|11720283|11714716|11713266|11470819|11389857|10369885|11135666|10851237|10725331|10601333|10562276|105…	110	0	0	0	0	2	1
RHOA	8	28495450|27064956|25339865|25309324|21190141|19535326|17981578|12675918	8	28899515|25221469|24806302|22397316|22197680|20097679|19497369|17873296	64	0	0	0	0	2	1
STUB1	4	17157513|16048838|15358145|15198682	4	25292434|20348093|18784277|17494697	16	0	0	0	0	2	1
BOLL	4	24667005|18307039|12716019|216379	4	8129910|2775546|6008535|13607741	16	0	0	0	0	2	1
BID	14	29720226|29440992|27257617|27059126|26756888|26099215|24956542|24659297|23613806|21099736|18770054|15204012|12213439|9665596	1	24659297	14	0	0	0	0	2	1
RELA	7	26794445|26521126|24691167|24690380|22084410|20623531|18784263	2	28808928|2693112	14	0	0	0	0	2	1
EGF	10	26478128|24945434|26085845|23827971|22740833|20169434|20152809|16902995|2131408|3492593	1	24755273	10	0	0	0	0	2	1
SMAD3	3	28520806|22435645|18210139	3	27907012|27870893|12161010	9	0	0	0	0	2	1
ERBB2	4	29319907|24803543|24229388|19385056	2	24803543|1150196	8	0	0	0	0	2	1
SNRPB	1	25735748	6	29507115|24357717|16738131|11792806|11714716|10851237	6	0	0	0	0	2	1
HSPB2	2	29425965|1680618	2	29425965|264907	4	0	0	0	0	2	1
SRSF3	2	28453527|2710492	2	25506695|1823201	4	0	0	0	0	2	1
HSPB6	1	29425965	3	29425965|28000086|25965061	3	0	0	0	0	2	1
MDM2	1	16099509	2	28596723|1878427	2	0	0	0	0	2	1
GTF2H1	2	23891729|1979372	1	23637164	2	0	0	0	0	2	1
ITCH	2	11373040|1428813	1	26908624	2	0	0	0	0	2	1
IKBKB	2	27257617|1832649	1	28214532	2	0	0	0	0	2	1
DHX9	1	28453527	1	11175761	1	0	0	0	0	2	1
HSPB7	1	29425965	1	29425965	1	0	0	0	0	2	1
UBQLN1	9	29247619|29161404|24747970|23143281|23023293|22898310|22766032|19669651|19112176	0	NA	0	1	0	1	0	3	0
FADD	5	22698482|18316197|12354397|12124437|11161814	0	NA	0	1	0	0	0	2	0
SREBF1	2	29128630|2187187	0	NA	0	1	0	0	0	2	0
RIPK1	6	28382594|27780064|27493188|24508385|23988789|20695888	0	NA	0	1	0	0	0	2	0
H2AFX	1	26339226	0	NA	0	1	0	0	0	2	0
HSPA5	1	17131418	0	NA	0	1	0	0	0	2	0
EMD	3	26670556|23578819|22454507	0	NA	0	1	0	0	0	2	0
XPO1	2	29728608|295456	0	NA	0	1	0	0	0	2	0
LMNB1	0	NA	0	NA	0	1	0	1	0	2	0
TGFBR2	1	27479807	0	NA	0	1	0	0	0	2	0
DAG1	1	9300647	0	NA	0	1	0	0	0	2	0
MMP2	3	20441996|19796283|19523650	0	NA	0	1	0	0	0	2	0
KPNB1	2	23368766|2047265	0	NA	0	1	0	0	0	2	0
ERCC2	0	NA	1	10064601	0	0	1	0	0	2	0
LRRK2	19	29315334|28502042|27064956|25175602|25174650|24251390|24119854|23756188|23588498|25258700|22964832|21844169|19751204|19364361|18759352|18490618|17713120|17021400|16865326	0	NA	0	1	0	0	0	2	0
DAXX	5	29082245|23899525|17688194|16581901|12354397	0	NA	0	1	0	0	0	2	0
MAPK8	1	12935309	0	NA	0	0	0	0	0	1	0
NR3C1	0	NA	0	NA	0	1	0	0	0	1	0
CSTF2	0	NA	1	25484187	0	0	0	0	0	1	0
UBE2L3	1	10888878	0	NA	0	0	0	0	0	1	0
BIRC2	0	NA	0	NA	0	0	1	0	0	1	0
TNFAIP3	2	28337659|2679444	0	NA	0	0	0	0	0	1	0
SNAPIN	1	26182418	0	NA	0	0	0	0	0	1	0
HNRNPH1	0	NA	0	NA	0	1	0	0	0	1	0
CLK1	1	25081482	0	NA	0	0	0	0	0	1	0
SOCS7	1	19765193	0	NA	0	0	0	0	0	1	0
BCL3	1	25042397	0	NA	0	0	0	0	0	1	0
CFL1	0	NA	1	29439133	0	0	0	0	0	1	0
RBFOX1	0	NA	2	27911744|2569223	0	0	0	0	0	1	0
IRS1	2	16235250|1519329	0	NA	0	0	0	0	0	1	0
EIF4EBP1	0	NA	2	20032058|1788502	0	0	0	0	0	1	0
DTNB	1	1970145	0	NA	0	0	0	0	0	1	0
MYH9	0	NA	0	NA	0	1	0	0	0	1	0
ACTG1	1	23006766	0	NA	0	0	0	0	0	1	0
ACD	1	25808635	0	NA	0	0	0	0	0	1	0
UBE2K	0	NA	0	NA	0	1	0	0	0	1	0
PCBP1	3	29380557|28077174|24577199	0	NA	0	0	0	0	0	1	0
SNRPC	0	NA	0	NA	0	1	0	0	0	1	0
LYN	0	NA	1	25959423	0	0	0	0	0	1	0
RPS6KB1	0	NA	0	NA	0	1	0	0	0	1	0
NCOA1	0	NA	2	10598582|1019636	0	0	0	0	0	1	0
TP53BP1	0	NA	0	NA	0	1	0	0	0	1	0
MAP3K7	0	NA	0	NA	0	1	0	0	0	1	0
STAT1	0	NA	1	21685895	0	0	0	0	0	1	0
MAP1LC3B	2	27158844|2428433	0	NA	0	0	0	0	0	1	0
CLIP1	0	NA	0	NA	0	1	0	0	0	1	0
TGFBR1	2	26339226|2538187	0	NA	0	0	0	0	0	1	0
ERCC3	0	NA	1	11456315	0	0	0	0	0	1	0
DAB1	0	NA	1	26924529	0	0	0	0	0	1	0
RHEB	1	23250913	0	NA	0	0	0	0	0	1	0
MYPOP	0	NA	0	NA	0	0	0	0	1	1	0
NFKB1	1	27487029	0	NA	0	0	0	0	0	1	0
CHUK	0	NA	1	27879506	0	0	0	0	0	1	0
YWHAE	0	NA	0	NA	0	1	0	0	0	1	0
BCL2L11	4	23001869|22523592|21339291|17510659	0	NA	0	0	0	0	0	1	0
CCT5	1	28453527	0	NA	0	0	0	0	0	1	0
STK4	1	23818595	0	NA	0	0	0	0	0	1	0
BAK1	4	20890041|20695888|11699554|10331434	0	NA	0	0	0	0	0	1	0
HSPA1A	0	NA	0	NA	0	1	0	0	0	1	0
ESR1	0	NA	0	NA	0	1	0	0	0	1	0
CDC37	1	22674575	0	NA	0	0	0	0	0	1	0
YWHAZ	0	NA	0	NA	0	1	0	0	0	1	0
MDM4	0	NA	0	NA	0	0	0	0	0	0	0
PLD2	0	NA	0	NA	0	0	0	0	0	0	0
BAIAP2	0	NA	0	NA	0	0	0	0	0	0	0
U2AF1	0	NA	0	NA	0	0	0	0	0	0	0
RASSF1	0	NA	0	NA	0	0	0	0	0	0	0
EXOSC5	0	NA	0	NA	0	0	0	0	0	0	0
RPTOR	0	NA	0	NA	0	0	0	0	0	0	0
EXOSC4	0	NA	0	NA	0	0	0	0	0	0	0
EXOSC1	0	NA	0	NA	0	0	0	0	0	0	0
UBL5	0	NA	0	NA	0	0	0	0	0	0	0
MYLIP	0	NA	0	NA	0	0	0	0	0	0	0
TXNDC9	0	NA	0	NA	0	0	0	0	0	0	0
EEF1A1	0	NA	0	NA	0	0	0	0	0	0	0
SF3B2	0	NA	0	NA	0	0	0	0	0	0	0
SENP3	0	NA	0	NA	0	0	0	0	0	0	0
EIF3F	0	NA	0	NA	0	0	0	0	0	0	0
ETNK2	0	NA	0	NA	0	0	0	0	0	0	0
CDC34	0	NA	0	NA	0	0	0	0	0	0	0
PCGF2	0	NA	0	NA	0	0	0	0	0	0	0
PELP1	0	NA	0	NA	0	0	0	0	0	0	0
EIF3G	0	NA	0	NA	0	0	0	0	0	0	0
GPKOW	0	NA	0	NA	0	0	0	0	0	0	0
MIF4GD	0	NA	0	NA	0	0	0	0	0	0	0
NUDT21	0	NA	0	NA	0	0	0	0	0	0	0
LUC7L2	0	NA	0	NA	0	0	0	0	0	0	0
USO1	0	NA	0	NA	0	0	0	0	0	0	0
APPL2	0	NA	0	NA	0	0	0	0	0	0	0
QRICH1	0	NA	0	NA	0	0	0	0	0	0	0
SP4	0	NA	0	NA	0	0	0	0	0	0	0
KPNA5	0	NA	0	NA	0	0	0	0	0	0	0
SLC25A48	0	NA	0	NA	0	0	0	0	0	0	0
FAM214B	0	NA	0	NA	0	0	0	0	0	0	0
OLIG3	0	NA	0	NA	0	0	0	0	0	0	0
RPIA	0	NA	0	NA	0	0	0	0	0	0	0
CCDC172	0	NA	0	NA	0	0	0	0	0	0	0
AHCYL1	0	NA	0	NA	0	0	0	0	0	0	0
NCKIPSD	0	NA	0	NA	0	0	0	0	0	0	0
SMIM3	0	NA	0	NA	0	0	0	0	0	0	0
DGCR6L	0	NA	0	NA	0	0	0	0	0	0	0
SPATC1L	0	NA	0	NA	0	0	0	0	0	0	0
ZNF20	0	NA	0	NA	0	0	0	0	0	0	0
ADAMTS12	0	NA	0	NA	0	0	0	0	0	0	0
TSEN15	0	NA	0	NA	0	0	0	0	0	0	0
LMNB2	0	NA	0	NA	0	0	0	0	0	0	0
FGF16	0	NA	0	NA	0	0	0	0	0	0	0
U2AF1L5	0	NA	0	NA	0	0	0	0	0	0	0
KRTAP19-2	0	NA	0	NA	0	0	0	0	0	0	0
ZMAT1	0	NA	0	NA	0	0	0	0	0	0	0
CT45A1	0	NA	0	NA	0	0	0	0	0	0	0
SPANXN2	0	NA	0	NA	0	0	0	0	0	0	0
MISP	0	NA	0	NA	0	0	0	0	0	0	0
TRIML2	0	NA	0	NA	0	0	0	0	0	0	0
FOXD4L1	0	NA	0	NA	0	0	0	0	0	0	0
RALY	0	NA	0	NA	0	0	0	0	0	0	0
IQGAP1	0	NA	0	NA	0	0	0	0	0	0	0
ATF2	0	NA	0	NA	0	0	0	0	0	0	0
RBPJ	0	NA	0	NA	0	0	0	0	0	0	0
XRCC5	0	NA	0	NA	0	0	0	0	0	0	0
RNPS1	0	NA	0	NA	0	0	0	0	0	0	0
NCF1	0	NA	0	NA	0	0	0	0	0	0	0
RASSF5	0	NA	0	NA	0	0	0	0	0	0	0
HABP4	0	NA	0	NA	0	0	0	0	0	0	0
UBE2E1	0	NA	0	NA	0	0	0	0	0	0	0
KPNA6	0	NA	0	NA	0	0	0	0	0	0	0
RBMX	0	NA	0	NA	0	0	0	0	0	0	0
NOL3	0	NA	0	NA	0	0	0	0	0	0	0
PSME3	0	NA	0	NA	0	0	0	0	0	0	0
NRIP1	0	NA	0	NA	0	0	0	0	0	0	0
SF3A2	0	NA	0	NA	0	0	0	0	0	0	0
MYOZ1	0	NA	0	NA	0	0	0	0	0	0	0
RABAC1	0	NA	0	NA	0	0	0	0	0	0	0
LENG8	0	NA	0	NA	0	0	0	0	0	0	0
UBE2A	0	NA	0	NA	0	0	0	0	0	0	0
SRPK2	0	NA	0	NA	0	0	0	0	0	0	0
RXRB	0	NA	0	NA	0	0	0	0	0	0	0
HNRNPF	0	NA	0	NA	0	0	0	0	0	0	0
CDK7	0	NA	0	NA	0	0	0	0	0	0	0
C22orf39	0	NA	0	NA	0	0	0	0	0	0	0
EPM2AIP1	0	NA	0	NA	0	0	0	0	0	0	0
TRAPPC6A	0	NA	0	NA	0	0	0	0	0	0	0
YTHDC1	0	NA	0	NA	0	0	0	0	0	0	0
AEN	0	NA	0	NA	0	0	0	0	0	0	0
PHF21A	0	NA	0	NA	0	0	0	0	0	0	0
RFC5	0	NA	0	NA	0	0	0	0	0	0	0
TXNDC5	0	NA	0	NA	0	0	0	0	0	0	0
CHEK1	0	NA	0	NA	0	0	0	0	0	0	0
BAG6	0	NA	0	NA	0	0	0	0	0	0	0
TUBB	0	NA	0	NA	0	0	0	0	0	0	0
TAF9	0	NA	0	NA	0	0	0	0	0	0	0
RICTOR	0	NA	0	NA	0	0	0	0	0	0	0
STK3	0	NA	0	NA	0	0	0	0	0	0	0
KRTAP19-5	0	NA	0	NA	0	0	0	0	0	0	0
ALS2CR11	0	NA	0	NA	0	0	0	0	0	0	0
RASD1	0	NA	0	NA	0	0	0	0	0	0	0
KAT5	0	NA	0	NA	0	0	0	0	0	0	0
CLK3	0	NA	0	NA	0	0	0	0	0	0	0
USP2	0	NA	0	NA	0	0	0	0	0	0	0
NEK6	0	NA	0	NA	0	0	0	0	0	0	0
TCEA2	0	NA	0	NA	0	0	0	0	0	0	0
PPP1R32	0	NA	0	NA	0	0	0	0	0	0	0
UBE2N	0	NA	0	NA	0	0	0	0	0	0	0
YBX1	0	NA	0	NA	0	0	0	0	0	0	0
NR4A1	0	NA	0	NA	0	0	0	0	0	0	0
CCT2	0	NA	0	NA	0	0	0	0	0	0	0
CSNK2A1	0	NA	0	NA	0	0	0	0	0	0	0
PIAS2	0	NA	0	NA	0	0	0	0	0	0	0
YWHAG	0	NA	0	NA	0	0	0	0	0	0	0

## Sheet: GO_BP_enrichment
Go.Term	Description	Fold_Enrichment_Disease_Genes	Fold_Enrichment_S2B_candidates	DG_entrez	S2B_candidate_entrez	DG_symbol	S2B_candidate_symbol
GO:0010035	response to inorganic substance	4.28057923385026	5.58942074874278	6647/2521/5444/3077/847/929/7781/596/328/55676/3082/4493/4489/3569/7124/3297/3727/2353/2664/5179/682/1471/6648/836/9973/351/7295/2876/1410/1536/2281/4494/6531/6649/7001/4490/4495/4496/4499/4501/4780/23064/4747/11315/355/5621/6622/841/4217/8737/2618/9131/538/58	3725/351/4193/5970/572/120892/1386/7295/23411/8826/6772/2353/6622/4217/3309/8737/11315/841/1410/10768/7128/578/7703/2664/355	SOD1/FUS/PON1/HFE/CAT/CD14/SLC30A3/BCL2/APEX1/SLC30A6/HGF/MT1E/MT1A/IL6/TNF/HSF1/JUND/FOS/GDI1/PENK/BSG/CST3/SOD2/CASP3/CCS/APP/TXN/GPX1/CRYAB/CYBB/FKBP1B/MT1F/SLC6A3/SOD3/PRDX2/MT1B/MT1G/MT1H/MT1M/MT1X/NFE2L2/SETX/NEFL/PARK7/FAS/PRNP/SNCA/CASP8/MAP3K5/RIPK1/GART/AIFM1/ATP7A/ACTA1	JUN/APP/MDM2/RELA/BAD/LRRK2/ATF2/TXN/SIRT1/IQGAP1/STAT1/FOS/SNCA/MAP3K5/HSPA5/RIPK1/PARK7/CASP8/CRYAB/AHCYL1/TNFAIP3/BAK1/PCGF2/GDI1/FAS
GO:0006979	response to oxidative stress	5.59435275402664	5.88700564971751	6647/348/5445/847/1137/596/328/7296/7157/2936/3082/3569/7124/3297/2353/5179/1471/6648/57679/836/9973/351/7295/9588/207/2876/3065/3315/1410/1536/2281/6649/7001/4780/5034/23064/83636/26287/27035/11315/5621/6622/4217/8737/7349/9131/538	7157/3725/29979/351/4193/5970/3315/3303/572/120892/7295/23411/2071/1147/6772/2353/6622/4217/8737/11315/27429/1410/8996/7128/578/2068/7703	SOD1/APOE/PON2/CAT/CHRNA4/BCL2/APEX1/TXNRD1/TP53/GSR/HGF/IL6/TNF/HSF1/FOS/PENK/CST3/SOD2/ALS2/CASP3/CCS/APP/TXN/PRDX6/AKT1/GPX1/HDAC1/HSPB1/CRYAB/CYBB/FKBP1B/SOD3/PRDX2/NFE2L2/P4HB/SETX/C19orf12/ANKRD2/NOX1/PARK7/PRNP/SNCA/MAP3K5/RIPK1/UCN/AIFM1/ATP7A	TP53/JUN/UBQLN1/APP/MDM2/RELA/HSPB1/HSPA1A/BAD/LRRK2/TXN/SIRT1/ERCC3/CHUK/STAT1/FOS/SNCA/MAP3K5/RIPK1/PARK7/HTRA2/CRYAB/NOL3/TNFAIP3/BAK1/ERCC2/PCGF2
GO:0000302	response to reactive oxygen species	6.08051059949852	7.35157778696431	6647/348/847/596/328/7296/2936/3082/3569/7124/3297/2353/1471/6648/836/9973/7295/9588/2876/1410/1536/2281/6649/7001/4780/5034/23064/11315/4217/8737/9131/538	3725/4193/5970/572/120892/7295/23411/6772/2353/4217/8737/11315/1410/7128/578/7703	SOD1/APOE/CAT/BCL2/APEX1/TXNRD1/GSR/HGF/IL6/TNF/HSF1/FOS/CST3/SOD2/CASP3/CCS/TXN/PRDX6/GPX1/CRYAB/CYBB/FKBP1B/SOD3/PRDX2/NFE2L2/P4HB/SETX/PARK7/MAP3K5/RIPK1/AIFM1/ATP7A	JUN/MDM2/RELA/BAD/LRRK2/TXN/SIRT1/STAT1/FOS/MAP3K5/RIPK1/PARK7/CRYAB/TNFAIP3/BAK1/PCGF2
GO:0070997	neuron death	6.07781533770796	6.01226108907321	6647/348/1270/596/7157/4908/3569/2056/3297/598/1191/6648/836/351/207/2668/2876/3065/4763/29110/10280/4747/1616/11315/355/6622/1020/356/4217/7248/7349/9131/4671/8882/2475/1822	7157/3725/351/1616/6733/572/120892/1386/2475/598/637/23411/2932/581/10018/6622/4217/997/11315/8772/27429/355	SOD1/APOE/CNTF/BCL2/TP53/NTF3/IL6/EPO/HSF1/BCL2L1/CLU/SOD2/CASP3/APP/AKT1/GDNF/GPX1/HDAC1/NF1/TBK1/SIGMAR1/NEFL/DAXX/PARK7/FAS/SNCA/CDK5/FASLG/MAP3K5/TSC1/UCN/AIFM1/NAIP/ZPR1/MTOR/ATN1	TP53/JUN/APP/DAXX/SRPK2/BAD/LRRK2/ATF2/MTOR/BCL2L1/BID/SIRT1/GSK3B/BAX/BCL2L11/SNCA/MAP3K5/CDC34/PARK7/FADD/HTRA2/FAS
GO:1901214	regulation of neuron death	5.60927102803738	6.2166779661017	6647/348/1270/596/7157/4908/3569/2056/3297/598/1191/6648/836/207/2668/2876/3065/4763/29110/10280/4747/1616/11315/6622/1020/356/4217/7248/7349/9131/4671/8882/2475	7157/3725/1616/6733/572/120892/1386/2475/598/23411/2932/581/10018/6622/4217/997/11315/27429	SOD1/APOE/CNTF/BCL2/TP53/NTF3/IL6/EPO/HSF1/BCL2L1/CLU/SOD2/CASP3/AKT1/GDNF/GPX1/HDAC1/NF1/TBK1/SIGMAR1/NEFL/DAXX/PARK7/SNCA/CDK5/FASLG/MAP3K5/TSC1/UCN/AIFM1/NAIP/ZPR1/MTOR	TP53/JUN/DAXX/SRPK2/BAD/LRRK2/ATF2/MTOR/BCL2L1/SIRT1/GSK3B/BAX/BCL2L11/SNCA/MAP3K5/CDC34/PARK7/HTRA2
GO:0034599	cellular response to oxidative stress	6.37417162276975	6.63626091422702	6647/596/328/7157/3082/3569/7124/3297/2353/5179/1471/6648/9973/7295/207/2876/3065/3315/6649/7001/4780/5034/23064/26287/27035/11315/6622/4217/8737/9131/538	7157/29979/4193/5970/3315/3303/120892/7295/23411/2353/6622/4217/8737/11315/27429/8996/7128/7703	SOD1/BCL2/APEX1/TP53/HGF/IL6/TNF/HSF1/FOS/PENK/CST3/SOD2/CCS/TXN/AKT1/GPX1/HDAC1/HSPB1/SOD3/PRDX2/NFE2L2/P4HB/SETX/ANKRD2/NOX1/PARK7/SNCA/MAP3K5/RIPK1/AIFM1/ATP7A	TP53/UBQLN1/MDM2/RELA/HSPB1/HSPA1A/LRRK2/TXN/SIRT1/FOS/SNCA/MAP3K5/RIPK1/PARK7/HTRA2/NOL3/TNFAIP3/PCGF2
GO:0010038	response to metal ion	3.6723622518015	5.55003899636668	6647/2521/3077/847/929/7781/596/55676/4493/4489/3569/3297/3727/2353/2664/5179/682/836/351/1536/4494/6531/6649/4490/4495/4496/4499/4501/11315/355/5621/6622/841/538/58	3725/351/4193/572/120892/8826/2353/6622/3309/11315/841/10768/2664/355	SOD1/FUS/HFE/CAT/CD14/SLC30A3/BCL2/SLC30A6/MT1E/MT1A/IL6/HSF1/JUND/FOS/GDI1/PENK/BSG/CASP3/APP/CYBB/MT1F/SLC6A3/SOD3/MT1B/MT1G/MT1H/MT1M/MT1X/PARK7/FAS/PRNP/SNCA/CASP8/ATP7A/ACTA1	JUN/APP/MDM2/BAD/LRRK2/IQGAP1/FOS/SNCA/HSPA5/PARK7/CASP8/AHCYL1/GDI1/FAS
GO:0072593	reactive oxygen species metabolic process	3.74223564461494	6.3754471665063	6647/847/596/7157/3553/3569/5446/7124/1191/6648/9973/9588/207/2876/1410/1536/6649/7001/4780/27035/11315/1432/4842/6622/316/8737/11035/538/8570/7040/2475	7157/4088/120892/2475/329/6622/8737/11315/1410/7048/653361	SOD1/CAT/BCL2/TP53/IL1B/IL6/PON3/TNF/CLU/SOD2/CCS/PRDX6/AKT1/GPX1/CRYAB/CYBB/SOD3/PRDX2/NFE2L2/NOX1/PARK7/MAPK14/NOS1/SNCA/AOX1/RIPK1/RIPK3/ATP7A/KHSRP/TGFB1/MTOR	TP53/SMAD3/LRRK2/MTOR/BIRC2/SNCA/RIPK1/PARK7/CRYAB/TGFBR2/NCF1
GO:0009636	response to toxic substance	3.85675950772647	6.52816468087487	6647/5444/348/5445/847/10249/596/7296/2936/5446/7124/2353/5179/1471/6648/9973/9588/2876/6649/7001/4501/4780/4747/11315/355/9131/538/8683	4193/1147/581/4067/2353/11315/27429/6198/578/355	SOD1/PON1/APOE/PON2/CAT/GLYAT/BCL2/TXNRD1/GSR/PON3/TNF/FOS/PENK/CST3/SOD2/CCS/PRDX6/GPX1/SOD3/PRDX2/MT1X/NFE2L2/NEFL/PARK7/FAS/AIFM1/ATP7A/SRSF9	MDM2/CHUK/BAX/LYN/FOS/PARK7/HTRA2/RPS6KB1/BAK1/FAS
GO:0061077	chaperone-mediated protein folding	6.35971771886325	14.4171566931857	1191/51303/51661/55033/60681/23770/11328/2289/2288/2287/2280/2281/2286/8468/6767	1457/3312/10576/573	CLU/FKBP11/FKBP7/FKBP14/FKBP10/FKBP8/FKBP9/FKBP5/FKBP4/FKBP3/FKBP1A/FKBP1B/FKBP2/FKBP6/ST13	CSNK2A1/HSPA8/CCT2/BAG1
GO:0070482	response to oxygen levels	4.91768870121402	5.00688852600559	283/3709/847/1137/596/7157/2056/834/3297/5179/1471/1387/7422/836/207/3065/1410/1536/6649/4780/5034/4763/27063/27035/355/4842/824/7248/9131/4000/7040/2475	7157/7316/29979/4193/4088/572/2475/23411/329/2071/4194/1410/8996/7048/1978/4313/3516/2068/355	ANG/ITPR2/CAT/CHRNA4/BCL2/TP53/EPO/CASP1/HSF1/PENK/CST3/CREBBP/VEGFA/CASP3/AKT1/HDAC1/CRYAB/CYBB/SOD3/NFE2L2/P4HB/NF1/ANKRD1/NOX1/FAS/NOS1/CAPN2/TSC1/AIFM1/LMNA/TGFB1/MTOR	TP53/UBC/UBQLN1/MDM2/SMAD3/BAD/MTOR/SIRT1/BIRC2/ERCC3/MDM4/CRYAB/NOL3/TGFBR2/EIF4EBP1/MMP2/RBPJ/ERCC2/FAS
GO:1990267	response to transition metal nanoparticle	4.39794995477841	7.59613632221615	6647/3077/7781/596/55676/4493/4489/682/4494/6531/6649/4490/4495/4496/4499/4501/11315/5621/6622/538	4193/5970/572/120892/6622/3309/11315	SOD1/HFE/SLC30A3/BCL2/SLC30A6/MT1E/MT1A/BSG/MT1F/SLC6A3/SOD3/MT1B/MT1G/MT1H/MT1M/MT1X/PARK7/PRNP/SNCA/ATP7A	MDM2/RELA/BAD/LRRK2/SNCA/HSPA5/PARK7
GO:0051402	neuron apoptotic process	5.21862004203372	5.63349822939475	6647/348/1270/596/7157/4908/598/6648/836/351/2668/2876/3065/4763/10280/4747/11315/355/6622/1020/356/9131/4671/8882/1822	7157/3725/351/6733/1386/598/637/581/10018/6622/997/11315/8772/355	SOD1/APOE/CNTF/BCL2/TP53/NTF3/BCL2L1/SOD2/CASP3/APP/GDNF/GPX1/HDAC1/NF1/SIGMAR1/NEFL/PARK7/FAS/SNCA/CDK5/FASLG/AIFM1/NAIP/ZPR1/ATN1	TP53/JUN/APP/SRPK2/ATF2/BCL2L1/BID/BAX/BCL2L11/SNCA/CDC34/PARK7/FADD/FAS
GO:0036293	response to decreased oxygen levels	4.92041318248893	4.7922291604718	283/3709/847/1137/596/7157/2056/834/3297/5179/1471/1387/7422/836/207/1410/1536/6649/4780/5034/4763/27063/4842/824/7248/9131/4000/7040/2475	7157/7316/29979/4193/4088/572/2475/23411/329/2071/4194/1410/8996/7048/1978/4313/3516/2068	ANG/ITPR2/CAT/CHRNA4/BCL2/TP53/EPO/CASP1/HSF1/PENK/CST3/CREBBP/VEGFA/CASP3/AKT1/CRYAB/CYBB/SOD3/NFE2L2/P4HB/NF1/ANKRD1/NOS1/CAPN2/TSC1/AIFM1/LMNA/TGFB1/MTOR	TP53/UBC/UBQLN1/MDM2/SMAD3/BAD/MTOR/SIRT1/BIRC2/ERCC3/MDM4/CRYAB/NOL3/TGFBR2/EIF4EBP1/MMP2/RBPJ/ERCC2
GO:0034614	cellular response to reactive oxygen species	6.69509345794393	7.35875706214689	6647/328/3082/3569/7124/3297/2353/1471/6648/9973/7295/6649/7001/4780/23064/11315/4217/8737/9131/538	4193/5970/120892/7295/23411/2353/4217/8737/11315/7128/7703	SOD1/APEX1/HGF/IL6/TNF/HSF1/FOS/CST3/SOD2/CCS/TXN/SOD3/PRDX2/NFE2L2/SETX/PARK7/MAP3K5/RIPK1/AIFM1/ATP7A	MDM2/RELA/LRRK2/TXN/SIRT1/FOS/MAP3K5/RIPK1/PARK7/TNFAIP3/PCGF2
GO:0042542	response to hydrogen peroxide	9.82015236000942	7.51953662821061	6647/847/596/328/3082/3569/3297/1471/836/7295/2876/1410/2281/4780/23064/11315/4217/8737/9131	3725/4193/5970/572/120892/7295/23411/6772/4217/8737/11315/1410/7128/578/7703	SOD1/CAT/BCL2/APEX1/HGF/IL6/HSF1/CST3/CASP3/TXN/GPX1/CRYAB/FKBP1B/NFE2L2/SETX/PARK7/MAP3K5/RIPK1/AIFM1	JUN/MDM2/RELA/BAD/LRRK2/TXN/SIRT1/STAT1/MAP3K5/RIPK1/PARK7/CRYAB/TNFAIP3/BAK1/PCGF2
GO:2001233	regulation of apoptotic signaling pathway	7.64205862130434	4.10646715620622	6647/596/7157/3082/3553/7124/2056/598/6615/1191/6648/207/2668/2876/3315/7078/7494/4780/5034/4763/10971/26287/27035/11315/355/356/841/8737/8837/55437/11035/4000	7157/7534/29979/5970/7532/3315/4088/10197/3303/572/5599/6615/120892/7531/598/637/23411/2932/6789/581/10018/2934/7046/8737/11315/8772/841/27429/6198/8996/7128/578/6788/6880/7703/355	SOD1/BCL2/TP53/HGF/IL1B/TNF/EPO/BCL2L1/SNAI1/CLU/SOD2/AKT1/GDNF/GPX1/HSPB1/TIMP3/XBP1/NFE2L2/P4HB/NF1/YWHAQ/ANKRD2/NOX1/PARK7/FAS/FASLG/CASP8/RIPK1/CFLAR/STRADB/RIPK3/LMNA	TP53/YWHAZ/UBQLN1/RELA/YWHAG/HSPB1/SMAD3/PSME3/HSPA1A/BAD/MAPK8/SNAI1/LRRK2/YWHAE/BCL2L1/BID/SIRT1/GSK3B/STK4/BAX/BCL2L11/GSN/TGFBR1/RIPK1/PARK7/FADD/CASP8/HTRA2/RPS6KB1/NOL3/TNFAIP3/BAK1/STK3/TAF9/PCGF2/FAS
GO:0006913	nucleocytoplasmic transport	5.37884811523011	3.67118392410001	6606/7157/3553/3569/7124/6310/3718/10736/7295/207/2737/50628/4763/2066/3178/11315/23586/1432/1020/5905/55437/7249/7248/5310/55308/8487/8882/4000/3837/7040/2733/2475/8683/10073/11218	7157/3725/4193/6606/4088/6628/3178/10921/6310/2010/2475/7514/7295/23411/2932/3837/6636/387/7046/11315/11218/6428/8996/51517/23633/10768/1605/602/3841/1950/6426	SMN1/TP53/IL1B/IL6/TNF/ATXN1/JAK3/SIX2/TXN/AKT1/GLI3/GEMIN4/NF1/ERBB4/HNRNPA1/PARK7/DDX58/MAPK14/CDK5/RANGAP1/STRADB/TSC2/TSC1/PKD1/DDX19A/GEMIN2/ZPR1/LMNA/KPNB1/TGFB1/GLE1/MTOR/SRSF9/SNUPN/DDX20	TP53/JUN/MDM2/SMN1/SMAD3/SNRPB/HNRNPA1/RNPS1/ATXN1/EMD/MTOR/XPO1/TXN/SIRT1/GSK3B/KPNB1/SNRPF/RHOA/TGFBR1/PARK7/DDX20/SRSF3/NOL3/NCKIPSD/KPNA6/AHCYL1/DAG1/BCL3/KPNA5/EGF/SRSF1
GO:0001666	response to hypoxia	5.06251897837309	4.59058924310102	283/3709/847/1137/596/7157/2056/834/3297/5179/1471/1387/7422/836/207/1410/1536/6649/4780/5034/4763/27063/4842/824/4000/7040/2475	7157/7316/29979/4193/4088/572/2475/23411/329/2071/4194/1410/8996/7048/1978/4313/3516/2068	ANG/ITPR2/CAT/CHRNA4/BCL2/TP53/EPO/CASP1/HSF1/PENK/CST3/CREBBP/VEGFA/CASP3/AKT1/CRYAB/CYBB/SOD3/NFE2L2/P4HB/NF1/ANKRD1/NOS1/CAPN2/LMNA/TGFB1/MTOR	TP53/UBC/UBQLN1/MDM2/SMAD3/BAD/MTOR/SIRT1/BIRC2/ERCC3/MDM4/CRYAB/NOL3/TGFBR2/EIF4EBP1/MMP2/RBPJ/ERCC2
GO:0051169	nuclear transport	5.28468884844271	3.60691812236522	6606/7157/3553/3569/7124/6310/3718/10736/7295/207/2737/50628/4763/2066/3178/11315/23586/1432/1020/5905/55437/7249/7248/5310/55308/8487/8882/4000/3837/7040/2733/2475/8683/10073/11218	7157/3725/4193/6606/4088/6628/3178/10921/6310/2010/2475/7514/7295/23411/2932/3837/6636/387/7046/11315/11218/6428/8996/51517/23633/10768/1605/602/3841/1950/6426	SMN1/TP53/IL1B/IL6/TNF/ATXN1/JAK3/SIX2/TXN/AKT1/GLI3/GEMIN4/NF1/ERBB4/HNRNPA1/PARK7/DDX58/MAPK14/CDK5/RANGAP1/STRADB/TSC2/TSC1/PKD1/DDX19A/GEMIN2/ZPR1/LMNA/KPNB1/TGFB1/GLE1/MTOR/SRSF9/SNUPN/DDX20	TP53/JUN/MDM2/SMN1/SMAD3/SNRPB/HNRNPA1/RNPS1/ATXN1/EMD/MTOR/XPO1/TXN/SIRT1/GSK3B/KPNB1/SNRPF/RHOA/TGFBR1/PARK7/DDX20/SRSF3/NOL3/NCKIPSD/KPNA6/AHCYL1/DAG1/BCL3/KPNA5/EGF/SRSF1
GO:0097191	extrinsic apoptotic signaling pathway	8.8129572461623	5.11450264590843	596/3082/3553/7124/598/836/207/2668/2876/7078/6272/4763/1616/11315/355/356/843/841/8737/8837/55437/597/4000/7040	5970/1616/9531/4088/10197/3303/572/598/637/2932/6789/581/10018/7046/8737/11315/8772/841/27429/6198/8996/7128/578/6788/355	BCL2/HGF/IL1B/TNF/BCL2L1/CASP3/AKT1/GDNF/GPX1/TIMP3/SORT1/NF1/DAXX/PARK7/FAS/FASLG/CASP10/CASP8/RIPK1/CFLAR/STRADB/BCL2A1/LMNA/TGFB1	RELA/DAXX/BAG3/SMAD3/PSME3/HSPA1A/BAD/BCL2L1/BID/GSK3B/STK4/BAX/BCL2L11/TGFBR1/RIPK1/PARK7/FADD/CASP8/HTRA2/RPS6KB1/NOL3/TNFAIP3/BAK1/STK3/FAS
GO:2001234	negative regulation of apoptotic signaling pathway	8.0197910940077	5.30984823307854	596/3082/3553/7124/2056/598/6615/1191/6648/207/2668/2876/3315/7494/4780/11315/355/356/841/8737/8837/55437/4000	5970/3315/10197/3303/6615/120892/598/23411/581/7046/8737/11315/8772/841/27429/6198/8996/7128/6880/7703/355	BCL2/HGF/IL1B/TNF/EPO/BCL2L1/SNAI1/CLU/SOD2/AKT1/GDNF/GPX1/HSPB1/XBP1/NFE2L2/PARK7/FAS/FASLG/CASP8/RIPK1/CFLAR/STRADB/LMNA	RELA/HSPB1/PSME3/HSPA1A/SNAI1/LRRK2/BCL2L1/SIRT1/BAX/TGFBR1/RIPK1/PARK7/FADD/CASP8/HTRA2/RPS6KB1/NOL3/TNFAIP3/TAF9/PCGF2/FAS
GO:0043523	regulation of neuron apoptotic process	4.1439650029827	5.51123933165044	6647/348/1270/596/7157/4908/598/6648/836/2668/2876/3065/4763/10280/4747/11315/6622/1020/356/9131/4671/8882	7157/3725/6733/1386/598/581/10018/6622/997/11315	SOD1/APOE/CNTF/BCL2/TP53/NTF3/BCL2L1/SOD2/CASP3/GDNF/GPX1/HDAC1/NF1/SIGMAR1/NEFL/PARK7/SNCA/CDK5/FASLG/AIFM1/NAIP/ZPR1	TP53/JUN/SRPK2/ATF2/BCL2L1/BAX/BCL2L11/SNCA/CDC34/PARK7
GO:0036473	cell death in response to oxidative stress	11.6278420979216	9.8409646681845	6647/596/3082/6648/7295/207/2876/3315/4780/5034/27035/11315/4217/8737	29979/3315/120892/7295/23411/4217/8737/11315/27429/8996	SOD1/BCL2/HGF/SOD2/TXN/AKT1/GPX1/HSPB1/NFE2L2/P4HB/NOX1/PARK7/MAP3K5/RIPK1	UBQLN1/HSPB1/LRRK2/TXN/SIRT1/MAP3K5/RIPK1/PARK7/HTRA2/NOL3
GO:0070265	necrotic cell death	15.242584315319	12.2859248341931	929/7124/834/54822/355/356/841/4217/8737/8837/11035/7349	7316/329/581/4217/8737/8772/841/8996/355	CD14/TNF/CASP1/TRPM7/FAS/FASLG/CASP8/MAP3K5/RIPK1/CFLAR/RIPK3/UCN	UBC/BIRC2/BAX/MAP3K5/RIPK1/FADD/CASP8/NOL3/FAS
GO:2000379	positive regulation of reactive oxygen species metabolic process	6.57043125774124	8.5113334694711	6647/7157/3553/3569/7124/1191/207/4780/11315/1432/6622/8737/11035/7040/2475	7157/4088/2475/6622/8737/11315/7048	SOD1/TP53/IL1B/IL6/TNF/CLU/AKT1/NFE2L2/PARK7/MAPK14/SNCA/RIPK1/RIPK3/TGFB1/MTOR	TP53/SMAD3/MTOR/SNCA/RIPK1/PARK7/TGFBR2
GO:0008625	extrinsic apoptotic signaling pathway via death domain receptors	12.0569648420116	8.41000807102502	596/3082/7124/2876/7078/6272/4763/1616/11315/355/356/843/841/8737/8837	1616/9531/572/637/6789/581/8737/11315/8772/841/7128/6788/355	BCL2/HGF/TNF/GPX1/TIMP3/SORT1/NF1/DAXX/PARK7/FAS/FASLG/CASP10/CASP8/RIPK1/CFLAR	DAXX/BAG3/BAD/BID/STK4/BAX/RIPK1/PARK7/FADD/CASP8/TNFAIP3/STK3/FAS
GO:0071248	cellular response to metal ion	4.22748677823661	6.57154119038234	6647/2521/3077/4493/4489/3297/3727/2353/1536/4494/4490/4495/4496/4499/4501/355/5621/6622	3725/120892/8826/2353/6622/3309/355	SOD1/FUS/HFE/MT1E/MT1A/HSF1/JUND/FOS/CYBB/MT1F/MT1B/MT1G/MT1H/MT1M/MT1X/FAS/PRNP/SNCA	JUN/LRRK2/IQGAP1/FOS/SNCA/HSPA5/FAS
GO:2000377	regulation of reactive oxygen species metabolic process	4.76978828914743	6.08724393712287	6647/596/7157/3553/3569/5446/7124/1191/207/1410/4780/11315/1432/6622/8737/11035/8570/7040/2475	7157/4088/2475/329/6622/8737/11315/1410/7048	SOD1/BCL2/TP53/IL1B/IL6/PON3/TNF/CLU/AKT1/CRYAB/NFE2L2/PARK7/MAPK14/SNCA/RIPK1/RIPK3/KHSRP/TGFB1/MTOR	TP53/SMAD3/MTOR/BIRC2/SNCA/RIPK1/PARK7/CRYAB/TGFBR2
GO:2001237	negative regulation of extrinsic apoptotic signaling pathway	10.0275747200888	7.46075963528556	596/3082/3553/7124/598/207/2668/2876/11315/355/356/841/8737/8837/55437/4000	5970/10197/3303/598/7046/8737/11315/8772/841/6198/8996/7128/355	BCL2/HGF/IL1B/TNF/BCL2L1/AKT1/GDNF/GPX1/PARK7/FAS/FASLG/CASP8/RIPK1/CFLAR/STRADB/LMNA	RELA/PSME3/HSPA1A/BCL2L1/TGFBR1/RIPK1/PARK7/FADD/CASP8/RPS6KB1/NOL3/TNFAIP3/FAS
GO:0071241	cellular response to inorganic substance	4.18290158690334	6.0055359648125	6647/2521/3077/4493/4489/3297/3727/2353/1536/4494/4490/4495/4496/4499/4501/355/5621/6622/9131	3725/572/120892/8826/2353/6622/3309/355	SOD1/FUS/HFE/MT1E/MT1A/HSF1/JUND/FOS/CYBB/MT1F/MT1B/MT1G/MT1H/MT1M/MT1X/FAS/PRNP/SNCA/AIFM1	JUN/BAD/LRRK2/IQGAP1/FOS/SNCA/HSPA5/FAS
GO:1900407	regulation of cellular response to oxidative stress	11.3090141694302	9.87497721888099	6647/3082/7124/6648/7295/207/2876/3315/4780/5034/27035/11315/8737	29979/3315/120892/7295/23411/8737/11315/27429/8996	SOD1/HGF/TNF/SOD2/TXN/AKT1/GPX1/HSPB1/NFE2L2/P4HB/NOX1/PARK7/RIPK1	UBQLN1/HSPB1/LRRK2/TXN/SIRT1/RIPK1/PARK7/HTRA2/NOL3
GO:0010975	regulation of neuron projection development	3.13192128868642	3.66828492746217	348/23025/1270/3082/3569/2042/4137/2056/2664/2670/7476/7074/7431/7422/3956/207/2288/2281/4780/9896/23064/26039/57142/4747/27063/1020/1809/59341/4131/81545/2475	4193/120892/2475/2932/1600/4137/8826/4067/387/1072/8175/10458/51517/23557/6249/2664	APOE/UNC13A/CNTF/HGF/IL6/EPHA3/MAPT/EPO/GDI1/GFAP/WNT7A/TIAM1/VIM/VEGFA/LGALS1/AKT1/FKBP4/FKBP1B/NFE2L2/FIG4/SETX/SS18L1/RTN4/NEFL/ANKRD1/CDK5/DPYSL3/TRPV4/MAP1B/FBXO38/MTOR	MDM2/LRRK2/MTOR/GSK3B/DAB1/MAPT/IQGAP1/LYN/RHOA/CFL1/SF3A2/BAIAP2/NCKIPSD/SNAPIN/CLIP1/GDI1
GO:1901215	negative regulation of neuron death	3.66619021440352	5.54071119973413	6647/348/1270/596/4908/3569/2056/3297/598/6648/207/2668/3065/4747/11315/6622/1020/7349/4671/8882	3725/120892/598/23411/581/6622/11315/27429	SOD1/APOE/CNTF/BCL2/NTF3/IL6/EPO/HSF1/BCL2L1/SOD2/AKT1/GDNF/HDAC1/NEFL/PARK7/SNCA/CDK5/UCN/NAIP/ZPR1	JUN/LRRK2/BCL2L1/SIRT1/BAX/SNCA/PARK7/HTRA2
GO:1903201	regulation of oxidative stress-induced cell death	13.4838245866283	10.8683181225554	6647/3082/6648/7295/207/2876/3315/4780/5034/27035/11315/8737	29979/3315/120892/7295/23411/8737/11315/27429/8996	SOD1/HGF/SOD2/TXN/AKT1/GPX1/HSPB1/NFE2L2/P4HB/NOX1/PARK7/RIPK1	UBQLN1/HSPB1/LRRK2/TXN/SIRT1/RIPK1/PARK7/HTRA2/NOL3
GO:0043281	regulation of cysteine-type endopeptidase activity involved in apoptotic process	9.73831775700934	5.15112994350282	7415/3082/3569/7124/834/331/3297/7422/836/207/2876/1410/11315/355/6622/356/841/4217/8737/9131/4671	1457/4193/4609/4088/331/572/7531/637/23411/329/581/10018/6622/4217/2934/8737/11315/8772/841/27429/1410/8996/578/355	VCP/HGF/IL6/TNF/CASP1/XIAP/HSF1/VEGFA/CASP3/AKT1/GPX1/CRYAB/PARK7/FAS/SNCA/FASLG/CASP8/MAP3K5/RIPK1/AIFM1/NAIP	CSNK2A1/MDM2/MYC/SMAD3/XIAP/BAD/YWHAE/BID/SIRT1/BIRC2/BAX/BCL2L11/SNCA/MAP3K5/GSN/RIPK1/PARK7/FADD/CASP8/HTRA2/CRYAB/NOL3/BAK1/FAS
GO:1902882	regulation of response to oxidative stress	10.4650578881294	9.13803862045704	6647/3082/7124/6648/7295/207/2876/3315/4780/5034/27035/11315/8737	29979/3315/120892/7295/23411/8737/11315/27429/8996	SOD1/HGF/TNF/SOD2/TXN/AKT1/GPX1/HSPB1/NFE2L2/P4HB/NOX1/PARK7/RIPK1	UBQLN1/HSPB1/LRRK2/TXN/SIRT1/RIPK1/PARK7/HTRA2/NOL3
GO:2000116	regulation of cysteine-type endopeptidase activity	8.65628245067497	4.79681941828834	7415/3082/3569/7124/834/331/3297/1471/7422/836/207/2876/1410/11315/355/6622/356/841/4217/8737/9131/4671	1457/4193/4609/4088/331/572/7531/637/23411/329/581/10018/6622/4217/2934/8737/11315/8772/841/27429/1410/8996/578/355	VCP/HGF/IL6/TNF/CASP1/XIAP/HSF1/CST3/VEGFA/CASP3/AKT1/GPX1/CRYAB/PARK7/FAS/SNCA/FASLG/CASP8/MAP3K5/RIPK1/AIFM1/NAIP	CSNK2A1/MDM2/MYC/SMAD3/XIAP/BAD/YWHAE/BID/SIRT1/BIRC2/BAX/BCL2L11/SNCA/MAP3K5/GSN/RIPK1/PARK7/FADD/CASP8/HTRA2/CRYAB/NOL3/BAK1/FAS
GO:0008631	intrinsic apoptotic signaling pathway in response to oxidative stress	12.118795430945	11.512366603892	6647/596/6648/207/2876/3315/4780/5034/27035/11315/4217	29979/3315/23411/4217/11315/27429/8996	SOD1/BCL2/SOD2/AKT1/GPX1/HSPB1/NFE2L2/P4HB/NOX1/PARK7/MAP3K5	UBQLN1/HSPB1/SIRT1/MAP3K5/PARK7/HTRA2/NOL3
GO:0051170	nuclear import	6.01383833415314	4.13123203488948	6606/3553/3569/7124/3718/10736/7295/207/2737/50628/4763/2066/3178/23586/1432/7249/5310/8487/8882/4000/3837/7040/2475/10073/11218	3725/6606/4088/6628/3178/2010/2475/7295/23411/2932/3837/6636/387/7046/11218/8996/51517/23633/1605/602/3841/1950	SMN1/IL1B/IL6/TNF/JAK3/SIX2/TXN/AKT1/GLI3/GEMIN4/NF1/ERBB4/HNRNPA1/DDX58/MAPK14/TSC2/PKD1/GEMIN2/ZPR1/LMNA/KPNB1/TGFB1/MTOR/SNUPN/DDX20	JUN/SMN1/SMAD3/SNRPB/HNRNPA1/EMD/MTOR/TXN/SIRT1/GSK3B/KPNB1/SNRPF/RHOA/TGFBR1/DDX20/NOL3/NCKIPSD/KPNA6/DAG1/BCL3/KPNA5/EGF
GO:2001242	regulation of intrinsic apoptotic signaling pathway	8.47962362515099	5.7668626772743	6647/596/7157/2056/598/6615/1191/6648/207/2876/3315/7494/4780/5034/26287/27035/11315/11035	7157/29979/3315/3303/572/6615/120892/598/637/23411/581/10018/11315/27429/8996/6880	SOD1/BCL2/TP53/EPO/BCL2L1/SNAI1/CLU/SOD2/AKT1/GPX1/HSPB1/XBP1/NFE2L2/P4HB/ANKRD2/NOX1/PARK7/RIPK3	TP53/UBQLN1/HSPB1/HSPA1A/BAD/SNAI1/LRRK2/BCL2L1/BID/SIRT1/BAX/BCL2L11/PARK7/HTRA2/NOL3/TAF9
GO:0018105	peptidyl-serine phosphorylation	5.67739982594877	4.38546169857499	596/3082/4908/3569/7124/2056/7422/10000/3976/7295/207/29110/11315/1432/6622/1020/8737/5310/7349/7443/7040/2475/1756	10783/5599/120892/2475/7295/2932/3551/6789/581/6622/7046/8737/11315/7048/578/7443/1195/253260	BCL2/HGF/NTF3/IL6/TNF/EPO/VEGFA/AKT3/LIF/TXN/AKT1/TBK1/PARK7/MAPK14/SNCA/CDK5/RIPK1/PKD1/UCN/VRK1/TGFB1/MTOR/DMD	NEK6/MAPK8/LRRK2/MTOR/TXN/GSK3B/IKBKB/STK4/BAX/SNCA/TGFBR1/RIPK1/PARK7/TGFBR2/BAK1/VRK1/CLK1/RICTOR
GO:2001236	regulation of extrinsic apoptotic signaling pathway	9.10595946109965	5.50473255558001	596/3082/3553/7124/598/207/2668/2876/7078/4763/11315/355/356/841/8737/8837/55437/4000	5970/10197/3303/598/637/6789/581/7046/8737/11315/8772/841/27429/6198/8996/7128/6788/355	BCL2/HGF/IL1B/TNF/BCL2L1/AKT1/GDNF/GPX1/TIMP3/NF1/PARK7/FAS/FASLG/CASP8/RIPK1/CFLAR/STRADB/LMNA	RELA/PSME3/HSPA1A/BCL2L1/BID/STK4/BAX/TGFBR1/RIPK1/PARK7/FADD/CASP8/HTRA2/RPS6KB1/NOL3/TNFAIP3/STK3/FAS
GO:0097193	intrinsic apoptotic signaling pathway	6.82393069104304	4.12520103921811	6647/596/7157/7124/2056/598/6615/1191/6648/100506742/207/2876/3315/837/7494/4780/5034/26287/27035/11315/4217/11035/9131/597	7157/29979/3315/3303/572/3093/6615/120892/598/637/23411/7917/2932/581/84460/10018/4217/64782/11315/27429/8996/578/6880/602	SOD1/BCL2/TP53/TNF/EPO/BCL2L1/SNAI1/CLU/SOD2/CASP12/AKT1/GPX1/HSPB1/CASP4/XBP1/NFE2L2/P4HB/ANKRD2/NOX1/PARK7/MAP3K5/RIPK3/AIFM1/BCL2A1	TP53/UBQLN1/HSPB1/HSPA1A/BAD/UBE2K/SNAI1/LRRK2/BCL2L1/BID/SIRT1/BAG6/GSK3B/BAX/ZMAT1/BCL2L11/MAP3K5/AEN/PARK7/HTRA2/NOL3/BAK1/TAF9/BCL3
GO:1902175	regulation of oxidative stress-induced intrinsic apoptotic signaling pathway	15.581308411215	14.128813559322	6647/6648/207/2876/3315/4780/5034/27035/11315	29979/3315/23411/11315/27429/8996	SOD1/SOD2/AKT1/GPX1/HSPB1/NFE2L2/P4HB/NOX1/PARK7	UBQLN1/HSPB1/SIRT1/PARK7/HTRA2/NOL3
GO:0018209	peptidyl-serine modification	5.39352983465133	4.16618861364624	596/3082/4908/3569/7124/2056/7422/10000/3976/7295/207/29110/11315/1432/6622/1020/8737/5310/7349/7443/7040/2475/1756	10783/5599/120892/2475/7295/2932/3551/6789/581/6622/7046/8737/11315/7048/578/7443/1195/253260	BCL2/HGF/NTF3/IL6/TNF/EPO/VEGFA/AKT3/LIF/TXN/AKT1/TBK1/PARK7/MAPK14/SNCA/CDK5/RIPK1/PKD1/UCN/VRK1/TGFB1/MTOR/DMD	NEK6/MAPK8/LRRK2/MTOR/TXN/GSK3B/IKBKB/STK4/BAX/SNCA/TGFBR1/RIPK1/PARK7/TGFBR2/BAK1/VRK1/CLK1/RICTOR
GO:0050769	positive regulation of neurogenesis	3.11626168224299	3.51650470809793	348/23025/1270/729230/596/3082/3569/2042/4137/2056/2670/170825/7074/7422/3976/2737/3065/2281/4780/9896/23064/26039/4747/27063/1809/4131/81545/2475	5970/2475/2932/1600/4137/8648/8826/4067/387/8175/10458/51517/7520/6249/6009	APOE/UNC13A/CNTF/CCR2/BCL2/HGF/IL6/EPHA3/MAPT/EPO/GFAP/GSX2/TIAM1/VEGFA/LIF/GLI3/HDAC1/FKBP1B/NFE2L2/FIG4/SETX/SS18L1/NEFL/ANKRD1/DPYSL3/MAP1B/FBXO38/MTOR	RELA/MTOR/GSK3B/DAB1/MAPT/NCOA1/IQGAP1/LYN/RHOA/SF3A2/BAIAP2/NCKIPSD/XRCC5/CLIP1/RHEB
GO:0010976	positive regulation of neuron projection development	3.52518289846492	4.47518981516988	348/23025/1270/3082/3569/2042/4137/2056/7074/7422/2281/4780/9896/23064/26039/4747/27063/1809/4131/81545/2475	2475/2932/4137/8826/4067/387/8175/10458/51517/6249	APOE/UNC13A/CNTF/HGF/IL6/EPHA3/MAPT/EPO/TIAM1/VEGFA/FKBP1B/NFE2L2/FIG4/SETX/SS18L1/NEFL/ANKRD1/DPYSL3/MAP1B/FBXO38/MTOR	MTOR/GSK3B/MAPT/IQGAP1/LYN/RHOA/SF3A2/BAIAP2/NCKIPSD/CLIP1
GO:0007568	aging	5.23252894406472	4.04182477443292	6647/6506/847/596/328/7157/3569/2056/3727/2353/5179/6648/207/1410/6531/4780/4791/1432/6622/597/4000/7040/2475	7157/3725/5970/10783/120892/2475/23411/1111/2353/6622/3014/27429/1410/6198/7048/578/2068/6720	SOD1/SLC1A2/CAT/BCL2/APEX1/TP53/IL6/EPO/JUND/FOS/PENK/SOD2/AKT1/CRYAB/SLC6A3/NFE2L2/NFKB2/MAPK14/SNCA/BCL2A1/LMNA/TGFB1/MTOR	TP53/JUN/RELA/NEK6/LRRK2/MTOR/SIRT1/CHEK1/FOS/SNCA/H2AFX/HTRA2/CRYAB/RPS6KB1/TGFBR2/BAK1/ERCC2/SREBF1
GO:0033135	regulation of peptidyl-serine phosphorylation	5.2817994614288	5.98678540649239	596/3082/4908/3569/7124/7422/3976/7295/207/29110/11315/6622/7349/7040/1756	7295/2932/6789/581/6622/11315/578/253260	BCL2/HGF/NTF3/IL6/TNF/VEGFA/LIF/TXN/AKT1/TBK1/PARK7/SNCA/UCN/TGFB1/DMD	TXN/GSK3B/STK4/BAX/SNCA/PARK7/BAK1/RICTOR
GO:0001819	positive regulation of cytokine production	2.90077550208789	3.38189686260368	6647/929/729230/3082/3553/3569/3605/7124/834/1387/1191/3065/3315/1536/7494/4791/29110/27035/11315/23586/1432/959/8737/7349/10555/59341/7040	5970/3315/4088/3303/6885/1386/4790/1660/329/8737/11315/8772/7520/602	SOD1/CD14/CCR2/HGF/IL1B/IL6/IL17A/TNF/CASP1/CREBBP/CLU/HDAC1/HSPB1/CYBB/XBP1/NFKB2/TBK1/NOX1/PARK7/DDX58/MAPK14/CD40LG/RIPK1/UCN/AGPAT2/TRPV4/TGFB1	RELA/HSPB1/SMAD3/HSPA1A/MAP3K7/ATF2/NFKB1/DHX9/BIRC2/RIPK1/PARK7/FADD/XRCC5/BCL3
GO:0006914	autophagy	3.82251725041488	3.19108717461323	203228/7415/10133/8878/596/3082/4137/834/2670/1509/836/29978/25978/207/3315/7494/3920/3916/29110/83636/11315/6622/823/1020/57724/7248/167410/5861/2475	7316/29979/11140/3315/3312/572/5599/120892/10133/2475/23411/4137/6622/11315/1915/27429/23557/81631/6720/6009/57521	C9orf72/VCP/OPTN/SQSTM1/BCL2/HGF/MAPT/CASP1/GFAP/CTSD/CASP3/UBQLN2/CHMP2B/AKT1/HSPB1/XBP1/LAMP2/LAMP1/TBK1/C19orf12/PARK7/SNCA/CAPN1/CDK5/EPG5/TSC1/LIX1/RAB1A/MTOR	UBC/UBQLN1/CDC37/HSPB1/HSPA8/BAD/MAPK8/LRRK2/OPTN/MTOR/SIRT1/MAPT/SNCA/PARK7/EEF1A1/HTRA2/SNAPIN/MAP1LC3B/SREBF1/RHEB/RPTOR
GO:0038034	signal transduction in absence of ligand	12.8065548585328	7.74181564894358	596/3553/7124/598/836/207/2668/4763/355/8737/55437/597	9531/3303/572/598/2932/581/10018/8737/8772/27429/578/355	BCL2/IL1B/TNF/BCL2L1/CASP3/AKT1/GDNF/NF1/FAS/RIPK1/STRADB/BCL2A1	BAG3/HSPA1A/BAD/BCL2L1/GSK3B/BAX/BCL2L11/RIPK1/FADD/HTRA2/BAK1/FAS
GO:0097192	extrinsic apoptotic signaling pathway in absence of ligand	12.8065548585328	7.74181564894358	596/3553/7124/598/836/207/2668/4763/355/8737/55437/597	9531/3303/572/598/2932/581/10018/8737/8772/27429/578/355	BCL2/IL1B/TNF/BCL2L1/CASP3/AKT1/GDNF/NF1/FAS/RIPK1/STRADB/BCL2A1	BAG3/HSPA1A/BAD/BCL2L1/GSK3B/BAX/BCL2L11/RIPK1/FADD/HTRA2/BAK1/FAS
GO:0033138	positive regulation of peptidyl-serine phosphorylation	4.42650807136788	6.95737031330252	596/4908/3569/7124/7422/3976/7295/207/29110/11315/6622/7349/7040	7295/2932/6789/6622/11315	BCL2/NTF3/IL6/TNF/VEGFA/LIF/TXN/AKT1/TBK1/PARK7/SNCA/UCN/TGFB1	TXN/GSK3B/STK4/SNCA/PARK7
GO:0051051	negative regulation of transport	2.89884807650511	3.1762449086848	729230/596/3553/3569/7124/4137/2056/2664/3976/7295/29978/207/3065/1410/2281/4763/6311/10971/11315/4842/6622/1020/7376/5905/5310/7349/4131/7040/2475	29979/3303/2010/120892/4790/2475/7295/2932/4137/6622/11315/1410/3667/6720/2664/1950	CCR2/BCL2/IL1B/IL6/TNF/MAPT/EPO/GDI1/LIF/TXN/UBQLN2/AKT1/HDAC1/CRYAB/FKBP1B/NF1/ATXN2/YWHAQ/PARK7/NOS1/SNCA/CDK5/NR1H2/RANGAP1/PKD1/UCN/MAP1B/TGFB1/MTOR	UBQLN1/HSPA1A/EMD/LRRK2/NFKB1/MTOR/TXN/GSK3B/MAPT/SNCA/PARK7/CRYAB/IRS1/SREBF1/GDI1/EGF
GO:0045860	positive regulation of protein kinase activity	3.91233726482472	3.08489379024499	6647/283/3082/3553/4908/7124/2056/6464/27040/5154/7074/1191/7422/57679/9217/7295/207/1616/11315/1432/959/6622/1020/4217/8737/55437/11035/5310/7349/7040	7316/1616/6885/120892/7295/23411/1600/6789/581/8826/2064/6622/387/4217/3309/7046/8737/11315/7048/578/6788/1950/57521	SOD1/ANG/HGF/IL1B/NTF3/TNF/EPO/SHC1/LAT/PDGFA/TIAM1/CLU/VEGFA/ALS2/VAPB/TXN/AKT1/DAXX/PARK7/MAPK14/CD40LG/SNCA/CDK5/MAP3K5/RIPK1/STRADB/RIPK3/PKD1/UCN/TGFB1	UBC/DAXX/MAP3K7/LRRK2/TXN/SIRT1/DAB1/STK4/BAX/IQGAP1/ERBB2/SNCA/RHOA/MAP3K5/HSPA5/TGFBR1/RIPK1/PARK7/TGFBR2/BAK1/STK3/EGF/RPTOR
GO:2001239	regulation of extrinsic apoptotic signaling pathway in absence of ligand	9.73831775700934	9.81167608286252	596/3553/7124/598/207/2668/4763/355/8737/55437	3303/598/581/8737/27429/355	BCL2/IL1B/TNF/BCL2L1/AKT1/GDNF/NF1/FAS/RIPK1/STRADB	HSPA1A/BCL2L1/BAX/RIPK1/HTRA2/FAS
GO:0051962	positive regulation of nervous system development	2.87213058271243	3.14697076206097	348/23025/1270/729230/596/3082/3569/2042/4137/2056/2670/170825/7476/7074/7422/3976/2737/3065/2281/4780/9896/23064/26039/4747/27063/1809/4131/81545/2475	5970/2475/2932/1600/4137/8648/8826/4067/387/8175/10458/51517/7520/6249/6009/1950	APOE/UNC13A/CNTF/CCR2/BCL2/HGF/IL6/EPHA3/MAPT/EPO/GFAP/GSX2/WNT7A/TIAM1/VEGFA/LIF/GLI3/HDAC1/FKBP1B/NFE2L2/FIG4/SETX/SS18L1/NEFL/ANKRD1/DPYSL3/MAP1B/FBXO38/MTOR	RELA/MTOR/GSK3B/DAB1/MAPT/NCOA1/IQGAP1/LYN/RHOA/SF3A2/BAIAP2/NCKIPSD/XRCC5/CLIP1/RHEB/EGF
GO:0010720	positive regulation of cell development	2.85895567178256	3.13253511636345	348/23025/1270/729230/596/3082/3569/2042/4137/2056/2670/170825/7074/7422/3976/2737/3065/2281/6239/4780/9896/23064/26039/4747/27063/1809/4131/81545/2475	5970/572/2475/2932/1600/4137/8648/8826/4067/387/8175/10458/51517/7520/6249/6009	APOE/UNC13A/CNTF/CCR2/BCL2/HGF/IL6/EPHA3/MAPT/EPO/GFAP/GSX2/TIAM1/VEGFA/LIF/GLI3/HDAC1/FKBP1B/RREB1/NFE2L2/FIG4/SETX/SS18L1/NEFL/ANKRD1/DPYSL3/MAP1B/FBXO38/MTOR	RELA/BAD/MTOR/GSK3B/DAB1/MAPT/NCOA1/IQGAP1/LYN/RHOA/SF3A2/BAIAP2/NCKIPSD/XRCC5/CLIP1/RHEB
GO:0070301	cellular response to hydrogen peroxide	10.2508607968519	7.43621766280107	328/3082/3569/3297/1471/7295/4780/23064/11315/4217/8737/9131	4193/5970/120892/7295/23411/4217/8737/11315/7128/7703	APEX1/HGF/IL6/HSF1/CST3/TXN/NFE2L2/SETX/PARK7/MAP3K5/RIPK1/AIFM1	MDM2/RELA/LRRK2/TXN/SIRT1/MAP3K5/RIPK1/PARK7/TNFAIP3/PCGF2
GO:0017038	protein import	4.43771442091565	3.57691482514482	348/3553/3569/7124/3718/10736/1191/3308/7295/207/2737/4763/3920/2066/23586/1432/7249/5310/8882/4000/3837/7040/2475/10073	3725/4088/3312/2010/2475/7295/23411/2932/3837/387/7046/8996/51517/23633/1605/602/3841/1950	APOE/IL1B/IL6/TNF/JAK3/SIX2/CLU/HSPA4/TXN/AKT1/GLI3/NF1/LAMP2/ERBB4/DDX58/MAPK14/TSC2/PKD1/ZPR1/LMNA/KPNB1/TGFB1/MTOR/SNUPN	JUN/SMAD3/HSPA8/EMD/MTOR/TXN/SIRT1/GSK3B/KPNB1/RHOA/TGFBR1/NOL3/NCKIPSD/KPNA6/DAG1/BCL3/KPNA5/EGF
GO:0031346	positive regulation of cell projection organization	2.89517554938116	3.65948999847305	348/5216/23025/1270/3082/3569/2042/4137/2056/7074/7422/2281/6239/4780/9896/23064/26039/4747/27063/1809/4131/81545/2475	2475/2932/4137/8826/4067/387/7046/8175/10458/51517/6249	APOE/PFN1/UNC13A/CNTF/HGF/IL6/EPHA3/MAPT/EPO/TIAM1/VEGFA/FKBP1B/RREB1/NFE2L2/FIG4/SETX/SS18L1/NEFL/ANKRD1/DPYSL3/MAP1B/FBXO38/MTOR	MTOR/GSK3B/MAPT/IQGAP1/LYN/RHOA/TGFBR1/SF3A2/BAIAP2/NCKIPSD/CLIP1
GO:0007517	muscle organ development	2.71767007172354	3.42267770332414	1270/596/3569/2353/6256/6445/3976/9242/2876/1410/2280/7494/4763/2066/27063/26287/1432/1020/1489/8837/58/7040/2475/1756/2273	9099/4088/2010/2475/23411/2353/7046/6256/1410/6198/7048/3516	CNTF/BCL2/IL6/FOS/RXRA/SGCG/LIF/MSC/GPX1/CRYAB/FKBP1A/XBP1/NF1/ERBB4/ANKRD1/ANKRD2/MAPK14/CDK5/CTF1/CFLAR/ACTA1/TGFB1/MTOR/DMD/FHL1	USP2/SMAD3/EMD/MTOR/SIRT1/FOS/TGFBR1/RXRA/CRYAB/RPS6KB1/TGFBR2/RBPJ
GO:0042692	muscle cell differentiation	2.26472505976962	3.42267770332414	596/7124/5725/6256/2251/7422/6445/3956/207/2876/7494/6272/27063/26287/1432/4842/824/4217/8837/7248/4000/58/7040/2475/1756	2475/4904/2932/1147/4217/58529/6256/71/3516/4627	BCL2/TNF/PTBP1/RXRA/FGF6/VEGFA/SGCG/LGALS1/AKT1/GPX1/XBP1/SORT1/ANKRD1/ANKRD2/MAPK14/NOS1/CAPN2/MAP3K5/CFLAR/TSC1/LMNA/ACTA1/TGFB1/MTOR/DMD	MTOR/YBX1/GSK3B/CHUK/MAP3K5/MYOZ1/RXRA/ACTG1/RBPJ/MYH9
GO:0071453	cellular response to oxygen levels	5.79035109876231	5.09146434570163	596/7157/2056/1387/7422/207/1536/4780/5034/27063/27035/355/7248/9131/4000/2475	7157/7316/29979/4193/572/2475/23411/4194/1978/3516/355	BCL2/TP53/EPO/CREBBP/VEGFA/AKT1/CYBB/NFE2L2/P4HB/ANKRD1/NOX1/FAS/TSC1/AIFM1/LMNA/MTOR	TP53/UBC/UBQLN1/MDM2/BAD/MTOR/SIRT1/MDM4/EIF4EBP1/RBPJ/FAS
GO:0032496	response to lipopolysaccharide	3.13717619017751	3.63492966291283	929/3553/3569/7124/2056/2326/834/3297/3727/2353/5179/836/207/3065/7494/4791/27063/1432/355/6622/356/841/7040	3725/5970/5599/4790/1147/4067/2353/6622/841/6198/7128/355	CD14/IL1B/IL6/TNF/EPO/FMO1/CASP1/HSF1/JUND/FOS/PENK/CASP3/AKT1/HDAC1/XBP1/NFKB2/ANKRD1/MAPK14/FAS/SNCA/FASLG/CASP8/TGFB1	JUN/RELA/MAPK8/NFKB1/CHUK/LYN/FOS/SNCA/CASP8/RPS6KB1/TNFAIP3/FAS
GO:1902041	regulation of extrinsic apoptotic signaling pathway via death domain receptors	11.3318606627018	8.56291730868002	3082/2876/7078/4763/11315/355/356/841/8737/8837	6789/8737/11315/8772/841/7128/6788/355	HGF/GPX1/TIMP3/NF1/PARK7/FAS/FASLG/CASP8/RIPK1/CFLAR	STK4/RIPK1/PARK7/FADD/CASP8/TNFAIP3/STK3/FAS
GO:0033674	positive regulation of kinase activity	4.14227012977085	2.88932792624172	6647/283/3082/3553/4908/7124/2056/6464/27040/5154/7074/1191/7422/57679/9217/7295/207/1616/11315/1432/959/6622/1020/4217/8737/55437/11035/5310/7349/7040	7316/1616/572/6885/120892/7295/23411/1600/6789/581/8826/2064/4067/6622/387/4217/3309/7046/8737/11315/7048/578/6788/3667/1950/57521	SOD1/ANG/HGF/IL1B/NTF3/TNF/EPO/SHC1/LAT/PDGFA/TIAM1/CLU/VEGFA/ALS2/VAPB/TXN/AKT1/DAXX/PARK7/MAPK14/CD40LG/SNCA/CDK5/MAP3K5/RIPK1/STRADB/RIPK3/PKD1/UCN/TGFB1	UBC/DAXX/BAD/MAP3K7/LRRK2/TXN/SIRT1/DAB1/STK4/BAX/IQGAP1/ERBB2/LYN/SNCA/RHOA/MAP3K5/HSPA5/TGFBR1/RIPK1/PARK7/TGFBR2/BAK1/STK3/IRS1/EGF/RPTOR
GO:0002237	response to molecule of bacterial origin	3.00604020795144	3.48298726542773	929/3553/3569/7124/2056/2326/834/3297/3727/2353/5179/836/207/3065/7494/4791/27063/1432/355/6622/356/841/7040	3725/5970/5599/4790/1147/4067/2353/6622/841/6198/7128/355	CD14/IL1B/IL6/TNF/EPO/FMO1/CASP1/HSF1/JUND/FOS/PENK/CASP3/AKT1/HDAC1/XBP1/NFKB2/ANKRD1/MAPK14/FAS/SNCA/FASLG/CASP8/TGFB1	JUN/RELA/MAPK8/NFKB1/CHUK/LYN/FOS/SNCA/CASP8/RPS6KB1/TNFAIP3/FAS
GO:0052548	regulation of endopeptidase activity	5.580082902088	3.24352928359092	7415/3082/3569/7124/834/331/3297/1471/12/7422/836/351/207/2876/1410/7078/11315/355/6622/356/841/4217/8737/9131/4671	1457/351/4193/4609/4088/10197/331/572/7531/637/23411/329/581/10018/6622/4217/2934/8737/11315/8772/841/27429/1410/8996/578/355	VCP/HGF/IL6/TNF/CASP1/XIAP/HSF1/CST3/SERPINA3/VEGFA/CASP3/APP/AKT1/GPX1/CRYAB/TIMP3/PARK7/FAS/SNCA/FASLG/CASP8/MAP3K5/RIPK1/AIFM1/NAIP	CSNK2A1/APP/MDM2/MYC/SMAD3/PSME3/XIAP/BAD/YWHAE/BID/SIRT1/BIRC2/BAX/BCL2L11/SNCA/MAP3K5/GSN/RIPK1/PARK7/FADD/CASP8/HTRA2/CRYAB/NOL3/BAK1/FAS
GO:0001836	release of cytochrome c from mitochondria	12.3010329562223	8.26246406977897	596/7157/3082/598/1191/6648/207/2876/597/4000	7157/3725/572/598/637/581/10018/8996/578	BCL2/TP53/HGF/BCL2L1/CLU/SOD2/AKT1/GPX1/BCL2A1/LMNA	TP53/JUN/BAD/BCL2L1/BID/BAX/BCL2L11/NOL3/BAK1
GO:0009991	response to extracellular stimulus	3.52434356920338	3.02760290556901	6647/5444/348/3077/6506/847/596/7157/3569/2056/3297/2353/5179/1471/207/1536/2281/7494/4780/6566/7248/7349/9131/59341/58/7040/2475	7157/3725/4193/5970/3312/120892/2475/23411/8648/6772/4067/2353/3309/6198/7048/1978/81631/6720/57521	SOD1/PON1/APOE/HFE/SLC1A2/CAT/BCL2/TP53/IL6/EPO/HSF1/FOS/PENK/CST3/AKT1/CYBB/FKBP1B/XBP1/NFE2L2/SLC16A1/TSC1/UCN/AIFM1/TRPV4/ACTA1/TGFB1/MTOR	TP53/JUN/MDM2/RELA/HSPA8/LRRK2/MTOR/SIRT1/NCOA1/STAT1/LYN/FOS/HSPA5/RPS6KB1/TGFBR2/EIF4EBP1/MAP1LC3B/SREBF1/RPTOR
GO:0043279	response to alkaloid	4.32814122533749	5.23289391086001	1137/596/3569/7124/5179/598/7074/836/3065/6531/6622/1020/2475/8683	4193/5970/572/4790/2475/598/6622	CHRNA4/BCL2/IL6/TNF/PENK/BCL2L1/TIAM1/CASP3/HDAC1/SLC6A3/SNCA/CDK5/MTOR/SRSF9	MDM2/RELA/BAD/NFKB1/MTOR/BCL2L1/SNCA
GO:0002521	leukocyte differentiation	3.08880563217918	2.90460190646855	6647/596/3559/3569/3605/7124/2353/3718/7422/3976/3956/56975/2737/7494/4495/4763/1432/959/355/3562/843/841/8737/11035/7248/538/7040/2475	3725/4609/572/2475/23411/581/2064/4067/2353/8737/8772/841/7048/578/602/3516/355/4627	SOD1/BCL2/IL2RA/IL6/IL17A/TNF/FOS/JAK3/VEGFA/LIF/LGALS1/FAM20C/GLI3/XBP1/MT1G/NF1/MAPK14/CD40LG/FAS/IL3/CASP10/CASP8/RIPK1/RIPK3/TSC1/ATP7A/TGFB1/MTOR	JUN/MYC/BAD/MTOR/SIRT1/BAX/ERBB2/LYN/FOS/RIPK1/FADD/CASP8/TGFBR2/BAK1/BCL3/RBPJ/FAS/MYH9
GO:0045666	positive regulation of neuron differentiation	3.11626168224299	3.45370998116761	348/23025/1270/596/3082/3569/2042/4137/2056/7074/7422/2281/4780/9896/23064/26039/4747/27063/1809/4131/81545/2475	2475/2932/1600/4137/8648/8826/4067/387/8175/10458/51517/6249	APOE/UNC13A/CNTF/BCL2/HGF/IL6/EPHA3/MAPT/EPO/TIAM1/VEGFA/FKBP1B/NFE2L2/FIG4/SETX/SS18L1/NEFL/ANKRD1/DPYSL3/MAP1B/FBXO38/MTOR	MTOR/GSK3B/DAB1/MAPT/NCOA1/IQGAP1/LYN/RHOA/SF3A2/BAIAP2/NCKIPSD/CLIP1
GO:0042063	gliogenesis	3.37257757818505	3.87370068726001	6647/1270/729230/5179/2670/170825/7074/7431/1191/3976/207/2737/3065/4501/4763/57142/1020/7040/2475	5970/2475/1600/2064/4067/30837/1605/2068/6009/6426	SOD1/CNTF/CCR2/PENK/GFAP/GSX2/TIAM1/VIM/CLU/LIF/AKT1/GLI3/HDAC1/MT1X/NF1/RTN4/CDK5/TGFB1/MTOR	RELA/MTOR/DAB1/ERBB2/LYN/SOCS7/DAG1/ERCC2/RHEB/SRSF1
GO:0051146	striated muscle cell differentiation	3.03531982036655	3.87370068726001	596/6256/7422/207/2876/7494/6272/27063/26287/1432/4842/824/8837/7248/4000/58/7040/2475/1756	2475/4904/2932/1147/58529/6256/71/3516/4627	BCL2/RXRA/VEGFA/AKT1/GPX1/XBP1/SORT1/ANKRD1/ANKRD2/MAPK14/NOS1/CAPN2/CFLAR/TSC1/LMNA/ACTA1/TGFB1/MTOR/DMD	MTOR/YBX1/GSK3B/CHUK/MYOZ1/RXRA/ACTG1/RBPJ/MYH9
GO:1901216	positive regulation of neuron death	15.3258771257852	7.72066314717051	7157/1191/836/4763/1616/1020/356/4217/9131/2475	7157/3725/1616/6733/572/1386/2475/2932/581/10018/4217/997	TP53/CLU/CASP3/NF1/DAXX/CDK5/FASLG/MAP3K5/AIFM1/MTOR	TP53/JUN/DAXX/SRPK2/BAD/ATF2/MTOR/GSK3B/BAX/BCL2L11/MAP3K5/CDC34
GO:0007249	I-kappaB kinase/NF-kappaB signaling	6.64319350865754	3.65085621687908	10133/8878/929/3553/7124/834/3956/3315/2280/4791/7335/29110/10342/356/843/841/8737/8837/11035/57449	2099/7316/5970/3315/10783/6885/4790/10133/7334/23411/329/3551/1147/6772/387/1936/8737/8772/841/8996/7128/602	OPTN/SQSTM1/CD14/IL1B/TNF/CASP1/LGALS1/HSPB1/FKBP1A/NFKB2/UBE2V1/TBK1/TFG/FASLG/CASP10/CASP8/RIPK1/CFLAR/RIPK3/PLEKHG5	ESR1/UBC/RELA/HSPB1/NEK6/MAP3K7/NFKB1/OPTN/UBE2N/SIRT1/BIRC2/IKBKB/CHUK/STAT1/RHOA/EEF1D/RIPK1/FADD/CASP8/NOL3/TNFAIP3/BCL3
GO:0042110	T cell activation	2.68027094229615	2.91649821178666	6647/3077/729230/596/3553/3559/3569/2056/3718/27040/924/3956/207/2737/961/2280/2281/7494/959/355/5621/841/11035/7248/538/7040/2475	4088/572/6885/2475/581/2064/4067/2934/8772/841/7048/602/355/4627/253260	SOD1/HFE/CCR2/BCL2/IL1B/IL2RA/IL6/EPO/JAK3/LAT/CD7/LGALS1/AKT1/GLI3/CD47/FKBP1A/FKBP1B/XBP1/CD40LG/FAS/PRNP/CASP8/RIPK3/TSC1/ATP7A/TGFB1/MTOR	SMAD3/BAD/MAP3K7/MTOR/BAX/ERBB2/LYN/GSN/FADD/CASP8/TGFBR2/BCL3/FAS/MYH9/RICTOR
GO:0070489	T cell aggregation	2.68027094229615	2.91649821178666	6647/3077/729230/596/3553/3559/3569/2056/3718/27040/924/3956/207/2737/961/2280/2281/7494/959/355/5621/841/11035/7248/538/7040/2475	4088/572/6885/2475/581/2064/4067/2934/8772/841/7048/602/355/4627/253260	SOD1/HFE/CCR2/BCL2/IL1B/IL2RA/IL6/EPO/JAK3/LAT/CD7/LGALS1/AKT1/GLI3/CD47/FKBP1A/FKBP1B/XBP1/CD40LG/FAS/PRNP/CASP8/RIPK3/TSC1/ATP7A/TGFB1/MTOR	SMAD3/BAD/MAP3K7/MTOR/BAX/ERBB2/LYN/GSN/FADD/CASP8/TGFBR2/BCL3/FAS/MYH9/RICTOR
GO:0071593	lymphocyte aggregation	2.67413759917877	2.9098243028352	6647/3077/729230/596/3553/3559/3569/2056/3718/27040/924/3956/207/2737/961/2280/2281/7494/959/355/5621/841/11035/7248/538/7040/2475	4088/572/6885/2475/581/2064/4067/2934/8772/841/7048/602/355/4627/253260	SOD1/HFE/CCR2/BCL2/IL1B/IL2RA/IL6/EPO/JAK3/LAT/CD7/LGALS1/AKT1/GLI3/CD47/FKBP1A/FKBP1B/XBP1/CD40LG/FAS/PRNP/CASP8/RIPK3/TSC1/ATP7A/TGFB1/MTOR	SMAD3/BAD/MAP3K7/MTOR/BAX/ERBB2/LYN/GSN/FADD/CASP8/TGFBR2/BCL3/FAS/MYH9/RICTOR
GO:0034976	response to endoplasmic reticulum stress	5.09388928828181	3.62277270751847	23435/7415/596/7157/1639/6464/9217/29978/100506742/55033/4287/837/7494/4780/5034/11315/4217/79139/9131/4000	7157/3725/29979/81567/10273/3303/3093/120892/23411/7917/2932/581/10018/4217/3309/11315/578	TARDBP/VCP/BCL2/TP53/DCTN1/SHC1/VAPB/UBQLN2/CASP12/FKBP14/ATXN3/CASP4/XBP1/NFE2L2/P4HB/PARK7/MAP3K5/DERL1/AIFM1/LMNA	TP53/JUN/UBQLN1/TXNDC5/STUB1/HSPA1A/UBE2K/LRRK2/SIRT1/BAG6/GSK3B/BAX/BCL2L11/MAP3K5/HSPA5/PARK7/BAK1
GO:0052547	regulation of peptidase activity	5.24759091569415	3.05026199467229	7415/3082/3569/7124/834/331/3297/1471/12/7422/836/351/207/2876/1410/7078/11315/355/6622/356/841/4217/8737/9131/4671	1457/351/4193/4609/4088/10197/331/572/7531/637/23411/329/581/10018/6622/4217/2934/8737/11315/8772/841/27429/1410/8996/578/355	VCP/HGF/IL6/TNF/CASP1/XIAP/HSF1/CST3/SERPINA3/VEGFA/CASP3/APP/AKT1/GPX1/CRYAB/TIMP3/PARK7/FAS/SNCA/FASLG/CASP8/MAP3K5/RIPK1/AIFM1/NAIP	CSNK2A1/APP/MDM2/MYC/SMAD3/PSME3/XIAP/BAD/YWHAE/BID/SIRT1/BIRC2/BAX/BCL2L11/SNCA/MAP3K5/GSN/RIPK1/PARK7/FADD/CASP8/HTRA2/CRYAB/NOL3/BAK1/FAS
GO:0008637	apoptotic mitochondrial changes	11.6176422364322	5.37060164535633	596/7157/3082/598/1191/6648/207/2876/2066/10971/841/597/4000	7157/3725/7534/7532/3303/572/5599/1386/7531/598/637/2932/581/10018/841/8996/578	BCL2/TP53/HGF/BCL2L1/CLU/SOD2/AKT1/GPX1/ERBB4/YWHAQ/CASP8/BCL2A1/LMNA	TP53/JUN/YWHAZ/YWHAG/HSPA1A/BAD/MAPK8/ATF2/YWHAE/BCL2L1/BID/GSK3B/BAX/BCL2L11/CASP8/NOL3/BAK1
GO:2000117	negative regulation of cysteine-type endopeptidase activity	8.03160227382214	5.82631486982352	3082/3569/331/1471/7422/207/2876/1410/11315/6622/841/4671	1457/4193/331/7531/329/6622/11315/841/1410/8996	HGF/IL6/XIAP/CST3/VEGFA/AKT1/GPX1/CRYAB/PARK7/SNCA/CASP8/NAIP	CSNK2A1/MDM2/XIAP/YWHAE/BIRC2/SNCA/PARK7/CASP8/CRYAB/NOL3
GO:0070486	leukocyte aggregation	2.63197777216469	2.86394869445717	6647/3077/729230/596/3553/3559/3569/2056/3718/27040/924/3956/207/2737/961/2280/2281/7494/959/355/5621/841/11035/7248/538/7040/2475	4088/572/6885/2475/581/2064/4067/2934/8772/841/7048/602/355/4627/253260	SOD1/HFE/CCR2/BCL2/IL1B/IL2RA/IL6/EPO/JAK3/LAT/CD7/LGALS1/AKT1/GLI3/CD47/FKBP1A/FKBP1B/XBP1/CD40LG/FAS/PRNP/CASP8/RIPK3/TSC1/ATP7A/TGFB1/MTOR	SMAD3/BAD/MAP3K7/MTOR/BAX/ERBB2/LYN/GSN/FADD/CASP8/TGFBR2/BCL3/FAS/MYH9/RICTOR
GO:0006606	protein import into nucleus	4.96034162903847	3.52779364777079	3553/3569/7124/3718/10736/7295/207/2737/4763/2066/23586/1432/7249/5310/8882/4000/3837/7040/2475/10073	3725/4088/2010/2475/7295/23411/2932/3837/387/7046/8996/51517/23633/1605/602/3841/1950	IL1B/IL6/TNF/JAK3/SIX2/TXN/AKT1/GLI3/NF1/ERBB4/DDX58/MAPK14/TSC2/PKD1/ZPR1/LMNA/KPNB1/TGFB1/MTOR/SNUPN	JUN/SMAD3/EMD/MTOR/TXN/SIRT1/GSK3B/KPNB1/RHOA/TGFBR1/NOL3/NCKIPSD/KPNA6/DAG1/BCL3/KPNA5/EGF
GO:0044744	protein targeting to nucleus	4.96034162903847	3.52779364777079	3553/3569/7124/3718/10736/7295/207/2737/4763/2066/23586/1432/7249/5310/8882/4000/3837/7040/2475/10073	3725/4088/2010/2475/7295/23411/2932/3837/387/7046/8996/51517/23633/1605/602/3841/1950	IL1B/IL6/TNF/JAK3/SIX2/TXN/AKT1/GLI3/NF1/ERBB4/DDX58/MAPK14/TSC2/PKD1/ZPR1/LMNA/KPNB1/TGFB1/MTOR/SNUPN	JUN/SMAD3/EMD/MTOR/TXN/SIRT1/GSK3B/KPNB1/RHOA/TGFBR1/NOL3/NCKIPSD/KPNA6/DAG1/BCL3/KPNA5/EGF
GO:1902593	single-organism nuclear import	4.96034162903847	3.52779364777079	3553/3569/7124/3718/10736/7295/207/2737/4763/2066/23586/1432/7249/5310/8882/4000/3837/7040/2475/10073	3725/4088/2010/2475/7295/23411/2932/3837/387/7046/8996/51517/23633/1605/602/3841/1950	IL1B/IL6/TNF/JAK3/SIX2/TXN/AKT1/GLI3/NF1/ERBB4/DDX58/MAPK14/TSC2/PKD1/ZPR1/LMNA/KPNB1/TGFB1/MTOR/SNUPN	JUN/SMAD3/EMD/MTOR/TXN/SIRT1/GSK3B/KPNB1/RHOA/TGFBR1/NOL3/NCKIPSD/KPNA6/DAG1/BCL3/KPNA5/EGF
GO:0007159	leukocyte cell-cell adhesion	2.45503809000236	2.77035559986707	6647/3077/729230/596/3553/3559/3569/7124/2056/3718/27040/924/3956/207/2737/961/2280/2281/7494/959/355/5621/841/11035/7248/538/7040/2475	4088/572/6885/2475/581/2064/4067/2934/8772/841/7048/602/355/4627/253260	SOD1/HFE/CCR2/BCL2/IL1B/IL2RA/IL6/TNF/EPO/JAK3/LAT/CD7/LGALS1/AKT1/GLI3/CD47/FKBP1A/FKBP1B/XBP1/CD40LG/FAS/PRNP/CASP8/RIPK3/TSC1/ATP7A/TGFB1/MTOR	SMAD3/BAD/MAP3K7/MTOR/BAX/ERBB2/LYN/GSN/FADD/CASP8/TGFBR2/BCL3/FAS/MYH9/RICTOR
GO:0043154	negative regulation of cysteine-type endopeptidase activity involved in apoptotic process	9.50079781171643	6.31776216067245	3082/3569/331/7422/207/2876/1410/11315/6622/841/4671	1457/4193/331/7531/329/6622/11315/841/1410/8996	HGF/IL6/XIAP/VEGFA/AKT1/GPX1/CRYAB/PARK7/SNCA/CASP8/NAIP	CSNK2A1/MDM2/XIAP/YWHAE/BIRC2/SNCA/PARK7/CASP8/CRYAB/NOL3
GO:0006457	protein folding	4.2111644354635	3.81859825927623	1191/7295/51303/51661/55033/60681/23770/11328/2289/2288/2287/1410/2280/2281/2286/8468/3300/6767	1457/11140/9531/81567/3312/3303/7295/3309/10576/1410/22948/573	CLU/TXN/FKBP11/FKBP7/FKBP14/FKBP10/FKBP8/FKBP9/FKBP5/FKBP4/FKBP3/CRYAB/FKBP1A/FKBP1B/FKBP2/FKBP6/DNAJB2/ST13	CSNK2A1/CDC37/BAG3/TXNDC5/HSPA8/HSPA1A/TXN/HSPA5/CCT2/CRYAB/CCT5/BAG1
GO:0007565	female pregnancy	3.50141762049774	4.23335237732495	6647/3077/596/3553/2056/3297/2353/6256/682/1471/3976/207/2288/7349/7040/2475	2099/2475/2353/6256/7319/7048/23633/4313	SOD1/HFE/BCL2/IL1B/EPO/HSF1/FOS/RXRA/BSG/CST3/LIF/AKT1/FKBP4/UCN/TGFB1/MTOR	ESR1/MTOR/FOS/RXRA/UBE2A/TGFBR2/KPNA6/MMP2
GO:0036294	cellular response to decreased oxygen levels	5.60478719827876	4.74348656667886	596/7157/2056/1387/7422/207/1536/4780/5034/27063/7248/9131/4000/2475	7157/7316/29979/4193/572/2475/23411/4194/1978/3516	BCL2/TP53/EPO/CREBBP/VEGFA/AKT1/CYBB/NFE2L2/P4HB/ANKRD1/TSC1/AIFM1/LMNA/MTOR	TP53/UBC/UBQLN1/MDM2/BAD/MTOR/SIRT1/MDM4/EIF4EBP1/RBPJ
GO:0035966	response to topologically incorrect protein	4.30422884287706	4.16318631582233	7415/8988/1639/6464/1191/3308/9217/100506742/55033/3315/4287/7494/4780/79139/3300/4000	3315/10273/3312/3303/581/10018/3309/27129/3316/578	VCP/HSPB3/DCTN1/SHC1/CLU/HSPA4/VAPB/CASP12/FKBP14/HSPB1/ATXN3/XBP1/NFE2L2/DERL1/DNAJB2/LMNA	HSPB1/STUB1/HSPA8/HSPA1A/BAX/BCL2L11/HSPA5/HSPB7/HSPB2/BAK1
GO:0051341	regulation of oxidoreductase activity	4.52945011953923	6.02391275785048	348/3553/7124/9973/207/2668/5805/11315/6622/11035/538	120892/4790/6622/11315/5805	APOE/IL1B/TNF/CCS/AKT1/GDNF/PTS/PARK7/SNCA/RIPK3/ATP7A	LRRK2/NFKB1/SNCA/PARK7/PTS
GO:0071496	cellular response to external stimulus	7.36124806829053	3.52293251479158	3077/6506/596/7157/3553/3569/834/2353/5179/207/7494/4780/27063/355/841/7248/9131/7040/2475	7157/3725/4193/9531/3312/572/5599/120892/4790/2475/23411/1111/8648/4067/2353/3309/8772/841/578/81631/22927/6720/57521/355	HFE/SLC1A2/BCL2/TP53/IL1B/IL6/CASP1/FOS/PENK/AKT1/XBP1/NFE2L2/ANKRD1/FAS/CASP8/TSC1/AIFM1/TGFB1/MTOR	TP53/JUN/MDM2/BAG3/HSPA8/BAD/MAPK8/LRRK2/NFKB1/MTOR/SIRT1/CHEK1/NCOA1/LYN/FOS/HSPA5/FADD/CASP8/BAK1/MAP1LC3B/HABP4/SREBF1/RPTOR/FAS
GO:0046822	regulation of nucleocytoplasmic transport	5.61826024442847	3.84919600173837	7157/3553/3569/7124/7295/2737/4763/2066/11315/23586/1432/1020/5905/5310/8882/7040/2475	7157/4193/4088/2010/2475/7514/7295/23411/2932/387/7046/11315/8996/602/1950	TP53/IL1B/IL6/TNF/TXN/GLI3/NF1/ERBB4/PARK7/DDX58/MAPK14/CDK5/RANGAP1/PKD1/ZPR1/TGFB1/MTOR	TP53/MDM2/SMAD3/EMD/MTOR/XPO1/TXN/SIRT1/GSK3B/RHOA/TGFBR1/PARK7/NOL3/BCL3/EGF
GO:0002576	platelet degranulation	3.64049261944275	5.2817994614288	6647/3082/5154/7114/1191/12/7422/351/7078/7277/3920/7040	351/4067/7114/22927/1950	SOD1/HGF/PDGFA/TMSB4X/CLU/SERPINA3/VEGFA/APP/TIMP3/TUBA4A/LAMP2/TGFB1	APP/LYN/TMSB4X/HABP4/EGF
GO:0044708	single-organism behavior	2.21439783621918	2.92068497350326	6506/1137/596/3569/4137/2353/5179/340990/1471/6623/57679/836/351/2668/4763/11315/2890/5621/6622/1020/7248/7349/2760/2475	3725/351/120892/2475/1600/4137/2353/6622/11315/27429/6198	SLC1A2/CHRNA4/BCL2/IL6/MAPT/FOS/PENK/OTOG/CST3/SNCG/ALS2/CASP3/APP/GDNF/NF1/PARK7/GRIA1/PRNP/SNCA/CDK5/TSC1/UCN/GM2A/MTOR	JUN/APP/LRRK2/MTOR/DAB1/MAPT/FOS/SNCA/PARK7/HTRA2/RPS6KB1
GO:1900180	regulation of protein localization to nucleus	5.51225533415623	3.77656966208293	3553/3569/7124/3976/7295/207/2737/4763/2066/11315/23586/1432/5310/8882/4000/7040/2475	4088/2010/2475/7295/23411/2932/83593/387/7046/11315/10576/8996/22948/602/1950	IL1B/IL6/TNF/LIF/TXN/AKT1/GLI3/NF1/ERBB4/PARK7/DDX58/MAPK14/PKD1/ZPR1/LMNA/TGFB1/MTOR	SMAD3/EMD/MTOR/TXN/SIRT1/GSK3B/RASSF5/RHOA/TGFBR1/PARK7/CCT2/NOL3/CCT5/BCL3/EGF
GO:0031667	response to nutrient levels	3.39592619218787	2.89821816601478	6647/5444/348/3077/847/596/7157/3569/2056/3297/5179/1471/207/1536/2281/7494/4780/6566/7248/7349/9131/59341/7040/2475	7157/3725/4193/5970/3312/120892/2475/23411/8648/6772/3309/6198/7048/1978/81631/6720/57521	SOD1/PON1/APOE/HFE/CAT/BCL2/TP53/IL6/EPO/HSF1/PENK/CST3/AKT1/CYBB/FKBP1B/XBP1/NFE2L2/SLC16A1/TSC1/UCN/AIFM1/TRPV4/TGFB1/MTOR	TP53/JUN/MDM2/RELA/HSPA8/LRRK2/MTOR/SIRT1/NCOA1/STAT1/HSPA5/RPS6KB1/TGFBR2/EIF4EBP1/MAP1LC3B/SREBF1/RPTOR
GO:0006611	protein export from nucleus	10.7457299387689	7.30800701344243	7157/3553/7295/11315/1020/5905/55437/5310/7040	7157/4193/2010/7514/7295/2932/11315/10768	TP53/IL1B/TXN/PARK7/CDK5/RANGAP1/STRADB/PKD1/TGFB1	TP53/MDM2/EMD/XPO1/TXN/GSK3B/PARK7/AHCYL1
GO:0009612	response to mechanical stimulus	6.4585734347005	3.90433535318053	3553/3569/834/3727/2353/207/27063/1432/355/841/5310/7349/59341/58/7040/1756	3725/5970/9531/572/5599/4790/1111/6772/2353/8772/841/6198/7048/578/22927/355	IL1B/IL6/CASP1/JUND/FOS/AKT1/ANKRD1/MAPK14/FAS/CASP8/PKD1/UCN/TRPV4/ACTA1/TGFB1/DMD	JUN/RELA/BAG3/BAD/MAPK8/NFKB1/CHEK1/STAT1/FOS/FADD/CASP8/RPS6KB1/TGFBR2/BAK1/HABP4/FAS
GO:0097194	execution phase of apoptosis	7.27127725856698	6.27947269303202	23435/7157/3297/598/836/207/841/8837/9131/3837	7157/598/329/3837/581/841/27429	TARDBP/TP53/HSF1/BCL2L1/CASP3/AKT1/CASP8/CFLAR/AIFM1/KPNB1	TP53/BCL2L1/BIRC2/KPNB1/BAX/CASP8/HTRA2
GO:0043200	response to amino acid	7.53934277962014	5.57049996962518	6506/3569/7124/3297/598/836/1536/7494/824/4671/2475	5970/572/2475/598/1147/4067/6198/4313/57521	SLC1A2/IL6/TNF/HSF1/BCL2L1/CASP3/CYBB/XBP1/CAPN2/NAIP/MTOR	RELA/BAD/MTOR/BCL2L1/CHUK/LYN/RPS6KB1/MMP2/RPTOR
GO:0009408	response to heat	6.61951010933969	4.30944204423766	6647/929/3569/3297/1387/207/4287/2288/1410/4763/4842/26353/59341/2475	9531/3312/3303/2475/7531/23411/2932/4067/27429/1410/6198/573/57521	SOD1/CD14/IL6/HSF1/CREBBP/AKT1/ATXN3/FKBP4/CRYAB/NF1/NOS1/HSPB8/TRPV4/MTOR	BAG3/HSPA8/HSPA1A/MTOR/YWHAE/SIRT1/GSK3B/LYN/HTRA2/CRYAB/RPS6KB1/BAG1/RPTOR
GO:0043280	positive regulation of cysteine-type endopeptidase activity involved in apoptotic process	11.0310148044	5.00134993250338	7415/7124/834/3297/836/355/6622/356/841/4217/8737/9131	4609/4088/572/637/23411/581/10018/6622/4217/2934/8737/8772/841/27429/578/355	VCP/TNF/CASP1/HSF1/CASP3/FAS/SNCA/FASLG/CASP8/MAP3K5/RIPK1/AIFM1	MYC/SMAD3/BAD/BID/SIRT1/BAX/BCL2L11/SNCA/MAP3K5/GSN/RIPK1/FADD/CASP8/HTRA2/BAK1/FAS
GO:0010001	glial cell differentiation	4.00662216288385	4.03680387409201	6647/1270/2670/170825/7431/1191/3976/207/2737/3065/4501/4763/1020/7040/2475	5970/2475/1600/2064/4067/1605/2068/6009/6426	SOD1/CNTF/GFAP/GSX2/VIM/CLU/LIF/AKT1/GLI3/HDAC1/MT1X/NF1/CDK5/TGFB1/MTOR	RELA/MTOR/DAB1/ERBB2/LYN/DAG1/ERCC2/RHEB/SRSF1
GO:0044706	multi-multicellular organism process	3.10075789277909	3.74893892121314	6647/3077/596/3553/2056/3297/2353/6256/682/1471/3976/207/2288/7349/7040/2475	2099/2475/2353/6256/7319/7048/23633/4313	SOD1/HFE/BCL2/IL1B/EPO/HSF1/FOS/RXRA/BSG/CST3/LIF/AKT1/FKBP4/UCN/TGFB1/MTOR	ESR1/MTOR/FOS/RXRA/UBE2A/TGFBR2/KPNA6/MMP2
GO:0032844	regulation of homeostatic process	3.05868640866806	2.71917120079331	3709/7781/596/55676/3553/3559/3569/7124/2056/3949/7074/3375/2280/2281/4763/3178/1432/4842/6622/7376/11035/59341/7040/1756/2273	4609/572/3178/3093/120892/581/65057/4067/6622/10576/8772/22913/8996/7520/22948/7128/578	ITPR2/SLC30A3/BCL2/SLC30A6/IL1B/IL2RA/IL6/TNF/EPO/LDLR/TIAM1/IAPP/FKBP1A/FKBP1B/NF1/HNRNPA1/MAPK14/NOS1/SNCA/NR1H2/RIPK3/TRPV4/TGFB1/DMD/FHL1	MYC/BAD/HNRNPA1/UBE2K/LRRK2/BAX/ACD/LYN/SNCA/CCT2/FADD/RALY/NOL3/XRCC5/CCT5/TNFAIP3/BAK1
GO:0034504	protein localization to nucleus	5.1049870862955	2.95188887279283	3553/3569/7124/3718/10736/3976/7295/207/2737/4763/2066/11315/23586/1432/7249/5310/8882/4000/3837/7040/2475/10073	3725/4193/4088/2010/2475/7514/7295/23411/2932/3837/83593/387/7046/11315/10576/8996/51517/22948/23633/1605/602/3841/1950	IL1B/IL6/TNF/JAK3/SIX2/LIF/TXN/AKT1/GLI3/NF1/ERBB4/PARK7/DDX58/MAPK14/TSC2/PKD1/ZPR1/LMNA/KPNB1/TGFB1/MTOR/SNUPN	JUN/MDM2/SMAD3/EMD/MTOR/XPO1/TXN/SIRT1/GSK3B/KPNB1/RASSF5/RHOA/TGFBR1/PARK7/CCT2/NOL3/NCKIPSD/CCT5/KPNA6/DAG1/BCL3/KPNA5/EGF
GO:0032355	response to estradiol	5.37286496938447	4.87200467562829	847/3569/3297/5179/7476/1471/836/1410/841/7349/9131/7040	10524/2099/572/637/8648/8204/841/1410	CAT/IL6/HSF1/PENK/WNT7A/CST3/CASP3/CRYAB/CASP8/UCN/AIFM1/TGFB1	KAT5/ESR1/BAD/BID/NCOA1/NRIP1/CASP8/CRYAB
GO:0048732	gland development	3.07020855393398	2.78400267178759	6647/3077/596/3082/3569/7124/6256/5154/1471/7422/207/2737/2876/2288/6531/7494/6239/4763/2066/823/11035/5310/538/7040	3725/2099/5970/4088/8648/581/10018/7046/6256/8772/7048/7128/1605/3516/1950/6426	SOD1/HFE/BCL2/HGF/IL6/TNF/RXRA/PDGFA/CST3/VEGFA/AKT1/GLI3/GPX1/FKBP4/SLC6A3/XBP1/RREB1/NF1/ERBB4/CAPN1/RIPK3/PKD1/ATP7A/TGFB1	JUN/ESR1/RELA/SMAD3/NCOA1/BAX/BCL2L11/TGFBR1/RXRA/FADD/TGFBR2/TNFAIP3/DAG1/RBPJ/EGF/SRSF1
GO:0006919	activation of cysteine-type endopeptidase activity involved in apoptotic process	9.73831775700935	5.88700564971751	7415/7124/834/836/355/6622/356/841/8737/9131	4088/572/637/581/6622/8737/8772/841/578/355	VCP/TNF/CASP1/CASP3/FAS/SNCA/FASLG/CASP8/RIPK1/AIFM1	SMAD3/BAD/BID/BAX/SNCA/RIPK1/FADD/CASP8/BAK1/FAS
GO:0051091	positive regulation of sequence-specific DNA binding transcription factor activity	4.78373503853091	3.51154722965606	847/3553/3569/7124/1191/7422/6883/207/4791/7335/11315/23586/959/8737/8837/11035/7040	2099/7316/5970/3303/6885/1386/4790/7334/3551/1147/7158/8737/11315/6788	CAT/IL1B/IL6/TNF/CLU/VEGFA/TAF12/AKT1/NFKB2/UBE2V1/PARK7/DDX58/CD40LG/RIPK1/CFLAR/RIPK3/TGFB1	ESR1/UBC/RELA/HSPA1A/MAP3K7/ATF2/NFKB1/UBE2N/IKBKB/CHUK/TP53BP1/RIPK1/PARK7/STK3
GO:0018108	peptidyl-tyrosine phosphorylation	2.62606321537331	2.91042975941091	1270/7157/3082/4908/3569/2042/2056/3297/6464/3718/5154/2251/7422/3976/351/3065/2066/3562/1489/57410/7040/2475	7157/11140/351/2475/1198/8826/2064/4067/8823/1950/1195/253260	CNTF/TP53/HGF/NTF3/IL6/EPHA3/EPO/HSF1/SHC1/JAK3/PDGFA/FGF6/VEGFA/LIF/APP/HDAC1/ERBB4/IL3/CTF1/SCYL1/TGFB1/MTOR	TP53/CDC37/APP/MTOR/CLK3/IQGAP1/ERBB2/LYN/FGF16/EGF/CLK1/RICTOR
GO:0018212	peptidyl-tyrosine modification	2.61139247115334	2.89417037528012	1270/7157/3082/4908/3569/2042/2056/3297/6464/3718/5154/2251/7422/3976/351/3065/2066/3562/1489/57410/7040/2475	7157/11140/351/2475/1198/8826/2064/4067/8823/1950/1195/253260	CNTF/TP53/HGF/NTF3/IL6/EPHA3/EPO/HSF1/SHC1/JAK3/PDGFA/FGF6/VEGFA/LIF/APP/HDAC1/ERBB4/IL3/CTF1/SCYL1/TGFB1/MTOR	TP53/CDC37/APP/MTOR/CLK3/IQGAP1/ERBB2/LYN/FGF16/EGF/CLK1/RICTOR
GO:1903426	regulation of reactive oxygen species biosynthetic process	4.79424874191229	6.52099087353325	3553/3569/7124/1191/207/11315/6622/8570/2475	4088/2475/6622/11315	IL1B/IL6/TNF/CLU/AKT1/PARK7/SNCA/KHSRP/MTOR	SMAD3/MTOR/SNCA/PARK7
GO:0009266	response to temperature stimulus	6.02176170481737	3.6402740249461	6647/929/3569/3297/2353/1387/207/4287/2288/1410/4763/4842/841/26353/59341/2475	9531/3312/3303/2475/7531/23411/2932/4067/2353/8823/841/27429/1410/6198/573/57521	SOD1/CD14/IL6/HSF1/FOS/CREBBP/AKT1/ATXN3/FKBP4/CRYAB/NF1/NOS1/CASP8/HSPB8/TRPV4/MTOR	BAG3/HSPA8/HSPA1A/MTOR/YWHAE/SIRT1/GSK3B/LYN/FOS/FGF16/CASP8/HTRA2/CRYAB/RPS6KB1/BAG1/RPTOR
GO:0002573	myeloid leukocyte differentiation	5.08086143843966	3.83935151068534	3605/7124/2353/7422/3976/56975/4495/4763/1432/3562/843/841/8737/7040/2475	3725/4609/2475/23411/4067/2353/8737/8772/841/7048/3516/4627	IL17A/TNF/FOS/VEGFA/LIF/FAM20C/MT1G/NF1/MAPK14/IL3/CASP10/CASP8/RIPK1/TGFB1/MTOR	JUN/MYC/MTOR/SIRT1/LYN/FOS/RIPK1/FADD/CASP8/TGFBR2/RBPJ/MYH9
GO:0043122	regulation of I-kappaB kinase/NF-kappaB signaling	7.08241291418862	3.46594272018001	10133/8878/3553/7124/834/3956/3315/2280/7335/29110/10342/356/843/841/8737/8837/57449	2099/7316/5970/3315/10783/6885/10133/7334/23411/329/3551/1147/6772/387/1936/8737/8772/841/8996/7128/602	OPTN/SQSTM1/IL1B/TNF/CASP1/LGALS1/HSPB1/FKBP1A/UBE2V1/TBK1/TFG/FASLG/CASP10/CASP8/RIPK1/CFLAR/PLEKHG5	ESR1/UBC/RELA/HSPB1/NEK6/MAP3K7/OPTN/UBE2N/SIRT1/BIRC2/IKBKB/CHUK/STAT1/RHOA/EEF1D/RIPK1/FADD/CASP8/NOL3/TNFAIP3/BCL3
GO:1902105	regulation of leukocyte differentiation	4.04709309382207	3.46594272018001	6647/3559/3569/3605/7124/2353/3718/3976/2737/7494/4763/355/3562/841/8737/7040/2475	3725/4609/572/2475/2064/4067/2353/8737/8772/841/7048/355	SOD1/IL2RA/IL6/IL17A/TNF/FOS/JAK3/LIF/GLI3/XBP1/NF1/FAS/IL3/CASP8/RIPK1/TGFB1/MTOR	JUN/MYC/BAD/MTOR/ERBB2/LYN/FOS/RIPK1/FADD/CASP8/TGFBR2/FAS
GO:0051168	nuclear export	5.47451376610255	3.81859825927623	7157/3553/6310/7295/3178/11315/1020/5905/55437/7248/5310/55308/7040/2733/8683	7157/4193/3178/10921/6310/2010/7514/7295/2932/11315/6428/10768/6426	TP53/IL1B/ATXN1/TXN/HNRNPA1/PARK7/CDK5/RANGAP1/STRADB/TSC1/PKD1/DDX19A/TGFB1/GLE1/SRSF9	TP53/MDM2/HNRNPA1/RNPS1/ATXN1/EMD/XPO1/TXN/GSK3B/PARK7/SRSF3/AHCYL1/SRSF1
GO:0007626	locomotory behavior	3.35081901316451	3.79806816110807	6647/1137/4137/5179/340990/6623/57679/351/2668/6531/9896/11315/6622/7248/538	351/9099/120892/1600/4137/6622/11315/27429	SOD1/CHRNA4/MAPT/PENK/OTOG/SNCG/ALS2/APP/GDNF/SLC6A3/FIG4/PARK7/SNCA/TSC1/ATP7A	APP/USP2/LRRK2/DAB1/MAPT/SNCA/PARK7/HTRA2
GO:2001056	positive regulation of cysteine-type endopeptidase activity	10.2172514171901	4.63239788830231	7415/7124/834/3297/836/355/6622/356/841/4217/8737/9131	4609/4088/572/637/23411/581/10018/6622/4217/2934/8737/8772/841/27429/578/355	VCP/TNF/CASP1/HSF1/CASP3/FAS/SNCA/FASLG/CASP8/MAP3K5/RIPK1/AIFM1	MYC/SMAD3/BAD/BID/SIRT1/BAX/BCL2L11/SNCA/MAP3K5/GSN/RIPK1/FADD/CASP8/HTRA2/BAK1/FAS
GO:0014074	response to purine-containing compound	3.81360695379387	4.28145865434001	6647/3709/328/3553/3569/834/3727/2353/5179/682/351/3065/6531	3725/351/5970/329/6772/2353/6720	SOD1/ITPR2/APEX1/IL1B/IL6/CASP1/JUND/FOS/PENK/BSG/APP/HDAC1/SLC6A3	JUN/APP/RELA/BIRC2/STAT1/FOS/SREBF1
GO:1900182	positive regulation of protein localization to nucleus	4.43370564546767	4.59473611685269	3553/3569/7124/3976/207/2737/2066/11315/23586/1432/8882/7040	4088/387/7046/11315/10576/22948/1950	IL1B/IL6/TNF/LIF/AKT1/GLI3/ERBB4/PARK7/DDX58/MAPK14/ZPR1/TGFB1	SMAD3/RHOA/TGFBR1/PARK7/CCT2/CCT5/EGF
GO:0010506	regulation of autophagy	3.88040247788878	3.24800311708553	8878/596/3082/4137/834/2670/836/29978/207/3315/7494/29110/11315/6622/823/1020/7248/2475	3315/572/5599/120892/2475/23411/4137/6622/11315/1915/27429/81631/6720	SQSTM1/BCL2/HGF/MAPT/CASP1/GFAP/CASP3/UBQLN2/AKT1/HSPB1/XBP1/TBK1/PARK7/SNCA/CAPN1/CDK5/TSC1/MTOR	HSPB1/BAD/MAPK8/LRRK2/MTOR/SIRT1/MAPT/SNCA/PARK7/EEF1A1/HTRA2/MAP1LC3B/SREBF1
GO:0006986	response to unfolded protein	4.69316518410089	3.97195561908652	7415/8988/1639/6464/3308/9217/100506742/55033/3315/7494/4780/79139/3300/4000	3315/10273/3312/3303/581/10018/3309/27129/3316/578	VCP/HSPB3/DCTN1/SHC1/HSPA4/VAPB/CASP12/FKBP14/HSPB1/XBP1/NFE2L2/DERL1/DNAJB2/LMNA	HSPB1/STUB1/HSPA8/HSPA1A/BAX/BCL2L11/HSPA5/HSPB7/HSPB2/BAK1
GO:1903706	regulation of hemopoiesis	2.98683228329999	3.00933196151694	6647/3559/3569/3605/7124/2353/3718/3976/2551/2737/7494/4780/4763/1432/355/3562/841/8737/7040/2475	3725/4609/572/2475/2064/4067/2353/8737/8772/841/7048/355	SOD1/IL2RA/IL6/IL17A/TNF/FOS/JAK3/LIF/GABPA/GLI3/XBP1/NFE2L2/NF1/MAPK14/FAS/IL3/CASP8/RIPK1/TGFB1/MTOR	JUN/MYC/BAD/MTOR/ERBB2/LYN/FOS/RIPK1/FADD/CASP8/TGFBR2/FAS
GO:0008088	axo-dendritic transport	6.15051647811117	8.67558727326792	6647/4137/351/80208/4747/547/6683	351/4137/23557	SOD1/MAPT/APP/SPG11/NEFL/KIF1A/SPAST	APP/MAPT/SNAPIN
GO:0051249	regulation of lymphocyte activation	2.16407061266874	2.73537636249501	6647/3077/729230/596/3553/3559/3569/2056/3718/27040/3956/207/2737/961/7494/3916/959/355/5621/11035/51010/7040/2475	572/6885/2475/2064/4067/2934/8772/7048/7128/355/253260	SOD1/HFE/CCR2/BCL2/IL1B/IL2RA/IL6/EPO/JAK3/LAT/LGALS1/AKT1/GLI3/CD47/XBP1/LAMP1/CD40LG/FAS/PRNP/RIPK3/EXOSC3/TGFB1/MTOR	BAD/MAP3K7/MTOR/ERBB2/LYN/GSN/FADD/TGFBR2/TNFAIP3/FAS/RICTOR
GO:1904019	epithelial cell apoptotic process	9.05890023907846	5.47628432531862	3569/598/3065/6272/4780/959/355/356/4217/2475	2475/598/637/6789/4217/2934/7048/7128/6788/355	IL6/BCL2L1/HDAC1/SORT1/NFE2L2/CD40LG/FAS/FASLG/MAP3K5/MTOR	MTOR/BCL2L1/BID/STK4/MAP3K5/GSN/TGFBR2/TNFAIP3/STK3/FAS
GO:0050863	regulation of T cell activation	2.4261552889435	3.09627978808672	6647/3077/729230/3553/3559/3569/2056/3718/27040/3956/207/2737/961/7494/959/5621/11035/7040/2475	572/6885/2475/2064/4067/2934/8772/7048/253260	SOD1/HFE/CCR2/IL1B/IL2RA/IL6/EPO/JAK3/LAT/LGALS1/AKT1/GLI3/CD47/XBP1/CD40LG/PRNP/RIPK3/TGFB1/MTOR	BAD/MAP3K7/MTOR/ERBB2/LYN/GSN/FADD/TGFBR2/RICTOR
GO:0042493	response to drug	3.72852468278443	2.7284862457129	6647/6506/847/596/328/7157/3553/3569/3297/3727/2353/1471/836/3956/3065/1536/6531/4780/27063/5621/4842/6622/7040	7157/3725/4193/5970/4609/572/7514/1600/1147/8648/6772/4067/2353/6622/6198/7048/7520/578/6720	SOD1/SLC1A2/CAT/BCL2/APEX1/TP53/IL1B/IL6/HSF1/JUND/FOS/CST3/CASP3/LGALS1/HDAC1/CYBB/SLC6A3/NFE2L2/ANKRD1/PRNP/NOS1/SNCA/TGFB1	TP53/JUN/MDM2/RELA/MYC/BAD/XPO1/DAB1/CHUK/NCOA1/STAT1/LYN/FOS/SNCA/RPS6KB1/TGFBR2/XRCC5/BAK1/SREBF1
GO:0031329	regulation of cellular catabolic process	4.00060621369033	2.8003053901359	7415/348/3077/3553/7124/3297/1471/1191/29978/207/2876/7078/7494/4780/5708/11315/6622/5310/9131/10236/8570/2475	7316/29979/4193/10197/10273/3093/120892/2475/7917/2932/581/6622/7324/11315/7128/6880/3667/29116/1950	VCP/APOE/HFE/IL1B/TNF/HSF1/CST3/CLU/UBQLN2/AKT1/GPX1/TIMP3/XBP1/NFE2L2/PSMD2/PARK7/SNCA/PKD1/AIFM1/HNRNPR/KHSRP/MTOR	UBC/UBQLN1/MDM2/PSME3/STUB1/UBE2K/LRRK2/MTOR/BAG6/GSK3B/BAX/SNCA/UBE2E1/PARK7/TNFAIP3/TAF9/IRS1/MYLIP/EGF
GO:2001235	positive regulation of apoptotic signaling pathway	11.0636509428745	3.90144753117374	6647/596/7157/598/7078/4763/10971/27035/11315/355/356/841/8737/11035	7157/7534/7532/4088/572/5599/7531/598/637/23411/2932/6789/581/10018/2934/7046/8737/11315/8772/841/27429/578/6788/355	SOD1/BCL2/TP53/BCL2L1/TIMP3/NF1/YWHAQ/NOX1/PARK7/FAS/FASLG/CASP8/RIPK1/RIPK3	TP53/YWHAZ/YWHAG/SMAD3/BAD/MAPK8/YWHAE/BCL2L1/BID/SIRT1/GSK3B/STK4/BAX/BCL2L11/GSN/TGFBR1/RIPK1/PARK7/FADD/CASP8/HTRA2/BAK1/STK3/FAS
GO:0046890	regulation of lipid biosynthetic process	3.70983533600356	4.48533763788001	6647/348/3553/7124/3949/5154/6615/207/23038/7376/2475/11218	6615/4790/2475/23411/11218/6720	SOD1/APOE/IL1B/TNF/LDLR/PDGFA/SNAI1/AKT1/WDTC1/NR1H2/MTOR/DDX20	SNAI1/NFKB1/MTOR/SIRT1/DDX20/SREBF1
GO:1902107	positive regulation of leukocyte differentiation	4.32814122533749	4.48533763788001	3559/3569/3605/7124/2353/3976/2737/7494/3562/841/8737/7040	3725/572/2353/8737/8772/841/7048	IL2RA/IL6/IL17A/TNF/FOS/LIF/GLI3/XBP1/IL3/CASP8/RIPK1/TGFB1	JUN/BAD/FOS/RIPK1/FADD/CASP8/TGFBR2
GO:0071902	positive regulation of protein serine/threonine kinase activity	4.01580113691107	3.07499951462908	6647/3082/3553/4908/7124/6464/5154/7074/7422/57679/207/1616/1432/959/6622/4217/8737/5310/7040	7316/1616/6885/120892/23411/6789/8826/2064/6622/387/4217/8737/6788/1950/57521	SOD1/HGF/IL1B/NTF3/TNF/SHC1/PDGFA/TIAM1/VEGFA/ALS2/AKT1/DAXX/MAPK14/CD40LG/SNCA/MAP3K5/RIPK1/PKD1/TGFB1	UBC/DAXX/MAP3K7/LRRK2/SIRT1/STK4/IQGAP1/ERBB2/SNCA/RHOA/MAP3K5/RIPK1/STK3/EGF/RPTOR
GO:0043029	T cell homeostasis	7.99041456985382	8.4531363175431	596/3559/3718/207/355/11035/7040	581/10018/8772/355	BCL2/IL2RA/JAK3/AKT1/FAS/RIPK3/TGFB1	BAX/BCL2L11/FADD/FAS
GO:0032147	activation of protein kinase activity	3.20163871463321	3.0644686943735	6647/283/3082/3553/4908/7124/2056/6464/7422/7295/1616/11315/1432/959/4217/8737/55437/11035/7349	7316/1616/6885/120892/7295/4217/7046/8737/11315/7048/1950/57521	SOD1/ANG/HGF/IL1B/NTF3/TNF/EPO/SHC1/VEGFA/TXN/DAXX/PARK7/MAPK14/CD40LG/MAP3K5/RIPK1/STRADB/RIPK3/UCN	UBC/DAXX/MAP3K7/LRRK2/TXN/MAP3K5/TGFBR1/RIPK1/PARK7/TGFBR2/EGF/RPTOR
GO:0010608	posttranscriptional regulation of gene expression	4.5827377680044	2.56514407395099	23435/283/328/27303/3569/7124/6256/9782/351/207/2668/3315/5708/1982/6311/1432/7248/7349/51010/11340/10236/8570/7040/2733/2475	7534/2099/7316/11140/351/3315/4088/10197/3312/56915/3303/2475/7514/11340/4904/1660/2064/8665/6256/66037/51013/6198/1978/54512/57409/602/8666	TARDBP/ANG/APEX1/RBMS3/IL6/TNF/RXRA/MATR3/APP/AKT1/GDNF/HSPB1/PSMD2/EIF4G2/ATXN2/MAPK14/TSC1/UCN/EXOSC3/EXOSC8/HNRNPR/KHSRP/TGFB1/GLE1/MTOR	YWHAZ/ESR1/UBC/CDC37/APP/HSPB1/SMAD3/PSME3/HSPA8/EXOSC5/HSPA1A/MTOR/XPO1/EXOSC8/YBX1/DHX9/ERBB2/EIF3F/RXRA/BOLL/EXOSC1/RPS6KB1/EIF4EBP1/EXOSC4/MIF4GD/BCL3/EIF3G
GO:0051054	positive regulation of DNA metabolic process	4.41738125060218	3.6414467936397	5216/328/3082/3569/2056/3297/6464/5154/1471/207/3178/3562/7349/51010/7040	3725/4609/3178/7334/23411/581/65057/3014/10576/5985/22948	PFN1/APEX1/HGF/IL6/EPO/HSF1/SHC1/PDGFA/CST3/AKT1/HNRNPA1/IL3/UCN/EXOSC3/TGFB1	JUN/MYC/HNRNPA1/UBE2N/SIRT1/BAX/ACD/H2AFX/CCT2/RFC5/CCT5
GO:0048872	homeostasis of number of cells	2.85895567178256	3.45659047322863	6647/596/3559/3569/2056/3718/27040/924/7422/51542/836/207/1432/355/11035/7040	581/4067/10018/8772/7128/578/2068/355	SOD1/BCL2/IL2RA/IL6/EPO/JAK3/LAT/CD7/VEGFA/VPS54/CASP3/AKT1/MAPK14/FAS/RIPK3/TGFB1	BAX/LYN/BCL2L11/FADD/TNFAIP3/BAK1/ERCC2/FAS
GO:0010952	positive regulation of peptidase activity	9.41152857053252	4.10905092329276	7415/7124/834/3297/836/351/355/6622/356/841/4217/8737/9131	351/4609/4088/10197/572/637/23411/581/10018/6622/4217/2934/8737/8772/841/27429/578/355	VCP/TNF/CASP1/HSF1/CASP3/APP/FAS/SNCA/FASLG/CASP8/MAP3K5/RIPK1/AIFM1	APP/MYC/SMAD3/PSME3/BAD/BID/SIRT1/BAX/BCL2L11/SNCA/MAP3K5/GSN/RIPK1/FADD/CASP8/HTRA2/BAK1/FAS
GO:0045862	positive regulation of proteolysis	6.02715368342126	2.83385945315915	7415/348/3553/7124/834/3297/1191/836/351/29978/207/7494/4780/5708/355/6622/356/841/4217/8737/9131	7316/29979/351/4193/4609/4088/10197/10273/572/120892/637/23411/2932/581/10018/6622/4217/2934/8737/7324/8772/841/27429/578/1950/355/4627	VCP/APOE/IL1B/TNF/CASP1/HSF1/CLU/CASP3/APP/UBQLN2/AKT1/XBP1/NFE2L2/PSMD2/FAS/SNCA/FASLG/CASP8/MAP3K5/RIPK1/AIFM1	UBC/UBQLN1/APP/MDM2/MYC/SMAD3/PSME3/STUB1/BAD/LRRK2/BID/SIRT1/GSK3B/BAX/BCL2L11/SNCA/MAP3K5/GSN/RIPK1/UBE2E1/FADD/CASP8/HTRA2/BAK1/EGF/FAS/MYH9
GO:0051235	maintenance of location	3.14773907297272	3.01287831231334	348/3709/7781/55676/3553/3569/7124/7114/207/2280/2281/4842/6622/7376/5310/26580/2760/7040/1756	4790/23411/581/4067/6622/2934/3309/8204/7114/8996/1605/602	APOE/ITPR2/SLC30A3/SLC30A6/IL1B/IL6/TNF/TMSB4X/AKT1/FKBP1A/FKBP1B/NOS1/SNCA/NR1H2/PKD1/BSCL2/GM2A/TGFB1/DMD	NFKB1/SIRT1/BAX/LYN/SNCA/GSN/HSPA5/NRIP1/TMSB4X/NOL3/DAG1/BCL3
GO:0051656	establishment of organelle localization	2.29699878298009	2.66144727161676	22920/23025/1778/4137/1639/4744/3797/27040/7476/25978/80208/3916/10342/4747/23299/2890/6622/1020/6683/10540/4131/5861/3837	7534/120892/7514/3837/4137/4067/6622/79090/23557/5338/4627/8615	KIFAP3/UNC13A/DYNC1H1/MAPT/DCTN1/NEFH/KIF3C/LAT/WNT7A/CHMP2B/SPG11/LAMP1/TFG/NEFL/BICD2/GRIA1/SNCA/CDK5/SPAST/DCTN2/MAP1B/RAB1A/KPNB1	YWHAZ/LRRK2/XPO1/KPNB1/MAPT/LYN/SNCA/TRAPPC6A/SNAPIN/PLD2/MYH9/USO1
GO:0032387	negative regulation of intracellular transport	6.31674665319525	4.6671756502265	4137/2664/7295/1410/4763/11315/1020/5905/5310/4131/2475	2010/120892/2475/7295/2932/4137/11315/1410/2664	MAPT/GDI1/TXN/CRYAB/NF1/PARK7/CDK5/RANGAP1/PKD1/MAP1B/MTOR	EMD/LRRK2/MTOR/TXN/GSK3B/MAPT/PARK7/CRYAB/GDI1
GO:0071407	cellular response to organic cyclic compound	3.91097098675074	2.45882966895832	6647/3709/328/3553/3569/7124/3297/2554/6256/5179/836/351/3956/207/3065/2288/27063/1616/11315/6622/6566/841/7376/9131/9325/7040	10524/2099/351/4193/5970/1616/9063/4088/572/120892/4790/23411/2908/8648/6772/3164/6622/6257/6256/11315/8204/841/1022/7332/6198	SOD1/ITPR2/APEX1/IL1B/IL6/TNF/HSF1/GABRA1/RXRA/PENK/CASP3/APP/LGALS1/AKT1/HDAC1/FKBP4/ANKRD1/DAXX/PARK7/SNCA/SLC16A1/CASP8/NR1H2/AIFM1/TRIP4/TGFB1	KAT5/ESR1/APP/MDM2/RELA/DAXX/PIAS2/SMAD3/BAD/LRRK2/NFKB1/SIRT1/NR3C1/NCOA1/STAT1/NR4A1/SNCA/RXRB/RXRA/PARK7/NRIP1/CASP8/CDK7/UBE2L3/RPS6KB1
GO:0043123	positive regulation of I-kappaB kinase/NF-kappaB signaling	5.72194941654786	3.72511091959526	3553/7124/834/3956/2280/7335/29110/10342/356/843/841/8737/8837/57449	7316/5970/10783/6885/7334/329/3551/1147/387/1936/8737/8772/841	IL1B/TNF/CASP1/LGALS1/FKBP1A/UBE2V1/TBK1/TFG/FASLG/CASP10/CASP8/RIPK1/CFLAR/PLEKHG5	UBC/RELA/NEK6/MAP3K7/UBE2N/BIRC2/IKBKB/CHUK/RHOA/EEF1D/RIPK1/FADD/CASP8
GO:0014706	striated muscle tissue development	2.3679800017044	2.86298147098724	596/2353/6256/7422/6445/9242/2876/2280/4763/2066/27063/26287/1432/1020/8837/7248/4000/58/7040/2475	9099/4088/2010/2475/2353/7046/6256/6198/7048/3516	BCL2/FOS/RXRA/VEGFA/SGCG/MSC/GPX1/FKBP1A/NF1/ERBB4/ANKRD1/ANKRD2/MAPK14/CDK5/CFLAR/TSC1/LMNA/ACTA1/TGFB1/MTOR	USP2/SMAD3/EMD/MTOR/FOS/TGFBR1/RXRA/RPS6KB1/TGFBR2/RBPJ
GO:0071456	cellular response to hypoxia	5.85763474105825	4.24926723588633	596/7157/2056/1387/7422/207/1536/4780/5034/27063/4000/2475	7157/7316/29979/4193/572/2475/23411/4194/1978/3516	BCL2/TP53/EPO/CREBBP/VEGFA/AKT1/CYBB/NFE2L2/P4HB/ANKRD1/LMNA/MTOR	TP53/UBC/UBQLN1/MDM2/BAD/MTOR/SIRT1/MDM4/EIF4EBP1/RBPJ
GO:0030198	extracellular matrix organization	2.83296516567545	2.85430576956001	7124/5154/2670/682/1471/351/2876/961/2280/4791/4763/27035/11315/6622/823/824/8737/11035/538/7040	351/4088/3312/6622/2934/7046/8737/11315/1605/4313/602/2068	TNF/PDGFA/GFAP/BSG/CST3/APP/GPX1/CD47/FKBP1A/NFKB2/NF1/NOX1/PARK7/SNCA/CAPN1/CAPN2/RIPK1/RIPK3/ATP7A/TGFB1	APP/SMAD3/HSPA8/SNCA/GSN/TGFBR1/RIPK1/PARK7/DAG1/MMP2/BCL3/ERCC2
GO:0043062	extracellular structure organization	2.82440635852839	2.84568248928943	7124/5154/2670/682/1471/351/2876/961/2280/4791/4763/27035/11315/6622/823/824/8737/11035/538/7040	351/4088/3312/6622/2934/7046/8737/11315/1605/4313/602/2068	TNF/PDGFA/GFAP/BSG/CST3/APP/GPX1/CD47/FKBP1A/NFKB2/NF1/NOX1/PARK7/SNCA/CAPN1/CAPN2/RIPK1/RIPK3/ATP7A/TGFB1	APP/SMAD3/HSPA8/SNCA/GSN/TGFBR1/RIPK1/PARK7/DAG1/MMP2/BCL3/ERCC2
GO:0010950	positive regulation of endopeptidase activity	9.8104534440983	4.18631512868801	7415/7124/834/3297/836/355/6622/356/841/4217/8737/9131	4609/4088/10197/572/637/23411/581/10018/6622/4217/2934/8737/8772/841/27429/578/355	VCP/TNF/CASP1/HSF1/CASP3/FAS/SNCA/FASLG/CASP8/MAP3K5/RIPK1/AIFM1	MYC/SMAD3/PSME3/BAD/BID/SIRT1/BAX/BCL2L11/SNCA/MAP3K5/GSN/RIPK1/FADD/CASP8/HTRA2/BAK1/FAS
GO:1903708	positive regulation of hemopoiesis	3.47354009167212	3.89967253229695	3559/3569/3605/7124/2353/3976/2737/7494/1432/3562/841/8737/7040	3725/572/2353/8737/8772/841/7048	IL2RA/IL6/IL17A/TNF/FOS/LIF/GLI3/XBP1/MAPK14/IL3/CASP8/RIPK1/TGFB1	JUN/BAD/FOS/RIPK1/FADD/CASP8/TGFBR2
GO:1902532	negative regulation of intracellular signal transduction	4.35718915302432	2.52864672202631	348/10133/596/3553/2056/598/6615/1191/6648/3976/207/2876/3315/2281/7078/7494/4780/4763/11315/5621/841/8737/7249/7248	2099/4193/5970/4609/3315/3303/6615/120892/10133/598/23411/1600/83737/6772/4067/30837/997/8737/11315/841/27429/8996/7128/1605/6880	APOE/OPTN/BCL2/IL1B/EPO/BCL2L1/SNAI1/CLU/SOD2/LIF/AKT1/GPX1/HSPB1/FKBP1B/TIMP3/XBP1/NFE2L2/NF1/PARK7/PRNP/CASP8/RIPK1/TSC2/TSC1	ESR1/MDM2/RELA/MYC/HSPB1/HSPA1A/SNAI1/LRRK2/OPTN/BCL2L1/SIRT1/DAB1/ITCH/STAT1/LYN/SOCS7/CDC34/RIPK1/PARK7/CASP8/HTRA2/NOL3/TNFAIP3/DAG1/TAF9
GO:0001776	leukocyte homeostasis	7.17560255779636	5.5771632471008	596/3559/3569/3718/27040/207/355/11035/7040	581/4067/10018/8772/7128/578/355	BCL2/IL2RA/IL6/JAK3/LAT/AKT1/FAS/RIPK3/TGFB1	BAX/LYN/BCL2L11/FADD/TNFAIP3/BAK1/FAS
GO:0002694	regulation of leukocyte activation	2.08213475428262	2.51738326224001	6647/3077/729230/596/3553/3559/3569/2056/3718/27040/3956/207/2737/961/7494/3916/959/355/5621/6622/11035/51010/7040/2475	572/6885/2475/2064/4067/6622/2934/8772/7048/7128/355/253260	SOD1/HFE/CCR2/BCL2/IL1B/IL2RA/IL6/EPO/JAK3/LAT/LGALS1/AKT1/GLI3/CD47/XBP1/LAMP1/CD40LG/FAS/PRNP/SNCA/RIPK3/EXOSC3/TGFB1/MTOR	BAD/MAP3K7/MTOR/ERBB2/LYN/SNCA/GSN/FADD/TGFBR2/TNFAIP3/FAS/RICTOR
GO:0009314	response to radiation	4.99638155704042	2.57294308681241	6506/847/596/7157/3297/3727/2353/5179/598/1387/836/351/7295/207/2876/1410/4763/1432/1020/2966/7040/2475/3713	7157/10524/3725/351/4193/5970/9099/4609/5599/2475/7295/598/23411/1111/2071/581/2353/1936/7158/64782/3014/7319/1410/7520/578/602/2068	SLC1A2/CAT/BCL2/TP53/HSF1/JUND/FOS/PENK/BCL2L1/CREBBP/CASP3/APP/TXN/AKT1/GPX1/CRYAB/NF1/MAPK14/CDK5/GTF2H2/TGFB1/MTOR/IVL	TP53/KAT5/JUN/APP/MDM2/RELA/USP2/MYC/MAPK8/MTOR/TXN/BCL2L1/SIRT1/CHEK1/ERCC3/BAX/FOS/EEF1D/TP53BP1/AEN/H2AFX/UBE2A/CRYAB/XRCC5/BAK1/BCL3/ERCC2
GO:0002260	lymphocyte homeostasis	9.08909657320872	6.27947269303202	596/3559/3718/27040/207/355/11035/7040	581/4067/10018/8772/7128/578/355	BCL2/IL2RA/JAK3/LAT/AKT1/FAS/RIPK3/TGFB1	BAX/LYN/BCL2L11/FADD/TNFAIP3/BAK1/FAS
GO:0051259	protein oligomerization	2.57400469348265	2.48965877697305	7415/8878/5551/847/7157/6241/6256/1191/6648/1410/10280/54822/355/5621/6505/1809/841/8737/6683/79139/11035/7248/3508/6767	7157/637/329/27316/581/10018/6256/8737/8772/841/11051/1410/8996/7128/355	VCP/SQSTM1/PRF1/CAT/TP53/RRM2/RXRA/CLU/SOD2/CRYAB/SIGMAR1/TRPM7/FAS/PRNP/SLC1A1/DPYSL3/CASP8/RIPK1/SPAST/DERL1/RIPK3/TSC1/IGHMBP2/ST13	TP53/BID/BIRC2/RBMX/BAX/BCL2L11/RXRA/RIPK1/FADD/CASP8/NUDT21/CRYAB/NOL3/TNFAIP3/FAS
GO:1901652	response to peptide	3.66619021440352	2.5487271518777	847/328/3553/3569/3297/3727/6464/3718/682/207/837/1536/7494/6272/23038/4747/1432/5905/7249/7248/59341/7040/2475	4193/5970/7532/4790/2475/23411/9852/8826/6772/3164/4067/30837/6198/10458/1978/10768/7128/1605/3667/6720	CAT/APEX1/IL1B/IL6/HSF1/JUND/SHC1/JAK3/BSG/AKT1/CASP4/CYBB/XBP1/SORT1/WDTC1/NEFL/MAPK14/RANGAP1/TSC2/TSC1/TRPV4/TGFB1/MTOR	MDM2/RELA/YWHAG/NFKB1/MTOR/SIRT1/EPM2AIP1/IQGAP1/STAT1/NR4A1/LYN/SOCS7/RPS6KB1/BAIAP2/EIF4EBP1/AHCYL1/TNFAIP3/DAG1/IRS1/SREBF1
GO:0045665	negative regulation of neuron differentiation	2.94781510482445	3.56402504199114	1270/152330/2664/2670/7431/351/3956/2737/2288/57142/1020/1809/4854/59341	351/4193/2932/1600/387/23557/2664	CNTF/CNTN4/GDI1/GFAP/VIM/APP/LGALS1/GLI3/FKBP4/RTN4/CDK5/DPYSL3/NOTCH3/TRPV4	APP/MDM2/GSK3B/DAB1/RHOA/SNAPIN/GDI1
GO:0043406	positive regulation of MAP kinase activity	3.32302786021172	3.3480600851474	6647/3082/3553/4908/7124/6464/5154/7074/7422/1616/1432/959/4217/8737/7040	7316/1616/6885/120892/8826/2064/4217/8737/1950	SOD1/HGF/IL1B/NTF3/TNF/SHC1/PDGFA/TIAM1/VEGFA/DAXX/MAPK14/CD40LG/MAP3K5/RIPK1/TGFB1	UBC/DAXX/MAP3K7/LRRK2/IQGAP1/ERBB2/MAP3K5/RIPK1/EGF
GO:0060537	muscle tissue development	2.27132775673687	2.74612508441633	596/2353/6256/7422/6445/9242/2876/2280/4763/2066/27063/26287/1432/1020/8837/7248/4000/58/7040/2475	9099/4088/2010/2475/2353/7046/6256/6198/7048/3516	BCL2/FOS/RXRA/VEGFA/SGCG/MSC/GPX1/FKBP1A/NF1/ERBB4/ANKRD1/ANKRD2/MAPK14/CDK5/CFLAR/TSC1/LMNA/ACTA1/TGFB1/MTOR	USP2/SMAD3/EMD/MTOR/FOS/TGFBR1/RXRA/RPS6KB1/TGFBR2/RBPJ
GO:0043488	regulation of mRNA stability	8.2879300059654	4.00817405938214	23435/328/207/2668/3315/5708/1432/51010/11340/10236/8570/2475	7534/7316/3315/10197/3312/56915/3303/2475/7514/11340/4904/1660/66037/51013/54512	TARDBP/APEX1/AKT1/GDNF/HSPB1/PSMD2/MAPK14/EXOSC3/EXOSC8/HNRNPR/KHSRP/MTOR	YWHAZ/UBC/HSPB1/PSME3/HSPA8/EXOSC5/HSPA1A/MTOR/XPO1/EXOSC8/YBX1/DHX9/BOLL/EXOSC1/EXOSC4
GO:0014015	positive regulation of gliogenesis	6.77448191791954	7.16678948661263	729230/2670/170825/7074/3976/3065/2475	5970/2475/4067/6009	CCR2/GFAP/GSX2/TIAM1/LIF/HDAC1/MTOR	RELA/MTOR/LYN/RHEB
GO:0001101	response to acid chemical	4.42650807136788	3.03269988015751	5444/6506/847/3569/7124/2042/3297/6256/3949/598/836/1536/7494/23064/824/4671/2475	5970/572/1386/2475/598/1147/8648/4067/6256/27429/6198/7520/4313/6720/57521	PON1/SLC1A2/CAT/IL6/TNF/EPHA3/HSF1/RXRA/LDLR/BCL2L1/CASP3/CYBB/XBP1/SETX/CAPN2/NAIP/MTOR	RELA/BAD/ATF2/MTOR/BCL2L1/CHUK/NCOA1/LYN/RXRA/HTRA2/RPS6KB1/XRCC5/MMP2/SREBF1/RPTOR
GO:0071417	cellular response to organonitrogen compound	3.70983533600356	2.44654780248001	6647/3709/328/3553/3569/7124/3297/2554/6464/3718/5179/598/351/207/837/1536/7494/23038/6622/824/5905/7249/7248/7040	351/4193/5970/7532/572/120892/4790/598/23411/6772/3164/4067/6622/30837/6198/10458/1978/10768/4313/3667/6720/57521	SOD1/ITPR2/APEX1/IL1B/IL6/TNF/HSF1/GABRA1/SHC1/JAK3/PENK/BCL2L1/APP/AKT1/CASP4/CYBB/XBP1/WDTC1/SNCA/CAPN2/RANGAP1/TSC2/TSC1/TGFB1	APP/MDM2/RELA/YWHAG/BAD/LRRK2/NFKB1/BCL2L1/SIRT1/STAT1/NR4A1/LYN/SNCA/SOCS7/RPS6KB1/BAIAP2/EIF4EBP1/AHCYL1/MMP2/IRS1/SREBF1/RPTOR
GO:0009894	regulation of catabolic process	3.78493321729918	2.38340309705163	7415/348/3077/3553/7124/3297/3949/1471/1191/29978/207/2876/4287/7078/7494/4780/5708/11315/6622/5310/26580/9131/10236/8570/2475	7316/29979/1457/4193/5970/4088/10197/10273/3093/120892/2475/7514/7917/2932/581/6622/4194/7324/11315/7128/6880/3667/29116/1950	VCP/APOE/HFE/IL1B/TNF/HSF1/LDLR/CST3/CLU/UBQLN2/AKT1/GPX1/ATXN3/TIMP3/XBP1/NFE2L2/PSMD2/PARK7/SNCA/PKD1/BSCL2/AIFM1/HNRNPR/KHSRP/MTOR	UBC/UBQLN1/CSNK2A1/MDM2/RELA/SMAD3/PSME3/STUB1/UBE2K/LRRK2/MTOR/XPO1/BAG6/GSK3B/BAX/SNCA/MDM4/UBE2E1/PARK7/TNFAIP3/TAF9/IRS1/MYLIP/EGF
GO:0042306	regulation of protein import into nucleus	5.13156863842409	3.66615920700971	3553/3569/7124/7295/2737/4763/2066/23586/1432/5310/8882/7040/2475	4088/2010/2475/7295/23411/2932/387/7046/8996/602/1950	IL1B/IL6/TNF/TXN/GLI3/NF1/ERBB4/DDX58/MAPK14/PKD1/ZPR1/TGFB1/MTOR	SMAD3/EMD/MTOR/TXN/SIRT1/GSK3B/RHOA/TGFBR1/NOL3/BCL3/EGF
GO:0030900	forebrain development	2.90196288461023	2.69891376491347	6506/2637/170825/7476/836/351/2737/6531/4763/2066/57142/4747/1020/7248/4854/55118/2618/597/538/6434	351/572/120892/7531/2932/1600/8648/581/30837/3014/27429/6434/3516	SLC1A2/GBX2/GSX2/WNT7A/CASP3/APP/GLI3/SLC6A3/NF1/ERBB4/RTN4/NEFL/CDK5/TSC1/NOTCH3/CRTAC1/GART/BCL2A1/ATP7A/TRA2B	APP/BAD/LRRK2/YWHAE/GSK3B/DAB1/NCOA1/BAX/SOCS7/H2AFX/HTRA2/TRA2B/RBPJ
GO:0043491	protein kinase B signaling	4.83557847244602	3.89760374050263	3553/3569/7124/5154/7295/207/2876/23064/11315/7249/7040/2475	2475/7295/23411/7046/11315/6198/6788/1605/253260	IL1B/IL6/TNF/PDGFA/TXN/AKT1/GPX1/SETX/PARK7/TSC2/TGFB1/MTOR	MTOR/TXN/SIRT1/TGFBR1/PARK7/RPS6KB1/STK3/DAG1/RICTOR
GO:0002763	positive regulation of myeloid leukocyte differentiation	8.11526479750779	6.86817325800377	3605/7124/2353/3976/3562/841/8737	3725/2353/8737/8772/841	IL17A/TNF/FOS/LIF/IL3/CASP8/RIPK1	JUN/FOS/RIPK1/FADD/CASP8
GO:0001763	morphogenesis of a branching structure	4.01580113691107	3.39868367406372	596/3082/3569/7124/6256/2637/5154/10736/7422/2668/2737/57142/5310/7040	2099/4609/120892/6789/581/6256/7048/578/1605/1950	BCL2/HGF/IL6/TNF/RXRA/GBX2/PDGFA/SIX2/VEGFA/GDNF/GLI3/RTN4/PKD1/TGFB1	ESR1/MYC/LRRK2/STK4/BAX/RXRA/TGFBR2/BAK1/DAG1/EGF
GO:1904589	regulation of protein import	5.49928532160528	3.60146227982719	3553/3569/7124/7295/2737/4763/2066/23586/1432/5310/8882/7040/2475	4088/3312/2010/2475/7295/23411/2932/387/7046/8996/602/1950	IL1B/IL6/TNF/TXN/GLI3/NF1/ERBB4/DDX58/MAPK14/PKD1/ZPR1/TGFB1/MTOR	SMAD3/HSPA8/EMD/MTOR/TXN/SIRT1/GSK3B/RHOA/TGFBR1/NOL3/BCL3/EGF
GO:0001525	angiogenesis	3.41196534552152	2.52095619063329	283/729230/3082/3553/3569/6464/2637/5154/7476/2251/7422/2876/3315/1536/7494/4780/4763/27035/1432/356/10908/4854	3725/3315/6733/23411/6789/581/6772/3164/2064/387/7046/7048/7128/578/4313/3516/1950/4627	ANG/CCR2/HGF/IL1B/IL6/SHC1/GBX2/PDGFA/WNT7A/FGF6/VEGFA/GPX1/HSPB1/CYBB/XBP1/NFE2L2/NF1/NOX1/MAPK14/FASLG/PNPLA6/NOTCH3	JUN/HSPB1/SRPK2/SIRT1/STK4/BAX/STAT1/NR4A1/ERBB2/RHOA/TGFBR1/TGFBR2/TNFAIP3/BAK1/MMP2/RBPJ/EGF/MYH9
GO:0000375	RNA splicing, via transesterification reactions	7.55615290844872	2.83521342327532	2521/6606/6638/23524/57794/5725/23064/50628/3178/8449/9879/8487/10236/8570/8683/6434/10073/11218	6606/6628/3312/6733/3178/3185/10921/27238/4904/3187/1660/27316/6636/8175/11218/22913/6428/11051/51631/1478/8996/91746/5093/6434/59286/54715/6631/10992/6426	FUS/SMN1/SNRPN/SRRM2/SUGP1/PTBP1/SETX/GEMIN4/HNRNPA1/DHX16/DDX46/GEMIN2/HNRNPR/KHSRP/SRSF9/TRA2B/SNUPN/DDX20	SMN1/SNRPB/HSPA8/SRPK2/HNRNPA1/HNRNPF/RNPS1/GPKOW/YBX1/HNRNPH1/DHX9/RBMX/SNRPF/SF3A2/DDX20/RALY/SRSF3/NUDT21/LUC7L2/CSTF2/NOL3/YTHDC1/PCBP1/TRA2B/UBL5/RBFOX1/SNRPC/SF3B2/SRSF1
GO:0043487	regulation of RNA stability	7.89593331649406	3.81859825927623	23435/328/207/2668/3315/5708/1432/51010/11340/10236/8570/2475	7534/7316/3315/10197/3312/56915/3303/2475/7514/11340/4904/1660/66037/51013/54512	TARDBP/APEX1/AKT1/GDNF/HSPB1/PSMD2/MAPK14/EXOSC3/EXOSC8/HNRNPR/KHSRP/MTOR	YWHAZ/UBC/HSPB1/PSME3/HSPA8/EXOSC5/HSPA1A/MTOR/XPO1/EXOSC8/YBX1/DHX9/BOLL/EXOSC1/EXOSC4
GO:0045861	negative regulation of proteolysis	3.62356009563138	2.81637479587815	3077/3082/3569/331/1471/12/7422/351/207/2876/1410/7078/11315/6622/1020/841/7376/4671	1457/351/4193/331/120892/7531/7917/329/6622/11315/841/1410/8996/6880	HFE/HGF/IL6/XIAP/CST3/SERPINA3/VEGFA/APP/AKT1/GPX1/CRYAB/TIMP3/PARK7/SNCA/CDK5/CASP8/NR1H2/NAIP	CSNK2A1/APP/MDM2/XIAP/LRRK2/YWHAE/BAG6/BIRC2/SNCA/PARK7/CASP8/CRYAB/NOL3/TAF9
GO:0019216	regulation of lipid metabolic process	2.84330445460127	2.9220174027795	6647/348/3553/7124/3949/5154/6615/12/207/23038/6622/7376/55697/26580/7040/2475/11218	10273/6615/4790/2475/23411/4067/6622/11218/3667/6720	SOD1/APOE/IL1B/TNF/LDLR/PDGFA/SNAI1/SERPINA3/AKT1/WDTC1/SNCA/NR1H2/VAC14/BSCL2/TGFB1/MTOR/DDX20	STUB1/SNAI1/NFKB1/MTOR/SIRT1/LYN/SNCA/DDX20/IRS1/SREBF1
GO:0030879	mammary gland development	3.68062403414526	4.0791850171271	7422/207/2737/2876/6531/7494/6239/2066/823/538/7040	2099/8648/581/10018/7048/1950	VEGFA/AKT1/GLI3/GPX1/SLC6A3/XBP1/RREB1/ERBB4/CAPN1/ATP7A/TGFB1	ESR1/NCOA1/BAX/BCL2L11/TGFBR2/EGF
GO:0030099	myeloid cell differentiation	3.29514075161646	2.70339836482496	3605/7124/2056/2353/7422/836/3976/56975/2551/4495/4763/1432/355/3562/843/841/8737/7040/2475	3725/4609/2475/23411/4067/2353/8737/8772/841/7048/3516/2068/355/4627	IL17A/TNF/EPO/FOS/VEGFA/CASP3/LIF/FAM20C/GABPA/MT1G/NF1/MAPK14/FAS/IL3/CASP10/CASP8/RIPK1/TGFB1/MTOR	JUN/MYC/MTOR/SIRT1/LYN/FOS/RIPK1/FADD/CASP8/TGFBR2/RBPJ/ERCC2/FAS/MYH9
GO:2001244	positive regulation of intrinsic apoptotic signaling pathway	12.2206340480117	6.46416306635649	6647/596/7157/598/27035/11315/11035	7157/572/598/637/23411/581/10018/11315	SOD1/BCL2/TP53/BCL2L1/NOX1/PARK7/RIPK3	TP53/BAD/BCL2L1/BID/SIRT1/BAX/BCL2L11/PARK7
GO:1905330	regulation of morphogenesis of an epithelium	3.56144192256342	3.49856335754641	5216/3082/7124/6256/5154/10736/7074/7422/3976/2668/6239/5708/7040	2099/7316/10197/6772/387/2934/6256/81792	PFN1/HGF/TNF/RXRA/PDGFA/SIX2/TIAM1/VEGFA/LIF/GDNF/RREB1/PSMD2/TGFB1	ESR1/UBC/PSME3/STAT1/RHOA/GSN/RXRA/ADAMTS12
GO:0043434	response to peptide hormone	3.79544692068057	2.53594089526293	847/328/3553/3569/3297/3727/6464/3718/682/207/1536/7494/6272/23038/4747/5905/7249/7248/59341/7040/2475	4193/5970/7532/4790/2475/23411/9852/8826/6772/3164/4067/30837/6198/10458/1978/10768/1605/3667/6720	CAT/APEX1/IL1B/IL6/HSF1/JUND/SHC1/JAK3/BSG/AKT1/CYBB/XBP1/SORT1/WDTC1/NEFL/RANGAP1/TSC2/TSC1/TRPV4/TGFB1/MTOR	MDM2/RELA/YWHAG/NFKB1/MTOR/SIRT1/EPM2AIP1/IQGAP1/STAT1/NR4A1/LYN/SOCS7/RPS6KB1/BAIAP2/EIF4EBP1/AHCYL1/DAG1/IRS1/SREBF1
GO:0046683	response to organophosphorus	4.22748677823661	4.01594183856699	6647/3709/328/3553/834/3727/2353/5179/682/351/6531	3725/351/5970/329/6772/2353/6720	SOD1/ITPR2/APEX1/IL1B/CASP1/JUND/FOS/PENK/BSG/APP/SLC6A3	JUN/APP/RELA/BIRC2/STAT1/FOS/SREBF1
GO:0031960	response to corticosteroid	3.07525823905558	3.71810883140054	596/3569/7124/2056/2353/836/1536/4747/355/7349/9131/7040	572/2908/2353/7332/6198/355	BCL2/IL6/TNF/EPO/FOS/CASP3/CYBB/NEFL/FAS/UCN/AIFM1/TGFB1	BAD/NR3C1/FOS/UBE2L3/RPS6KB1/FAS
GO:0051090	regulation of sequence-specific DNA binding transcription factor activity	4.30422884287706	2.60199144738896	847/3553/3569/7124/2353/1191/7422/6883/207/4791/7335/11315/23586/1432/959/5621/8737/8837/11035/7040	3725/2099/7316/5970/3303/6885/5599/1386/4790/7334/23411/83737/3551/1147/2353/7158/8737/11315/7128/6788	CAT/IL1B/IL6/TNF/FOS/CLU/VEGFA/TAF12/AKT1/NFKB2/UBE2V1/PARK7/DDX58/MAPK14/CD40LG/PRNP/RIPK1/CFLAR/RIPK3/TGFB1	JUN/ESR1/UBC/RELA/HSPA1A/MAP3K7/MAPK8/ATF2/NFKB1/UBE2N/SIRT1/ITCH/IKBKB/CHUK/FOS/TP53BP1/RIPK1/PARK7/TNFAIP3/STK3
GO:0019048	modulation by virus of host morphology or physiology	19.4766355140187	7.84934086629002	6256/598/9217/841/3837/7040	4088/572/598/3837/10018/6256/841/1605/3841	RXRA/BCL2L1/VAPB/CASP8/KPNB1/TGFB1	SMAD3/BAD/BCL2L1/KPNB1/BCL2L11/RXRA/CASP8/DAG1/KPNA5
GO:0051817	modification of morphology or physiology of other organism involved in symbiotic interaction	9.73831775700935	4.81664098613251	23435/348/6256/598/9217/3065/841/3837/7040	3725/4088/572/598/3837/10018/1072/6256/841/1605/3841	TARDBP/APOE/RXRA/BCL2L1/VAPB/HDAC1/CASP8/KPNB1/TGFB1	JUN/SMAD3/BAD/BCL2L1/KPNB1/BCL2L11/CFL1/RXRA/CASP8/DAG1/KPNA5
GO:1904950	negative regulation of establishment of protein localization	3.87594736597387	3.2803215560615	3553/3569/7124/2664/598/7295/3065/2281/4763/11315/1020/5905/5310/2475	2010/120892/2475/7295/598/2932/11315/3667/6720/2664	IL1B/IL6/TNF/GDI1/BCL2L1/TXN/HDAC1/FKBP1B/NF1/PARK7/CDK5/RANGAP1/PKD1/MTOR	EMD/LRRK2/MTOR/TXN/BCL2L1/GSK3B/PARK7/IRS1/SREBF1/GDI1
GO:0008380	RNA splicing	6.54177070699864	2.51658256781817	23435/2521/6606/6638/23524/57794/5725/23064/50628/3178/283989/8449/9879/8487/10236/8882/8570/8683/6434/10073/11218	6606/6628/3312/3303/6733/3178/3185/10921/27238/4904/3187/1660/1198/27316/6636/8175/11218/22913/6428/11051/51631/1478/8996/91746/5093/116461/6434/59286/54715/6631/1195/10992/6426	TARDBP/FUS/SMN1/SNRPN/SRRM2/SUGP1/PTBP1/SETX/GEMIN4/HNRNPA1/TSEN54/DHX16/DDX46/GEMIN2/HNRNPR/ZPR1/KHSRP/SRSF9/TRA2B/SNUPN/DDX20	SMN1/SNRPB/HSPA8/HSPA1A/SRPK2/HNRNPA1/HNRNPF/RNPS1/GPKOW/YBX1/HNRNPH1/DHX9/CLK3/RBMX/SNRPF/SF3A2/DDX20/RALY/SRSF3/NUDT21/LUC7L2/CSTF2/NOL3/YTHDC1/PCBP1/TSEN15/TRA2B/UBL5/RBFOX1/SNRPC/CLK1/SF3B2/SRSF1
GO:0051092	positive regulation of NF-kappaB transcription factor activity	5.35235785118071	3.95462974942856	847/3553/7124/1191/4791/7335/959/8737/8837/11035/7040	7316/5970/3303/6885/4790/7334/3551/1147/8737	CAT/IL1B/TNF/CLU/NFKB2/UBE2V1/CD40LG/RIPK1/CFLAR/RIPK3/TGFB1	UBC/RELA/HSPA1A/MAP3K7/NFKB1/UBE2N/IKBKB/CHUK/RIPK1
GO:0051346	negative regulation of hydrolase activity	3.16371744390151	2.51019530241762	7157/3082/3569/7124/331/1471/12/7422/351/207/2876/1410/2280/2281/7078/6272/11315/4842/6622/841/4671	7157/1457/351/4193/331/120892/7531/23411/329/3551/8826/6622/11315/841/1410/8996	TP53/HGF/IL6/TNF/XIAP/CST3/SERPINA3/VEGFA/APP/AKT1/GPX1/CRYAB/FKBP1A/FKBP1B/TIMP3/SORT1/PARK7/NOS1/SNCA/CASP8/NAIP	TP53/CSNK2A1/APP/MDM2/XIAP/LRRK2/YWHAE/SIRT1/BIRC2/IKBKB/IQGAP1/SNCA/PARK7/CASP8/CRYAB/NOL3
GO:0034248	regulation of cellular amide metabolic process	2.98003166334712	2.57355438239017	348/283/27303/3569/7124/6256/1191/351/207/3315/4780/1982/6311/7248/7349/10236/8570/7040/2733/2475	2099/351/3315/4088/2475/2064/8665/6256/66037/6198/1978/57409/602/8666	APOE/ANG/RBMS3/IL6/TNF/RXRA/CLU/APP/AKT1/HSPB1/NFE2L2/EIF4G2/ATXN2/TSC1/UCN/HNRNPR/KHSRP/TGFB1/GLE1/MTOR	ESR1/APP/HSPB1/SMAD3/MTOR/ERBB2/EIF3F/RXRA/BOLL/RPS6KB1/EIF4EBP1/MIF4GD/BCL3/EIF3G
GO:0032386	regulation of intracellular transport	4.28057923385026	2.38067920779785	7157/3553/3569/7124/4137/4744/2664/7295/2737/1410/4763/3916/2066/11315/23586/1432/1020/5905/5310/8882/4131/7040/2475	7157/4193/4088/2010/120892/2475/7514/7295/23411/2932/4137/2064/4067/387/7046/11315/27429/7332/1410/8996/59286/602/6720/2664/1950	TP53/IL1B/IL6/TNF/MAPT/NEFH/GDI1/TXN/GLI3/CRYAB/NF1/LAMP1/ERBB4/PARK7/DDX58/MAPK14/CDK5/RANGAP1/PKD1/ZPR1/MAP1B/TGFB1/MTOR	TP53/MDM2/SMAD3/EMD/LRRK2/MTOR/XPO1/TXN/SIRT1/GSK3B/MAPT/ERBB2/LYN/RHOA/TGFBR1/PARK7/HTRA2/UBE2L3/CRYAB/NOL3/UBL5/BCL3/SREBF1/GDI1/EGF
GO:0031349	positive regulation of defense response	4.13140753327669	2.49751754836501	929/729230/3553/3569/3605/7124/331/3949/5179/1387/961/5708/3916/7335/29110/23586/841/8737/7349/59341/7040	2099/7316/29979/5970/10197/3303/331/6885/3093/4790/7334/329/83737/3551/1147/4067/8737/8772/841/7128/4313	CD14/CCR2/IL1B/IL6/IL17A/TNF/XIAP/LDLR/PENK/CREBBP/CD47/PSMD2/LAMP1/UBE2V1/TBK1/DDX58/CASP8/RIPK1/UCN/TRPV4/TGFB1	ESR1/UBC/UBQLN1/RELA/PSME3/HSPA1A/XIAP/MAP3K7/UBE2K/NFKB1/UBE2N/BIRC2/ITCH/IKBKB/CHUK/LYN/RIPK1/FADD/CASP8/TNFAIP3/MMP2
GO:0048514	blood vessel morphogenesis	2.87950258112802	2.32095499947795	348/283/729230/3082/3553/3569/6464/2637/5154/7476/2251/7422/2876/3315/1536/7494/4780/4763/27035/1432/356/10908/4854/7040	3725/3315/6733/23411/6789/581/6772/3164/2064/387/7046/7048/7128/578/4313/3516/1950/4627	APOE/ANG/CCR2/HGF/IL1B/IL6/SHC1/GBX2/PDGFA/WNT7A/FGF6/VEGFA/GPX1/HSPB1/CYBB/XBP1/NFE2L2/NF1/NOX1/MAPK14/FASLG/PNPLA6/NOTCH3/TGFB1	JUN/HSPB1/SRPK2/SIRT1/STK4/BAX/STAT1/NR4A1/ERBB2/RHOA/TGFBR1/TGFBR2/TNFAIP3/BAK1/MMP2/RBPJ/EGF/MYH9
GO:0010939	regulation of necrotic cell death	19.4766355140187	9.81167608286252	841/8737/8837/11035/7349	7316/329/8737/8772/841/8996	CASP8/RIPK1/CFLAR/RIPK3/UCN	UBC/BIRC2/RIPK1/FADD/CASP8/NOL3
GO:0048545	response to steroid hormone	4.64483448572804	2.55263117602927	596/3569/7124/2056/2353/6256/836/3065/2288/1536/4747/1616/11315/355/7376/7349/9131/9325/58/7040	10524/2099/4193/5970/1616/9063/572/23411/2908/8648/3164/2353/6257/6256/11315/8204/1022/7332/6198/7048/6720/355	BCL2/IL6/TNF/EPO/FOS/RXRA/CASP3/HDAC1/FKBP4/CYBB/NEFL/DAXX/PARK7/FAS/NR1H2/UCN/AIFM1/TRIP4/ACTA1/TGFB1	KAT5/ESR1/MDM2/RELA/DAXX/PIAS2/BAD/SIRT1/NR3C1/NCOA1/NR4A1/FOS/RXRB/RXRA/PARK7/NRIP1/CDK7/UBE2L3/RPS6KB1/TGFBR2/SREBF1/FAS
GO:0010951	negative regulation of endopeptidase activity	3.70983533600356	3.05818475310001	3082/3569/331/1471/12/7422/351/207/2876/1410/7078/11315/6622/841/4671	1457/351/4193/331/7531/329/6622/11315/841/1410/8996	HGF/IL6/XIAP/CST3/SERPINA3/VEGFA/APP/AKT1/GPX1/CRYAB/TIMP3/PARK7/SNCA/CASP8/NAIP	CSNK2A1/APP/MDM2/XIAP/YWHAE/BIRC2/SNCA/PARK7/CASP8/CRYAB/NOL3
GO:0071900	regulation of protein serine/threonine kinase activity	3.90381365422597	2.35993254803491	6647/348/3082/3553/4908/7124/6464/5154/7074/7422/57679/4485/207/3315/4763/1616/1432/959/6622/4217/8737/5310/7040	7316/11140/1616/7532/3315/6885/120892/23411/6789/8826/2064/4067/6622/387/4217/7046/8737/1022/2965/7128/6788/1950/57521	SOD1/APOE/HGF/IL1B/NTF3/TNF/SHC1/PDGFA/TIAM1/VEGFA/ALS2/MST1/AKT1/HSPB1/NF1/DAXX/MAPK14/CD40LG/SNCA/MAP3K5/RIPK1/PKD1/TGFB1	UBC/CDC37/DAXX/YWHAG/HSPB1/MAP3K7/LRRK2/SIRT1/STK4/IQGAP1/ERBB2/LYN/SNCA/RHOA/MAP3K5/TGFBR1/RIPK1/CDK7/GTF2H1/TNFAIP3/STK3/EGF/RPTOR
GO:0051099	positive regulation of binding	5.23252894406472	3.86609326250105	5444/3077/3297/7074/7295/2280/11315/1020/79139/5310/7040	120892/7295/2932/6789/65057/11315/6788/2068/1950	PON1/HFE/HSF1/TIAM1/TXN/FKBP1A/PARK7/CDK5/DERL1/PKD1/TGFB1	LRRK2/TXN/GSK3B/STK4/ACD/PARK7/STK3/ERCC2/EGF
GO:0061138	morphogenesis of a branching epithelium	3.85252131046524	3.36400322841001	596/3082/3569/7124/6256/2637/5154/10736/7422/2668/2737/5310/7040	2099/4609/6789/581/6256/7048/578/1605/1950	BCL2/HGF/IL6/TNF/RXRA/GBX2/PDGFA/SIX2/VEGFA/GDNF/GLI3/PKD1/TGFB1	ESR1/MYC/STK4/BAX/RXRA/TGFBR2/BAK1/DAG1/EGF
GO:0033002	muscle cell proliferation	6.41003194132261	3.57691482514482	283/3569/7124/6256/207/2066/27035/1432/4217/8837/4854/2475	3725/4193/2475/6772/4217/7046/6256/6198/7048/7520/7128/4313/3516	ANG/IL6/TNF/RXRA/AKT1/ERBB4/NOX1/MAPK14/MAP3K5/CFLAR/NOTCH3/MTOR	JUN/MDM2/MTOR/STAT1/MAP3K5/TGFBR1/RXRA/RPS6KB1/TGFBR2/XRCC5/TNFAIP3/MMP2/RBPJ
GO:0046824	positive regulation of nucleocytoplasmic transport	5.51550740219998	4.16779161041948	7157/3553/3569/7124/2737/2066/23586/1432/8882/7040	7157/4193/4088/2010/2932/387/7046/1950	TP53/IL1B/IL6/TNF/GLI3/ERBB4/DDX58/MAPK14/ZPR1/TGFB1	TP53/MDM2/SMAD3/EMD/GSK3B/RHOA/TGFBR1/EGF
GO:0043534	blood vessel endothelial cell migration	4.26885161951095	5.16121043262905	348/7422/207/2876/3315/4780/4763/7040	3315/3164/387/4627	APOE/VEGFA/AKT1/GPX1/HSPB1/NFE2L2/NF1/TGFB1	HSPB1/NR4A1/RHOA/MYH9
GO:0051701	interaction with host	5.84299065420561	3.53220338983051	6256/6404/3949/598/9217/3956/5034/3916/841/79139/3837/7040	4088/3303/572/598/3837/83737/10018/2934/6256/841/1605/3841	RXRA/SELPLG/LDLR/BCL2L1/VAPB/LGALS1/P4HB/LAMP1/CASP8/DERL1/KPNB1/TGFB1	SMAD3/HSPA1A/BAD/BCL2L1/KPNB1/ITCH/BCL2L11/GSN/RXRA/CASP8/DAG1/KPNA5
GO:0006397	mRNA processing	6.18571256668405	2.32448291748503	23435/2521/6606/6638/23524/57794/5725/351/23064/50628/3178/283989/8449/9879/8487/10236/8882/8570/2966/8683/6434/10073/11218	351/6606/6628/3312/3303/6733/3178/3185/10921/27238/4904/3187/1660/2071/27316/6636/8175/11218/1022/22913/6428/11051/2965/51631/1478/8996/91746/10768/5093/116461/6434/59286/2068/54715/6631/10992/6426	TARDBP/FUS/SMN1/SNRPN/SRRM2/SUGP1/PTBP1/APP/SETX/GEMIN4/HNRNPA1/TSEN54/DHX16/DDX46/GEMIN2/HNRNPR/ZPR1/KHSRP/GTF2H2/SRSF9/TRA2B/SNUPN/DDX20	APP/SMN1/SNRPB/HSPA8/HSPA1A/SRPK2/HNRNPA1/HNRNPF/RNPS1/GPKOW/YBX1/HNRNPH1/DHX9/ERCC3/RBMX/SNRPF/SF3A2/DDX20/CDK7/RALY/SRSF3/NUDT21/GTF2H1/LUC7L2/CSTF2/NOL3/YTHDC1/AHCYL1/PCBP1/TSEN15/TRA2B/UBL5/ERCC2/RBFOX1/SNRPC/SF3B2/SRSF1
GO:1904951	positive regulation of establishment of protein localization	3.44165446834065	2.26968892519229	23435/283/929/596/7157/3553/3569/3605/7124/834/207/2737/7494/2066/10971/27063/23586/1432/1020/841/7376/59341/8882/7040	7157/7534/4193/7532/4088/572/2010/5599/7531/637/2932/2064/10018/387/7046/10576/841/27429/7332/22948/59286/1950	TARDBP/ANG/CD14/BCL2/TP53/IL1B/IL6/IL17A/TNF/CASP1/AKT1/GLI3/XBP1/ERBB4/YWHAQ/ANKRD1/DDX58/MAPK14/CDK5/CASP8/NR1H2/TRPV4/ZPR1/TGFB1	TP53/YWHAZ/MDM2/YWHAG/SMAD3/BAD/EMD/MAPK8/YWHAE/BID/GSK3B/ERBB2/BCL2L11/RHOA/TGFBR1/CCT2/CASP8/HTRA2/UBE2L3/CCT5/UBL5/EGF
GO:0070059	intrinsic apoptotic signaling pathway in response to endoplasmic reticulum stress	15.3030707610147	5.88700564971751	596/100506742/837/7494/11315/4217/9131	3303/3093/120892/23411/7917/2932/581/10018/4217/11315/578	BCL2/CASP12/CASP4/XBP1/PARK7/MAP3K5/AIFM1	HSPA1A/UBE2K/LRRK2/SIRT1/BAG6/GSK3B/BAX/BCL2L11/MAP3K5/PARK7/BAK1
GO:0001890	placenta development	5.08086143843966	3.75403258822566	6647/283/3297/6256/682/6615/3976/207/1432/841/5310	6615/329/6789/8648/6256/841/6788/55224/3516	SOD1/ANG/HSF1/RXRA/BSG/SNAI1/LIF/AKT1/MAPK14/CASP8/PKD1	SNAI1/BIRC2/STK4/NCOA1/RXRA/CASP8/STK3/ETNK2/RBPJ
GO:0070304	positive regulation of stress-activated protein kinase signaling cascade	3.38724095895977	3.75403258822566	3553/7124/7476/7074/7422/27035/1616/959/4217/8737/59341	1616/6885/4067/4217/8737/6788	IL1B/TNF/WNT7A/TIAM1/VEGFA/NOX1/DAXX/CD40LG/MAP3K5/RIPK1/TRPV4	DAXX/MAP3K7/LYN/MAP3K5/RIPK1/STK3
GO:0043410	positive regulation of MAPK cascade	2.15028672341608	2.29980687802128	6647/3082/3553/4908/3569/7124/2056/6464/5154/7476/7074/7422/3976/2066/27035/1616/1432/959/355/4217/8737/59341/7040	3725/7316/1616/6885/120892/8826/2064/4217/7046/8737/6788/1950/355	SOD1/HGF/IL1B/NTF3/IL6/TNF/EPO/SHC1/PDGFA/WNT7A/TIAM1/VEGFA/LIF/ERBB4/NOX1/DAXX/MAPK14/CD40LG/FAS/MAP3K5/RIPK1/TRPV4/TGFB1	JUN/UBC/DAXX/MAP3K7/LRRK2/IQGAP1/ERBB2/MAP3K5/TGFBR1/RIPK1/STK3/EGF/FAS
GO:0051640	organelle localization	2.15028672341608	2.29980687802128	22920/23025/1778/4137/1639/4744/3797/27040/7476/25978/80208/3916/10342/4747/23299/2890/6622/1020/6683/10540/4131/5861/3837	7534/120892/7514/1600/3837/4137/4067/6622/79090/23557/5338/4627/8615	KIFAP3/UNC13A/DYNC1H1/MAPT/DCTN1/NEFH/KIF3C/LAT/WNT7A/CHMP2B/SPG11/LAMP1/TFG/NEFL/BICD2/GRIA1/SNCA/CDK5/SPAST/DCTN2/MAP1B/RAB1A/KPNB1	YWHAZ/LRRK2/XPO1/DAB1/KPNB1/MAPT/LYN/SNCA/TRAPPC6A/SNAPIN/PLD2/MYH9/USO1
GO:0000377	RNA splicing, via transesterification reactions with bulged adenosine as nucleophile	7.65860921907176	2.71400938427655	2521/6606/6638/23524/57794/5725/23064/50628/3178/8449/9879/8487/10236/8683/6434/10073/11218	6606/6628/3312/6733/3178/3185/10921/27238/4904/3187/1660/27316/6636/8175/11218/22913/6428/11051/51631/1478/8996/91746/5093/6434/59286/54715/6631/10992/6426	FUS/SMN1/SNRPN/SRRM2/SUGP1/PTBP1/SETX/GEMIN4/HNRNPA1/DHX16/DDX46/GEMIN2/HNRNPR/SRSF9/TRA2B/SNUPN/DDX20	SMN1/SNRPB/HSPA8/SRPK2/HNRNPA1/HNRNPF/RNPS1/GPKOW/YBX1/HNRNPH1/DHX9/RBMX/SNRPF/SF3A2/DDX20/RALY/SRSF3/NUDT21/LUC7L2/CSTF2/NOL3/YTHDC1/PCBP1/TRA2B/UBL5/RBFOX1/SNRPC/SF3B2/SRSF1
GO:0000398	mRNA splicing, via spliceosome	7.65860921907176	2.71400938427655	2521/6606/6638/23524/57794/5725/23064/50628/3178/8449/9879/8487/10236/8683/6434/10073/11218	6606/6628/3312/6733/3178/3185/10921/27238/4904/3187/1660/27316/6636/8175/11218/22913/6428/11051/51631/1478/8996/91746/5093/6434/59286/54715/6631/10992/6426	FUS/SMN1/SNRPN/SRRM2/SUGP1/PTBP1/SETX/GEMIN4/HNRNPA1/DHX16/DDX46/GEMIN2/HNRNPR/SRSF9/TRA2B/SNUPN/DDX20	SMN1/SNRPB/HSPA8/SRPK2/HNRNPA1/HNRNPF/RNPS1/GPKOW/YBX1/HNRNPH1/DHX9/RBMX/SNRPF/SF3A2/DDX20/RALY/SRSF3/NUDT21/LUC7L2/CSTF2/NOL3/YTHDC1/PCBP1/TRA2B/UBL5/RBFOX1/SNRPC/SF3B2/SRSF1
GO:0035967	cellular response to topologically incorrect protein	3.31517200238616	3.67415955443363	7415/1639/6464/9217/100506742/55033/4287/7494/4780/79139/4000	10273/3303/581/10018/3309/578	VCP/DCTN1/SHC1/VAPB/CASP12/FKBP14/ATXN3/XBP1/NFE2L2/DERL1/LMNA	STUB1/HSPA1A/BAX/BCL2L11/HSPA5/BAK1
GO:0010466	negative regulation of peptidase activity	3.54120645709431	2.91917635523183	3082/3569/331/1471/12/7422/351/207/2876/1410/7078/11315/6622/841/4671	1457/351/4193/331/7531/329/6622/11315/841/1410/8996	HGF/IL6/XIAP/CST3/SERPINA3/VEGFA/APP/AKT1/GPX1/CRYAB/TIMP3/PARK7/SNCA/CASP8/NAIP	CSNK2A1/APP/MDM2/XIAP/YWHAE/BIRC2/SNCA/PARK7/CASP8/CRYAB/NOL3
GO:0051224	negative regulation of protein transport	3.6903098868667	3.2223609872138	3553/3569/7124/2664/7295/3065/2281/4763/11315/1020/5905/5310/2475	2010/120892/2475/7295/2932/11315/3667/6720/2664	IL1B/IL6/TNF/GDI1/TXN/HDAC1/FKBP1B/NF1/PARK7/CDK5/RANGAP1/PKD1/MTOR	EMD/LRRK2/MTOR/TXN/GSK3B/PARK7/IRS1/SREBF1/GDI1
GO:0051052	regulation of DNA metabolic process	3.29182572067922	2.52063340494947	5216/328/7157/3082/3569/2056/3297/6464/5154/1471/207/7335/3178/27063/3562/7349/9131/51010/7040	7157/3725/4609/3178/7334/23411/2932/1111/581/65057/3014/10576/5985/7520/22948	PFN1/APEX1/TP53/HGF/IL6/EPO/HSF1/SHC1/PDGFA/CST3/AKT1/UBE2V1/HNRNPA1/ANKRD1/IL3/UCN/AIFM1/EXOSC3/TGFB1	TP53/JUN/MYC/HNRNPA1/UBE2N/SIRT1/GSK3B/CHEK1/BAX/ACD/H2AFX/CCT2/RFC5/XRCC5/CCT5
GO:0051403	stress-activated MAPK cascade	4.16783969847314	2.90716328381112	3082/3553/7124/7476/7074/7422/207/1410/27035/1616/1432/959/4217/8737/59341	7316/1616/4609/6885/5599/4790/83737/3551/1147/4217/8737/1410/6788	HGF/IL1B/TNF/WNT7A/TIAM1/VEGFA/AKT1/CRYAB/NOX1/DAXX/MAPK14/CD40LG/MAP3K5/RIPK1/TRPV4	UBC/DAXX/MYC/MAP3K7/MAPK8/NFKB1/ITCH/IKBKB/CHUK/MAP3K5/RIPK1/CRYAB/STK3
GO:0002082	regulation of oxidative phosphorylation	10.38753894081	12.558945386064	7415/11315/6622/538	6622/11315	VCP/PARK7/SNCA/ATP7A	SNCA/PARK7
GO:1903209	positive regulation of oxidative stress-induced cell death	10.38753894081	12.558945386064	6647/27035/11315/8737	8737/11315	SOD1/NOX1/PARK7/RIPK1	RIPK1/PARK7
GO:0021510	spinal cord development	3.97482357428953	4.32514700795573	120237/170825/207/2737/4763/4747/5310/8882/2475	9531/2475/1600/167826/2068	DBX1/GSX2/AKT1/GLI3/NF1/NEFL/PKD1/ZPR1/MTOR	BAG3/MTOR/DAB1/OLIG3/ERCC2
GO:0022612	gland morphogenesis	3.89532710280374	3.92467043314501	596/3082/3569/7124/6256/5154/2737/7494/823/7040	2099/581/6256/7048/7128/1605	BCL2/HGF/IL6/TNF/RXRA/PDGFA/GLI3/XBP1/CAPN1/TGFB1	ESR1/BAX/RXRA/TGFBR2/TNFAIP3/DAG1
GO:0000187	activation of MAPK activity	3.81360695379387	3.62277270751847	6647/3082/3553/4908/7124/6464/1616/1432/959/4217/8737	7316/1616/6885/120892/4217/8737/1950	SOD1/HGF/IL1B/NTF3/TNF/SHC1/DAXX/MAPK14/CD40LG/MAP3K5/RIPK1	UBC/DAXX/MAP3K7/LRRK2/MAP3K5/RIPK1/EGF
GO:0045639	positive regulation of myeloid cell differentiation	4.99400910615864	4.83036361002463	3605/7124/2353/3976/1432/3562/841/8737	3725/2353/8737/8772/841	IL17A/TNF/FOS/LIF/MAPK14/IL3/CASP8/RIPK1	JUN/FOS/RIPK1/FADD/CASP8
GO:2000027	regulation of organ morphogenesis	3.81583063131795	2.88343133863715	5216/1270/596/3082/7124/6256/5154/10736/7074/7422/3976/2668/7494/5708/7040	2099/7316/4609/10197/581/6772/387/7046/6256/7048/7128/3516	PFN1/CNTF/BCL2/HGF/TNF/RXRA/PDGFA/SIX2/TIAM1/VEGFA/LIF/GDNF/XBP1/PSMD2/TGFB1	ESR1/UBC/MYC/PSME3/BAX/STAT1/RHOA/TGFBR1/RXRA/TGFBR2/TNFAIP3/RBPJ
GO:0043903	regulation of symbiosis, encompassing mutualism through parasitism	2.84330445460127	2.75013402614541	23435/348/5216/8878/596/3559/7124/3669/9217/3956/25978/3065/8468/5034/23586/79139	3725/6733/572/329/83737/6772/10018/2934/1072/7128	TARDBP/APOE/PFN1/SQSTM1/BCL2/IL2RA/TNF/ISG20/VAPB/LGALS1/CHMP2B/HDAC1/FKBP6/P4HB/DDX58/DERL1	JUN/SRPK2/BAD/BIRC2/ITCH/STAT1/BCL2L11/GSN/CFL1/TNFAIP3
GO:0048709	oligodendrocyte differentiation	5.91695256122087	4.76921976685976	170825/1191/2737/3065/4763/1020/7040/2475	2475/2064/4067/2068/6009/6426	GSX2/CLU/GLI3/HDAC1/NF1/CDK5/TGFB1/MTOR	MTOR/ERBB2/LYN/ERCC2/RHEB/SRSF1
GO:1901983	regulation of protein acetylation	6.49221183800623	5.49453860640301	3553/3976/3065/11315/4842/6622/7040	10524/23411/1111/6622/11315	IL1B/LIF/HDAC1/PARK7/NOS1/SNCA/TGFB1	KAT5/SIRT1/CHEK1/SNCA/PARK7
GO:0021987	cerebral cortex development	7.01158878504673	4.23864406779661	2737/4763/57142/4747/1020/7248/2618/597/6434	572/7531/2932/1600/8648/581/30837/3014/6434	GLI3/NF1/RTN4/NEFL/CDK5/TSC1/GART/BCL2A1/TRA2B	BAD/YWHAE/GSK3B/DAB1/NCOA1/BAX/SOCS7/H2AFX/TRA2B
GO:0021537	telencephalon development	3.52518289846492	2.98345987677992	6506/170825/836/2737/4763/2066/57142/4747/1020/7248/55118/2618/597/6434	572/120892/7531/2932/1600/8648/581/30837/3014/6434	SLC1A2/GSX2/CASP3/GLI3/NF1/ERBB4/RTN4/NEFL/CDK5/TSC1/CRTAC1/GART/BCL2A1/TRA2B	BAD/LRRK2/YWHAE/GSK3B/DAB1/NCOA1/BAX/SOCS7/H2AFX/TRA2B
GO:0032872	regulation of stress-activated MAPK cascade	2.79664509944884	3.13973634651601	3082/3553/7124/7476/7074/7422/207/27035/1616/959/4217/8737/59341	1616/4609/6885/83737/4217/8737/6788	HGF/IL1B/TNF/WNT7A/TIAM1/VEGFA/AKT1/NOX1/DAXX/CD40LG/MAP3K5/RIPK1/TRPV4	DAXX/MYC/MAP3K7/ITCH/MAP3K5/RIPK1/STK3
GO:0031098	stress-activated protein kinase signaling cascade	4.39794995477841	2.84855112083105	3082/3553/7124/7476/7074/7422/207/1410/27035/1616/1432/959/4217/8737/59341	7316/1616/4609/6885/5599/4790/83737/3551/1147/4067/4217/8737/1410/6788	HGF/IL1B/TNF/WNT7A/TIAM1/VEGFA/AKT1/CRYAB/NOX1/DAXX/MAPK14/CD40LG/MAP3K5/RIPK1/TRPV4	UBC/DAXX/MYC/MAP3K7/MAPK8/NFKB1/ITCH/IKBKB/CHUK/LYN/MAP3K5/RIPK1/CRYAB/STK3
GO:0051897	positive regulation of protein kinase B signaling	5.84299065420561	4.70960451977401	3569/7124/5154/7295/2876/11315/7040/2475	2475/7295/7046/11315/6788/253260	IL6/TNF/PDGFA/TXN/GPX1/PARK7/TGFB1/MTOR	MTOR/TXN/TGFBR1/PARK7/STK3/RICTOR
GO:0070302	regulation of stress-activated protein kinase signaling cascade	3.17985885943162	3.12371728352358	3082/3553/7124/7476/7074/7422/207/27035/1616/959/4217/8737/59341	1616/4609/6885/83737/4067/4217/8737/6788	HGF/IL1B/TNF/WNT7A/TIAM1/VEGFA/AKT1/NOX1/DAXX/CD40LG/MAP3K5/RIPK1/TRPV4	DAXX/MYC/MAP3K7/ITCH/LYN/MAP3K5/RIPK1/STK3
GO:0015850	organic hydroxy compound transport	2.76825276341382	3.10786085061229	5444/348/1137/6256/3949/1191/6623/2668/6531/11315/4842/6622/7376	4790/23411/8648/6622/6256/11315/1950	PON1/APOE/CHRNA4/RXRA/LDLR/CLU/SNCG/GDNF/SLC6A3/PARK7/NOS1/SNCA/NR1H2	NFKB1/SIRT1/NCOA1/SNCA/RXRA/PARK7/EGF
GO:0044003	modification by symbiont of host morphology or physiology	15.9354290569244	6.42218798151002	6256/598/9217/841/3837/7040	4088/572/598/3837/10018/6256/841/1605/3841	RXRA/BCL2L1/VAPB/CASP8/KPNB1/TGFB1	SMAD3/BAD/BCL2L1/KPNB1/BCL2L11/RXRA/CASP8/DAG1/KPNA5
GO:0090199	regulation of release of cytochrome c from mitochondria	14.1648258283772	6.42218798151002	7157/3082/598/207/2876/4000	7157/572/598/637/581/10018/8996/578	TP53/HGF/BCL2L1/AKT1/GPX1/LMNA	TP53/BAD/BCL2L1/BID/BAX/BCL2L11/NOL3/BAK1
GO:0071214	cellular response to abiotic stimulus	5.86393327303789	2.7008484701213	7157/3553/2056/834/3297/598/1387/207/1410/27063/27035/1432/355/841/59341/7040	7157/4193/9531/4609/572/5599/4790/598/23411/1111/581/1936/7158/3014/8772/841/1410/7520/578/22927/355	TP53/IL1B/EPO/CASP1/HSF1/BCL2L1/CREBBP/AKT1/CRYAB/ANKRD1/NOX1/MAPK14/FAS/CASP8/TRPV4/TGFB1	TP53/MDM2/BAG3/MYC/BAD/MAPK8/NFKB1/BCL2L1/SIRT1/CHEK1/BAX/EEF1D/TP53BP1/H2AFX/FADD/CASP8/CRYAB/XRCC5/BAK1/HABP4/FAS
GO:0030968	endoplasmic reticulum unfolded protein response	3.73951401869159	3.76768361581921	7415/1639/6464/9217/100506742/55033/7494/4780/79139/4000	10273/3303/581/10018/3309/578	VCP/DCTN1/SHC1/VAPB/CASP12/FKBP14/XBP1/NFE2L2/DERL1/LMNA	STUB1/HSPA1A/BAX/BCL2L11/HSPA5/BAK1
GO:0000060	protein import into nucleus, translocation	6.92502596053998	6.27947269303202	3569/7124/7295/207/3837/7040	7295/23411/3837/602	IL6/TNF/TXN/AKT1/KPNB1/TGFB1	TXN/SIRT1/KPNB1/BCL3
GO:0043525	positive regulation of neuron apoptotic process	12.118795430945	6.27947269303202	7157/836/4763/1020/356/9131	7157/3725/6733/1386/581/10018/997	TP53/CASP3/NF1/CDK5/FASLG/AIFM1	TP53/JUN/SRPK2/ATF2/BAX/BCL2L11/CDC34
GO:0048511	rhythmic process	3.76967138981007	2.58268634955349	6647/283/596/7157/3569/3727/598/1471/1387/7422/3065/4543/23064/4791/355/1020/10236	7157/3725/2099/1457/9099/5599/598/23411/2932/1660/8648/581/8204/6720/355	SOD1/ANG/BCL2/TP53/IL6/JUND/BCL2L1/CST3/CREBBP/VEGFA/HDAC1/MTNR1A/SETX/NFKB2/FAS/CDK5/HNRNPR	TP53/JUN/ESR1/CSNK2A1/USP2/MAPK8/BCL2L1/SIRT1/GSK3B/DHX9/NCOA1/BAX/NRIP1/SREBF1/FAS
GO:0032845	negative regulation of homeostatic process	4.00662216288385	3.22944309927361	3709/596/3569/2056/3375/2280/2281/3178/4842/6622/7040/1756	3178/581/65057/4067/6622/8772/8996/7520/7128	ITPR2/BCL2/IL6/EPO/IAPP/FKBP1A/FKBP1B/HNRNPA1/NOS1/SNCA/TGFB1/DMD	HNRNPA1/BAX/ACD/LYN/SNCA/FADD/NOL3/XRCC5/TNFAIP3
GO:0045785	positive regulation of cell adhesion	2.30989747336071	2.41192684301095	22920/729230/3553/3559/3569/7124/2056/3718/7422/3956/207/2737/961/7494/6239/959/7248/7040/2475	4088/572/6885/2475/2932/8826/2064/4067/8772/7048/253260	KIFAP3/CCR2/IL1B/IL2RA/IL6/TNF/EPO/JAK3/VEGFA/LGALS1/AKT1/GLI3/CD47/XBP1/RREB1/CD40LG/TSC1/TGFB1/MTOR	SMAD3/BAD/MAP3K7/MTOR/GSK3B/IQGAP1/ERBB2/LYN/FADD/TGFBR2/RICTOR
GO:0034620	cellular response to unfolded protein	3.6518691588785	3.67937853107345	7415/1639/6464/9217/100506742/55033/7494/4780/79139/4000	10273/3303/581/10018/3309/578	VCP/DCTN1/SHC1/VAPB/CASP12/FKBP14/XBP1/NFE2L2/DERL1/LMNA	STUB1/HSPA1A/BAX/BCL2L11/HSPA5/BAK1
GO:0001701	in utero embryonic development	4.71409012441217	2.54978588650185	3297/6256/598/6615/7422/57679/3976/207/2551/2737/23038/824/841/5310/538/9997/8882	4088/6615/598/4904/6789/8648/10018/7046/6256/7319/841/7048/6788/55224/3516/2068/7703/4627/6426	HSF1/RXRA/BCL2L1/SNAI1/VEGFA/ALS2/LIF/AKT1/GABPA/GLI3/WDTC1/CAPN2/CASP8/PKD1/ATP7A/SCO2/ZPR1	SMAD3/SNAI1/BCL2L1/YBX1/STK4/NCOA1/BCL2L11/TGFBR1/RXRA/UBE2A/CASP8/TGFBR2/STK3/ETNK2/RBPJ/ERCC2/PCGF2/MYH9/SRSF1
GO:0002761	regulation of myeloid leukocyte differentiation	5.82478819110839	3.9613495960716	3605/7124/2353/3976/4763/3562/841/8737/2475	3725/4609/2475/4067/2353/8737/8772/841	IL17A/TNF/FOS/LIF/NF1/IL3/CASP8/RIPK1/MTOR	JUN/MYC/MTOR/LYN/FOS/RIPK1/FADD/CASP8
GO:0000226	microtubule cytoskeleton organization	2.48841534822843	2.31430197531892	3925/1778/2042/4137/4744/25978/4287/2288/1410/4747/23299/6622/6566/6683/57562/59341/8882/4131/4000/3837	10783/7514/1111/3837/4137/6622/387/11186/1410/203068/1605/6249/4627	STMN1/DYNC1H1/EPHA3/MAPT/NEFH/CHMP2B/ATXN3/FKBP4/CRYAB/NEFL/BICD2/SNCA/SLC16A1/SPAST/CEP126/TRPV4/ZPR1/MAP1B/LMNA/KPNB1	NEK6/XPO1/CHEK1/KPNB1/MAPT/SNCA/RHOA/RASSF1/CRYAB/TUBB/DAG1/CLIP1/MYH9
GO:0043405	regulation of MAP kinase activity	2.69488038558749	2.51771310805529	6647/348/3082/3553/4908/7124/6464/5154/7074/7422/4763/1616/1432/959/4217/8737/7040	7316/1616/6885/120892/8826/2064/4067/4217/7046/8737/1950	SOD1/APOE/HGF/IL1B/NTF3/TNF/SHC1/PDGFA/TIAM1/VEGFA/NF1/DAXX/MAPK14/CD40LG/MAP3K5/RIPK1/TGFB1	UBC/DAXX/MAP3K7/LRRK2/IQGAP1/ERBB2/LYN/MAP3K5/TGFBR1/RIPK1/EGF
GO:0034605	cellular response to heat	8.65628245067497	3.92467043314501	3297/1387/4287/2288/1410/4763/26353/59341/2475	9531/3312/3303/2475/7531/23411/2932/4067/27429/1410/573/57521	HSF1/CREBBP/ATXN3/FKBP4/CRYAB/NF1/HSPB8/TRPV4/MTOR	BAG3/HSPA8/HSPA1A/MTOR/YWHAE/SIRT1/GSK3B/LYN/HTRA2/CRYAB/BAG1/RPTOR
GO:0035821	modification of morphology or physiology of other organism	7.93492557978539	3.92467043314501	23435/348/6256/598/9217/3065/841/3837/7040	3725/4088/572/598/3837/10018/1072/6256/841/1605/3841	TARDBP/APOE/RXRA/BCL2L1/VAPB/HDAC1/CASP8/KPNB1/TGFB1	JUN/SMAD3/BAD/BCL2L1/KPNB1/BCL2L11/CFL1/RXRA/CASP8/DAG1/KPNA5
GO:0045598	regulation of fat cell differentiation	3.60678435444791	3.92467043314501	3569/7124/207/7494/6272/1432/59341/7040/2475	4088/2475/23411/6789/6788	IL6/TNF/AKT1/XBP1/SORT1/MAPK14/TRPV4/TGFB1/MTOR	SMAD3/MTOR/SIRT1/STK4/STK3
GO:0051272	positive regulation of cellular component movement	2.47624705801705	2.30298509524402	3925/5216/729230/596/3082/4908/3569/7124/5154/7476/7074/6615/7422/207/3315/7494/6239/4780/59341/7040	3725/4193/3315/4088/6615/8826/4067/3309/7046/8823/8772/6198/7048	STMN1/PFN1/CCR2/BCL2/HGF/NTF3/IL6/TNF/PDGFA/WNT7A/TIAM1/SNAI1/VEGFA/AKT1/HSPB1/XBP1/RREB1/NFE2L2/TRPV4/TGFB1	JUN/MDM2/HSPB1/SMAD3/SNAI1/IQGAP1/LYN/HSPA5/TGFBR1/FGF16/FADD/RPS6KB1/TGFBR2
GO:0045637	regulation of myeloid cell differentiation	3.87380595858935	3.12238973686675	3605/7124/2353/3976/2551/4763/1432/355/3562/841/8737/2475	3725/4609/2475/4067/2353/8737/8772/841/355	IL17A/TNF/FOS/LIF/GABPA/NF1/MAPK14/FAS/IL3/CASP8/RIPK1/MTOR	JUN/MYC/MTOR/LYN/FOS/RIPK1/FADD/CASP8/FAS
GO:0006921	cellular component disassembly involved in execution phase of apoptosis	6.49221183800623	5.88700564971751	23435/3297/836/841/9131/3837	329/3837/581/841	TARDBP/HSF1/CASP3/CASP8/AIFM1/KPNB1	BIRC2/KPNB1/BAX/CASP8
GO:0040017	positive regulation of locomotion	2.46419719398777	2.29177835512117	5216/9048/729230/596/3082/4908/3569/7124/5154/7476/7074/6615/7422/207/3315/7494/6239/4780/59341/7040	3725/4193/3315/4088/6615/8826/4067/3309/7046/8823/8772/6198/7048	PFN1/ARTN/CCR2/BCL2/HGF/NTF3/IL6/TNF/PDGFA/WNT7A/TIAM1/SNAI1/VEGFA/AKT1/HSPB1/XBP1/RREB1/NFE2L2/TRPV4/TGFB1	JUN/MDM2/HSPB1/SMAD3/SNAI1/IQGAP1/LYN/HSPA5/TGFBR1/FGF16/FADD/RPS6KB1/TGFBR2
GO:1903828	negative regulation of cellular protein localization	4.6861077928466	3.54105602990527	2664/598/7295/4763/11315/1020/5905/5310/7040/2475	2010/120892/2475/7295/598/2932/11315/2664	GDI1/BCL2L1/TXN/NF1/PARK7/CDK5/RANGAP1/PKD1/TGFB1/MTOR	EMD/LRRK2/MTOR/TXN/BCL2L1/GSK3B/PARK7/GDI1
GO:0050727	regulation of inflammatory response	2.90498970378584	2.55436177343675	348/729230/3082/3553/3559/3569/3605/7124/331/3949/2876/837/961/11315/1432/59341	2099/5970/4088/331/4790/329/4067/11315/7128/81792/253260	APOE/CCR2/HGF/IL1B/IL2RA/IL6/IL17A/TNF/XIAP/LDLR/GPX1/CASP4/CD47/PARK7/MAPK14/TRPV4	ESR1/RELA/SMAD3/XIAP/NFKB1/BIRC2/LYN/PARK7/TNFAIP3/ADAMTS12/RICTOR
GO:0035994	response to muscle stretch	16.4013772749631	9.91495688373476	2353/27063/1432/1756	3725/5970/4790/2353	FOS/ANKRD1/MAPK14/DMD	JUN/RELA/NFKB1/FOS
GO:0090317	negative regulation of intracellular protein transport	6.12748083587105	4.23335237732495	2664/7295/4763/11315/1020/5905/5310/2475	2010/120892/2475/7295/2932/11315/2664	GDI1/TXN/NF1/PARK7/CDK5/RANGAP1/PKD1/MTOR	EMD/LRRK2/MTOR/TXN/GSK3B/PARK7/GDI1
GO:0032886	regulation of microtubule-based process	4.61668397369332	3.48859594057334	3925/2042/4137/4744/25978/2288/3916/6622/6683/59341	7514/2932/1111/4137/2064/6622/11186/6249	STMN1/EPHA3/MAPT/NEFH/CHMP2B/FKBP4/LAMP1/SNCA/SPAST/TRPV4	XPO1/GSK3B/CHEK1/MAPT/ERBB2/SNCA/RASSF1/CLIP1
GO:0030335	positive regulation of cell migration	2.62379545784708	2.31819911595094	5216/729230/596/3082/4908/3569/7124/5154/7476/7074/6615/7422/207/3315/7494/6239/4780/59341/7040	3725/4193/3315/4088/6615/8826/4067/3309/7046/8823/8772/6198/7048	PFN1/CCR2/BCL2/HGF/NTF3/IL6/TNF/PDGFA/WNT7A/TIAM1/SNAI1/VEGFA/AKT1/HSPB1/XBP1/RREB1/NFE2L2/TRPV4/TGFB1	JUN/MDM2/HSPB1/SMAD3/SNAI1/IQGAP1/LYN/HSPA5/TGFBR1/FGF16/FADD/RPS6KB1/TGFBR2
GO:0031668	cellular response to extracellular stimulus	5.86393327303789	3.03845452888646	3077/6506/596/7157/3569/2353/5179/7494/4780/7248/9131/2475	7157/3725/4193/3312/120892/2475/23411/8648/4067/2353/3309/81631/6720/57521	HFE/SLC1A2/BCL2/TP53/IL6/FOS/PENK/XBP1/NFE2L2/TSC1/AIFM1/MTOR	TP53/JUN/MDM2/HSPA8/LRRK2/MTOR/SIRT1/NCOA1/LYN/FOS/HSPA5/MAP1LC3B/SREBF1/RPTOR
GO:0034250	positive regulation of cellular amide metabolic process	4.86915887850467	3.78450363196126	27303/3569/7124/6256/1191/4780/7349/7040/2475	2099/2475/2064/6256/66037/6198/602	RBMS3/IL6/TNF/RXRA/CLU/NFE2L2/UCN/TGFB1/MTOR	ESR1/MTOR/ERBB2/RXRA/BOLL/RPS6KB1/BCL3
GO:0048661	positive regulation of smooth muscle cell proliferation	9.03264255722606	4.77785965774175	3569/7124/207/27035/4217/4854/2475	3725/4193/2475/6772/4217/6198/7048/4313	IL6/TNF/AKT1/NOX1/MAP3K5/NOTCH3/MTOR	JUN/MDM2/MTOR/STAT1/MAP3K5/RPS6KB1/TGFBR2/MMP2
GO:0014013	regulation of gliogenesis	4.32814122533749	4.18631512868801	729230/2670/170825/7074/3976/3065/4763/2475	5970/2475/1600/4067/6009	CCR2/GFAP/GSX2/TIAM1/LIF/HDAC1/NF1/MTOR	RELA/MTOR/DAB1/LYN/RHEB
GO:0051384	response to glucocorticoid	3.41196534552152	3.43766753268176	596/3569/7124/2056/2353/836/4747/355/7349/7040	572/2908/2353/7332/6198/355	BCL2/IL6/TNF/EPO/FOS/CASP3/NEFL/FAS/UCN/TGFB1	BAD/NR3C1/FOS/UBE2L3/RPS6KB1/FAS
GO:0071260	cellular response to mechanical stimulus	11.1295060080107	4.70960451977401	3553/834/207/27063/355/841/7040	9531/572/5599/4790/1111/8772/841/578/22927/355	IL1B/CASP1/AKT1/ANKRD1/FAS/CASP8/TGFB1	BAG3/BAD/MAPK8/NFKB1/CHEK1/FADD/CASP8/BAK1/HABP4/FAS
GO:0090311	regulation of protein deacetylation	6.8741066520066	6.92588899966766	7157/7422/11035/7349/7040	7157/5599/6720	TP53/VEGFA/RIPK3/UCN/TGFB1	TP53/MAPK8/SREBF1
GO:1902930	regulation of alcohol biosynthetic process	6.8741066520066	6.92588899966766	6647/348/3553/7124/6622	4790/6622/6720	SOD1/APOE/IL1B/TNF/SNCA	NFKB1/SNCA/SREBF1
GO:0050810	regulation of steroid biosynthetic process	7.63789628000733	5.54071119973413	6647/348/3553/7124/6615/11218	6615/4790/23411/11218/6720	SOD1/APOE/IL1B/TNF/SNAI1/DDX20	SNAI1/NFKB1/SIRT1/DDX20/SREBF1
GO:0043254	regulation of protein complex assembly	4.96357470163357	2.34827926193718	7415/3925/5216/7157/7124/4137/2670/7114/1191/7422/2288/23064/11315/355/6622/2966/7040/2475	7157/3725/10273/3312/2475/637/2932/329/2071/4137/581/10018/6622/2934/11315/7114/2965/10458/1978/6249/2068/355/253260	VCP/STMN1/PFN1/TP53/TNF/MAPT/GFAP/TMSB4X/CLU/VEGFA/FKBP4/SETX/PARK7/FAS/SNCA/GTF2H2/TGFB1/MTOR	TP53/JUN/STUB1/HSPA8/MTOR/BID/GSK3B/BIRC2/ERCC3/MAPT/BAX/BCL2L11/SNCA/GSN/PARK7/TMSB4X/GTF2H1/BAIAP2/EIF4EBP1/CLIP1/ERCC2/FAS/RICTOR
GO:0046823	negative regulation of nucleocytoplasmic transport	5.48637620113203	4.64327206174903	7295/4763/11315/1020/5905/5310/2475	2010/2475/7295/2932/11315	TXN/NF1/PARK7/CDK5/RANGAP1/PKD1/MTOR	EMD/MTOR/TXN/GSK3B/PARK7
GO:0033157	regulation of intracellular protein transport	4.72160860945908	2.33534108418546	7157/3553/3569/7124/2664/7295/2737/4763/2066/11315/23586/1432/1020/5905/5310/8882/7040/2475	7157/4193/4088/2010/120892/2475/7514/7295/23411/2932/2064/387/7046/11315/27429/7332/8996/59286/602/6720/2664/1950	TP53/IL1B/IL6/TNF/GDI1/TXN/GLI3/NF1/ERBB4/PARK7/DDX58/MAPK14/CDK5/RANGAP1/PKD1/ZPR1/TGFB1/MTOR	TP53/MDM2/SMAD3/EMD/LRRK2/MTOR/XPO1/TXN/SIRT1/GSK3B/ERBB2/RHOA/TGFBR1/PARK7/HTRA2/UBE2L3/NOL3/UBL5/BCL3/SREBF1/GDI1/EGF
GO:0071396	cellular response to lipid	3.65683768834637	2.11451631500058	929/3553/3569/7124/2042/3297/6256/3949/5179/207/3065/2288/7494/23064/27063/1616/11315/1432/7376/9131/9325/7040	10524/2099/5970/1616/9063/572/5599/4790/23411/2908/8648/3164/4067/6257/6256/11315/8204/1022/27429/7332/7520/7128/6720	CD14/IL1B/IL6/TNF/EPHA3/HSF1/RXRA/LDLR/PENK/AKT1/HDAC1/FKBP4/XBP1/SETX/ANKRD1/DAXX/PARK7/MAPK14/NR1H2/AIFM1/TRIP4/TGFB1	KAT5/ESR1/RELA/DAXX/PIAS2/BAD/MAPK8/NFKB1/SIRT1/NR3C1/NCOA1/NR4A1/LYN/RXRB/RXRA/PARK7/NRIP1/CDK7/HTRA2/UBE2L3/XRCC5/TNFAIP3/SREBF1
GO:0006417	regulation of translation	3.25579578741805	2.38994856227338	283/27303/3569/7124/6256/351/207/3315/1982/6311/7248/7349/10236/8570/7040/2733/2475	2099/351/3315/4088/2475/2064/8665/6256/66037/6198/1978/57409/602/8666	ANG/RBMS3/IL6/TNF/RXRA/APP/AKT1/HSPB1/EIF4G2/ATXN2/TSC1/UCN/HNRNPR/KHSRP/TGFB1/GLE1/MTOR	ESR1/APP/HSPB1/SMAD3/MTOR/ERBB2/EIF3F/RXRA/BOLL/RPS6KB1/EIF4EBP1/MIF4GD/BCL3/EIF3G
GO:0051881	regulation of mitochondrial membrane potential	8.81960853464997	5.33162775823473	6647/7415/596/834/598/11315	572/120892/598/581/11315/578	SOD1/VCP/BCL2/CASP1/BCL2L1/PARK7	BAD/LRRK2/BCL2L1/BAX/PARK7/BAK1
GO:0048771	tissue remodeling	3.29182572067922	3.3166229012493	729230/3569/1471/3976/3375/4763/823/56955/538/7040	4193/581/8996/7128/578/3516	CCR2/IL6/CST3/LIF/IAPP/NF1/CAPN1/MEPE/ATP7A/TGFB1	MDM2/BAX/NOL3/TNFAIP3/BAK1/RBPJ
GO:2000147	positive regulation of cell motility	2.53830838779191	2.24266881894001	5216/729230/596/3082/4908/3569/7124/5154/7476/7074/6615/7422/207/3315/7494/6239/4780/59341/7040	3725/4193/3315/4088/6615/8826/4067/3309/7046/8823/8772/6198/7048	PFN1/CCR2/BCL2/HGF/NTF3/IL6/TNF/PDGFA/WNT7A/TIAM1/SNAI1/VEGFA/AKT1/HSPB1/XBP1/RREB1/NFE2L2/TRPV4/TGFB1	JUN/MDM2/HSPB1/SMAD3/SNAI1/IQGAP1/LYN/HSPA5/TGFBR1/FGF16/FADD/RPS6KB1/TGFBR2
GO:0042026	protein refolding	10.6236193712829	8.56291730868002	2280/2281/3300/6767	3312/3303/573	FKBP1A/FKBP1B/DNAJB2/ST13	HSPA8/HSPA1A/BAG1
GO:0001655	urogenital system development	2.99640546369518	2.41518180501231	847/596/6256/5154/10736/7422/3976/2668/2737/2288/4763/7248/4854/5310/65250/7040	2099/4609/4088/120892/7917/581/8826/6772/65057/10018/7046/6256	CAT/BCL2/RXRA/PDGFA/SIX2/VEGFA/LIF/GDNF/GLI3/FKBP4/NF1/TSC1/NOTCH3/PKD1/C5orf42/TGFB1	ESR1/MYC/SMAD3/LRRK2/BAG6/BAX/IQGAP1/STAT1/ACD/BCL2L11/TGFBR1/RXRA
GO:0051896	regulation of protein kinase B signaling	5.15084575577354	3.50301162627819	3569/7124/5154/7295/2876/11315/7249/7040/2475	2475/7295/23411/7046/11315/6788/1605/253260	IL6/TNF/PDGFA/TXN/GPX1/PARK7/TSC2/TGFB1/MTOR	MTOR/TXN/SIRT1/TGFBR1/PARK7/STK3/DAG1/RICTOR
GO:0071216	cellular response to biotic stimulus	3.62356009563138	3.01195637892524	929/7157/3553/3569/7124/3297/207/7494/27063/1432/7040	7157/5970/5599/4790/2932/4067/3309/7128	CD14/TP53/IL1B/IL6/TNF/HSF1/AKT1/XBP1/ANKRD1/MAPK14/TGFB1	TP53/RELA/MAPK8/NFKB1/GSK3B/LYN/HSPA5/TNFAIP3
GO:0010977	negative regulation of neuron projection development	3.8314692814463	3.47429841622673	2664/2670/7431/3956/2288/57142/1020/1809/59341	4193/2932/1600/387/23557/2664	GDI1/GFAP/VIM/LGALS1/FKBP4/RTN4/CDK5/DPYSL3/TRPV4	MDM2/GSK3B/DAB1/RHOA/SNAPIN/GDI1
GO:0000387	spliceosomal snRNP assembly	10.2508607968519	6.19684805233423	6606/50628/8487/10073/11218	6606/6628/6636/11218/6631	SMN1/GEMIN4/GEMIN2/SNUPN/DDX20	SMN1/SNRPB/SNRPF/DDX20/SNRPC
GO:0019054	modulation by virus of host process	20.3234457537586	8.19061655612871	598/841/3837/7040	572/598/3837/10018/841/3841	BCL2L1/CASP8/KPNB1/TGFB1	BAD/BCL2L1/KPNB1/BCL2L11/CASP8/KPNA5
GO:1900117	regulation of execution phase of apoptosis	10.1617228768793	8.19061655612871	7157/3297/598/9131	7157/598/581	TP53/HSF1/BCL2L1/AIFM1	TP53/BCL2L1/BAX
GO:0001933	negative regulation of protein phosphorylation	3.2889305353488	2.23675148696391	23435/348/3082/3553/4908/3569/3976/207/3315/7078/4763/11315/5621/6622/7249/7040/2475/1756	3725/4609/7532/3315/120892/2475/23411/83737/581/4067/6622/30837/11315/7128/578/1605	TARDBP/APOE/HGF/IL1B/NTF3/IL6/LIF/AKT1/HSPB1/TIMP3/NF1/PARK7/PRNP/SNCA/TSC2/TGFB1/MTOR/DMD	JUN/MYC/YWHAG/HSPB1/LRRK2/MTOR/SIRT1/ITCH/BAX/LYN/SNCA/SOCS7/PARK7/TNFAIP3/BAK1/DAG1
GO:0048638	regulation of developmental growth	3.24610591900311	2.45291902071563	6647/348/23025/596/4137/3297/7422/351/6531/2066/57142/1432/1020/4131/2475	351/2475/2932/6789/4137/10018/7046/27429/6198/7048/6788/3516	SOD1/APOE/UNC13A/BCL2/MAPT/HSF1/VEGFA/APP/SLC6A3/ERBB4/RTN4/MAPK14/CDK5/MAP1B/MTOR	APP/MTOR/GSK3B/STK4/MAPT/BCL2L11/TGFBR1/HTRA2/RPS6KB1/TGFBR2/STK3/RBPJ
GO:1903829	positive regulation of cellular protein localization	5.35746994081889	2.29407670017645	596/7157/3553/3569/7124/3976/207/2737/2066/10971/11315/23586/1432/1020/841/8882/7040	7157/7534/4193/7532/4088/572/2010/5599/7531/637/2932/8826/2064/10018/387/7046/11315/10576/841/27429/7332/22948/59286/1950	BCL2/TP53/IL1B/IL6/TNF/LIF/AKT1/GLI3/ERBB4/YWHAQ/PARK7/DDX58/MAPK14/CDK5/CASP8/ZPR1/TGFB1	TP53/YWHAZ/MDM2/YWHAG/SMAD3/BAD/EMD/MAPK8/YWHAE/BID/GSK3B/IQGAP1/ERBB2/BCL2L11/RHOA/TGFBR1/PARK7/CCT2/CASP8/HTRA2/UBE2L3/CCT5/UBL5/EGF
GO:0019058	viral life cycle	2.28104740254273	2.12144347737568	23435/7415/348/5216/596/7124/5725/3669/6404/3949/9217/3956/25978/3065/8468/5034/3916/79139/5861/3837	3725/7316/3303/6733/7514/3837/83737/8665/2934/5093/1605/8666/3841	TARDBP/VCP/APOE/PFN1/BCL2/TNF/PTBP1/ISG20/SELPLG/LDLR/VAPB/LGALS1/CHMP2B/HDAC1/FKBP6/P4HB/LAMP1/DERL1/RAB1A/KPNB1	JUN/UBC/HSPA1A/SRPK2/XPO1/KPNB1/ITCH/EIF3F/GSN/PCBP1/DAG1/EIF3G/KPNA5
GO:0051222	positive regulation of protein transport	2.28104740254273	2.12144347737568	23435/283/929/7157/3553/3569/3605/7124/834/2737/7494/2066/27063/23586/1432/1020/7376/59341/8882/7040	7157/4193/4088/572/2010/2932/2064/387/7046/27429/7332/59286/1950	TARDBP/ANG/CD14/TP53/IL1B/IL6/IL17A/TNF/CASP1/GLI3/XBP1/ERBB4/ANKRD1/DDX58/MAPK14/CDK5/NR1H2/TRPV4/ZPR1/TGFB1	TP53/MDM2/SMAD3/BAD/EMD/GSK3B/ERBB2/RHOA/TGFBR1/HTRA2/UBE2L3/UBL5/EGF
GO:0009416	response to light stimulus	4.5827377680044	2.44443141164741	6506/847/596/7157/3727/2353/1387/351/207/2876/4763/1020/2966/2475/3713	7157/351/4193/5970/9099/4609/5599/2475/23411/1111/2071/581/2353/7319/578/602/2068	SLC1A2/CAT/BCL2/TP53/JUND/FOS/CREBBP/APP/AKT1/GPX1/NF1/CDK5/GTF2H2/MTOR/IVL	TP53/APP/MDM2/RELA/USP2/MYC/MAPK8/MTOR/SIRT1/CHEK1/ERCC3/BAX/FOS/UBE2A/BAK1/BCL3/ERCC2
GO:0090130	tissue migration	2.69806206254804	2.65042678602001	348/5216/7476/7422/207/2876/3315/6239/4780/4763/57449/58/7040	3725/3315/3164/387/7046/8823/7048/4627	APOE/PFN1/WNT7A/VEGFA/AKT1/GPX1/HSPB1/RREB1/NFE2L2/NF1/PLEKHG5/ACTA1/TGFB1	JUN/HSPB1/NR4A1/RHOA/TGFBR1/FGF16/TGFBR2/MYH9
GO:0021543	pallium development	4.67439252336449	3.13973634651601	836/2737/4763/57142/4747/1020/7248/2618/597/6434	572/7531/2932/1600/8648/581/30837/3014/6434	CASP3/GLI3/NF1/RTN4/NEFL/CDK5/TSC1/GART/BCL2A1/TRA2B	BAD/YWHAE/GSK3B/DAB1/NCOA1/BAX/SOCS7/H2AFX/TRA2B
GO:0051098	regulation of binding	5.64150821785369	2.43600233781414	5444/3077/596/3297/7074/3976/351/7295/2280/11315/1020/79139/55118/5310/7040	3725/351/4088/10273/5599/120892/7295/2932/6789/581/65057/3309/7046/11315/578/6788/23557/602/22927/2068/1950	PON1/HFE/BCL2/HSF1/TIAM1/LIF/APP/TXN/FKBP1A/PARK7/CDK5/DERL1/CRTAC1/PKD1/TGFB1	JUN/APP/SMAD3/STUB1/MAPK8/LRRK2/TXN/GSK3B/STK4/BAX/ACD/HSPA5/TGFBR1/PARK7/BAK1/STK3/SNAPIN/BCL3/HABP4/ERCC2/EGF
GO:0001822	kidney development	2.67617892559035	2.51658256781817	847/596/5154/10736/7422/3976/2668/2737/4763/7248/4854/5310/65250/7040	4609/4088/120892/7917/581/8826/6772/10018/7046	CAT/BCL2/PDGFA/SIX2/VEGFA/LIF/GDNF/GLI3/NF1/TSC1/NOTCH3/PKD1/C5orf42/TGFB1	MYC/SMAD3/LRRK2/BAG6/BAX/IQGAP1/STAT1/BCL2L11/TGFBR1
GO:0046677	response to antibiotic	7.79065420560748	5.88700564971751	6647/7157/3569/836/841	7157/4193/3309/841	SOD1/TP53/IL6/CASP3/CASP8	TP53/MDM2/HSPA5/CASP8
GO:1903533	regulation of protein targeting	4.80245807194981	2.41931739029487	3553/3569/7124/2664/7295/2737/4763/2066/23586/1432/1020/5310/8882/7040/2475	4088/2010/120892/2475/7295/23411/2932/2064/387/7046/27429/7332/8996/59286/602/6720/2664/1950	IL1B/IL6/TNF/GDI1/TXN/GLI3/NF1/ERBB4/DDX58/MAPK14/CDK5/PKD1/ZPR1/TGFB1/MTOR	SMAD3/EMD/LRRK2/MTOR/TXN/SIRT1/GSK3B/ERBB2/RHOA/TGFBR1/HTRA2/UBE2L3/NOL3/UBL5/BCL3/SREBF1/GDI1/EGF
GO:0031063	regulation of histone deacetylation	9.73831775700934	7.84934086629002	7157/7422/7349/7040	7157/5599/6720	TP53/VEGFA/UCN/TGFB1	TP53/MAPK8/SREBF1
GO:0031113	regulation of microtubule polymerization	9.73831775700934	7.84934086629002	3925/4137/2288/6622	4137/6622/6249	STMN1/MAPT/FKBP4/SNCA	MAPT/SNCA/CLIP1
GO:0043542	endothelial cell migration	3.07525823905558	3.09842402616711	348/7476/7422/207/2876/3315/4780/4763/57449/7040	3315/3164/387/7046/8823/4627	APOE/WNT7A/VEGFA/AKT1/GPX1/HSPB1/NFE2L2/NF1/PLEKHG5/TGFB1	HSPB1/NR4A1/RHOA/TGFBR1/FGF16/MYH9
GO:0097305	response to alcohol	4.61288735858337	3.09842402616711	6647/3709/847/929/5179/598/1536/6531/841/7040	572/598/329/7046/841/6198/7048/1978/578	SOD1/ITPR2/CAT/CD14/PENK/BCL2L1/CYBB/SLC6A3/CASP8/TGFB1	BAD/BCL2L1/BIRC2/TGFBR1/CASP8/RPS6KB1/TGFBR2/EIF4EBP1/BAK1
GO:0016236	macroautophagy	3.99520728492691	2.61644695543001	7415/10133/8878/836/29978/29110/823/1020/57724/7248/167410/5861/2475	7316/29979/11140/5599/120892/10133/2475/23411/23557/81631/6009/57521	VCP/OPTN/SQSTM1/CASP3/UBQLN2/TBK1/CAPN1/CDK5/EPG5/TSC1/LIX1/RAB1A/MTOR	UBC/UBQLN1/CDC37/MAPK8/LRRK2/OPTN/MTOR/SIRT1/SNAPIN/MAP1LC3B/RHEB/RPTOR
GO:0060249	anatomical structure homeostasis	2.41400552849809	2.25530357284953	6647/55277/596/328/3569/924/12/7422/51542/25978/3315/3375/4763/3920/3178/60/1756	4609/3315/3178/581/65057/10576/5985/7520/22948/7128/71	SOD1/FGGY/BCL2/APEX1/IL6/CD7/SERPINA3/VEGFA/VPS54/CHMP2B/HSPB1/IAPP/NF1/LAMP2/HNRNPA1/ACTB/DMD	MYC/HSPB1/HNRNPA1/BAX/ACD/CCT2/RFC5/XRCC5/CCT5/TNFAIP3/ACTG1
GO:0050679	positive regulation of epithelial cell proliferation	5.60112393867204	3.07817288874118	283/3569/7476/7422/207/7494/6239/4763/7040/2475	3725/4609/572/2475/23411/3164/2064/7046/7128/57521/253260	ANG/IL6/WNT7A/VEGFA/AKT1/XBP1/RREB1/NF1/TGFB1/MTOR	JUN/MYC/BAD/MTOR/SIRT1/NR4A1/ERBB2/TGFBR1/TNFAIP3/RPTOR/RICTOR
GO:0031331	positive regulation of cellular catabolic process	3.82183036501499	2.48809295384287	7415/348/3553/7124/3297/1191/29978/207/7494/4780/5708/6622/10236/8570	7316/29979/4193/10197/10273/120892/2932/581/6622/7324/7128/3667/1950	VCP/APOE/IL1B/TNF/HSF1/CLU/UBQLN2/AKT1/XBP1/NFE2L2/PSMD2/SNCA/HNRNPR/KHSRP	UBC/UBQLN1/MDM2/PSME3/STUB1/LRRK2/GSK3B/BAX/SNCA/UBE2E1/TNFAIP3/IRS1/EGF
GO:0045927	positive regulation of growth	3.6312371297323	2.5942736761467	23025/596/4137/3297/7422/207/6531/2066/1432/7349/8882/4131/2475	1457/2475/2932/4137/2064/7046/6198/7048/54512/6880/3516	UNC13A/BCL2/MAPT/HSF1/VEGFA/AKT1/SLC6A3/ERBB4/MAPK14/UCN/ZPR1/MAP1B/MTOR	CSNK2A1/MTOR/GSK3B/MAPT/ERBB2/TGFBR1/RPS6KB1/TGFBR2/EXOSC4/TAF9/RBPJ
GO:0001974	blood vessel remodeling	9.50079781171643	5.74342014606587	729230/1471/3976/538/7040	4193/581/8996/578/3516	CCR2/CST3/LIF/ATP7A/TGFB1	MDM2/BAX/NOL3/BAK1/RBPJ
GO:0010823	negative regulation of mitochondrion organization	7.60063824937315	5.74342014606587	3082/598/207/2876/4000	3303/120892/598/8996	HGF/BCL2L1/AKT1/GPX1/LMNA	HSPA1A/LRRK2/BCL2L1/NOL3
GO:0048639	positive regulation of developmental growth	3.01573711184806	3.03845452888646	23025/596/4137/3297/7422/6531/2066/1432/4131/2475	2475/2932/4137/6198/7048/3516	UNC13A/BCL2/MAPT/HSF1/VEGFA/SLC6A3/ERBB4/MAPK14/MAP1B/MTOR	MTOR/GSK3B/MAPT/RPS6KB1/TGFBR2/RBPJ
GO:0090335	regulation of brown fat cell differentiation	12.9844236760125	11.774011299435	1432/59341/2475	2475/23411	MAPK14/TRPV4/MTOR	MTOR/SIRT1
GO:0043618	regulation of transcription from RNA polymerase II promoter in response to stress	7.53934277962014	4.55768179332969	7157/2056/1387/7422/4780/26287	7157/3725/7316/1111/3309/3516	TP53/EPO/CREBBP/VEGFA/NFE2L2/ANKRD2	TP53/JUN/UBC/CHEK1/HSPA5/RBPJ
GO:0031669	cellular response to nutrient levels	5.91695256122087	2.98076235428735	3077/596/7157/3569/5179/7494/4780/7248/9131/2475	7157/3725/4193/3312/120892/2475/23411/8648/3309/81631/6720/57521	HFE/BCL2/TP53/IL6/PENK/XBP1/NFE2L2/TSC1/AIFM1/MTOR	TP53/JUN/MDM2/HSPA8/LRRK2/MTOR/SIRT1/NCOA1/HSPA5/MAP1LC3B/SREBF1/RPTOR
GO:0044068	modulation by symbiont of host cellular process	17.9784327821711	7.24554541503694	598/841/3837/7040	572/598/3837/10018/841/3841	BCL2L1/CASP8/KPNB1/TGFB1	BAD/BCL2L1/KPNB1/BCL2L11/CASP8/KPNA5
GO:0048660	regulation of smooth muscle cell proliferation	7.21356870889581	3.48859594057334	283/3569/7124/207/27035/4217/4854/2475	3725/4193/2475/6772/4217/6198/7048/7520/7128/4313	ANG/IL6/TNF/AKT1/NOX1/MAP3K5/NOTCH3/MTOR	JUN/MDM2/MTOR/STAT1/MAP3K5/RPS6KB1/TGFBR2/XRCC5/TNFAIP3/MMP2
GO:0032637	interleukin-8 production	6.18305889333927	4.48533763788001	3553/7124/11315/23586/8737/5861	3303/8737/11315/8772/602	IL1B/TNF/PARK7/DDX58/RIPK1/RAB1A	HSPA1A/RIPK1/PARK7/FADD/BCL3
GO:0043467	regulation of generation of precursor metabolites and energy	5.49928532160528	3.87849783981389	7415/207/11315/6622/59341/538/2475	2475/2932/9852/6622/11315/3667	VCP/AKT1/PARK7/SNCA/TRPV4/ATP7A/MTOR	MTOR/GSK3B/EPM2AIP1/SNCA/PARK7/IRS1
GO:1901654	response to ketone	3.87113252452545	2.9252201986174	3569/2056/3297/2353/598/207/1536/4747/9131/7040	5970/572/598/23411/8648/2353/6198/6720	IL6/EPO/HSF1/FOS/BCL2L1/AKT1/CYBB/NEFL/AIFM1/TGFB1	RELA/BAD/BCL2L1/SIRT1/NCOA1/FOS/RPS6KB1/SREBF1
GO:0048659	smooth muscle cell proliferation	7.08241291418861	3.42516692347201	283/3569/7124/207/27035/4217/4854/2475	3725/4193/2475/6772/4217/6198/7048/7520/7128/4313	ANG/IL6/TNF/AKT1/NOX1/MAP3K5/NOTCH3/MTOR	JUN/MDM2/MTOR/STAT1/MAP3K5/RPS6KB1/TGFBR2/XRCC5/TNFAIP3/MMP2
GO:0072001	renal system development	2.54043071921983	2.38892982887088	847/596/5154/10736/7422/3976/2668/2737/4763/7248/4854/5310/65250/7040	4609/4088/120892/7917/581/8826/6772/10018/7046	CAT/BCL2/PDGFA/SIX2/VEGFA/LIF/GDNF/GLI3/NF1/TSC1/NOTCH3/PKD1/C5orf42/TGFB1	MYC/SMAD3/LRRK2/BAG6/BAX/IQGAP1/STAT1/BCL2L11/TGFBR1
GO:0007254	JNK cascade	3.29763140978094	2.74103966759334	3553/7124/7476/7074/207/27035/1616/959/4217/8737/59341	7316/1616/6885/5599/83737/4217/8737/6788	IL1B/TNF/WNT7A/TIAM1/AKT1/NOX1/DAXX/CD40LG/MAP3K5/RIPK1/TRPV4	UBC/DAXX/MAP3K7/MAPK8/ITCH/MAP3K5/RIPK1/STK3
GO:0051205	protein insertion into membrane	19.0438213914849	5.23289391086001	596/7157/10971/841/65055	7157/7534/7532/572/5599/7531/637/7917/581/10018/841	BCL2/TP53/YWHAQ/CASP8/REEP1	TP53/YWHAZ/YWHAG/BAD/MAPK8/YWHAE/BID/BAG6/BAX/BCL2L11/CASP8
GO:0070507	regulation of microtubule cytoskeleton organization	4.17356475300401	3.36400322841001	3925/2042/4137/25978/2288/6622/6683/59341	7514/1111/4137/6622/11186/6249	STMN1/EPHA3/MAPT/CHMP2B/FKBP4/SNCA/SPAST/TRPV4	XPO1/CHEK1/MAPT/SNCA/RASSF1/CLIP1
GO:0010631	epithelial cell migration	2.80744295697567	2.54573217285082	348/5216/7476/7422/207/2876/3315/6239/4780/4763/57449/7040	3725/3315/3164/387/7046/8823/7048/4627	APOE/PFN1/WNT7A/VEGFA/AKT1/GPX1/HSPB1/RREB1/NFE2L2/NF1/PLEKHG5/TGFB1	JUN/HSPB1/NR4A1/RHOA/TGFBR1/FGF16/TGFBR2/MYH9
GO:0007584	response to nutrient	3.28521562887062	2.83711115649037	847/2056/3297/5179/1536/2281/7494/6566/7040/2475	4193/5970/2475/8648/6772/6198/7048	CAT/EPO/HSF1/PENK/CYBB/FKBP1B/XBP1/SLC16A1/TGFB1/MTOR	MDM2/RELA/MTOR/NCOA1/STAT1/RPS6KB1/TGFBR2
GO:0043620	regulation of DNA-templated transcription in response to stress	6.97670525875296	4.21755628636479	7157/2056/1387/7422/4780/26287	7157/3725/7316/1111/3309/3516	TP53/EPO/CREBBP/VEGFA/NFE2L2/ANKRD2	TP53/JUN/UBC/CHEK1/HSPA5/RBPJ
GO:0090559	regulation of membrane permeability	19.7673315664667	4.21755628636479	596/7157/598/10971/841/2475	7157/7534/7532/3303/572/5599/1386/2475/7531/598/637/2932/581/10018/841/8996/578	BCL2/TP53/BCL2L1/YWHAQ/CASP8/MTOR	TP53/YWHAZ/YWHAG/HSPA1A/BAD/MAPK8/ATF2/MTOR/YWHAE/BCL2L1/BID/GSK3B/BAX/BCL2L11/CASP8/NOL3/BAK1
GO:0090132	epithelium migration	2.77001038421599	2.51178907721281	348/5216/7476/7422/207/2876/3315/6239/4780/4763/57449/7040	3725/3315/3164/387/7046/8823/7048/4627	APOE/PFN1/WNT7A/VEGFA/AKT1/GPX1/HSPB1/RREB1/NFE2L2/NF1/PLEKHG5/TGFB1	JUN/HSPB1/NR4A1/RHOA/TGFBR1/FGF16/TGFBR2/MYH9
GO:0042326	negative regulation of phosphorylation	3.01088085240869	2.04765413903218	23435/348/3082/3553/4908/3569/3976/207/3315/7078/4763/11315/5621/6622/7249/7040/2475/1756	3725/4609/7532/3315/120892/2475/23411/83737/581/4067/6622/30837/11315/7128/578/1605	TARDBP/APOE/HGF/IL1B/NTF3/IL6/LIF/AKT1/HSPB1/TIMP3/NF1/PARK7/PRNP/SNCA/TSC2/TGFB1/MTOR/DMD	JUN/MYC/YWHAG/HSPB1/LRRK2/MTOR/SIRT1/ITCH/BAX/LYN/SNCA/SOCS7/PARK7/TNFAIP3/BAK1/DAG1
GO:0016049	cell growth	2.75345366934152	1.95825551757755	348/23025/596/7157/3569/4137/7074/7422/351/207/1410/80208/57142/1020/7349/4131/58/7040/2475/2273	7157/1457/351/4088/2475/23411/2932/83737/4137/8826/2064/7046/1410/7048/54512/6880/57521	APOE/UNC13A/BCL2/TP53/IL6/MAPT/TIAM1/VEGFA/APP/AKT1/CRYAB/SPG11/RTN4/CDK5/UCN/MAP1B/ACTA1/TGFB1/MTOR/FHL1	TP53/CSNK2A1/APP/SMAD3/MTOR/SIRT1/GSK3B/ITCH/MAPT/IQGAP1/ERBB2/TGFBR1/CRYAB/TGFBR2/EXOSC4/TAF9/RPTOR
GO:0045444	fat cell differentiation	3.9346738412159	2.61644695543001	3569/7124/207/2876/7494/6272/1432/26580/59341/7040/2475	4088/1386/2475/23411/2932/6789/3164/30837/6788/6720	IL6/TNF/AKT1/GPX1/XBP1/SORT1/MAPK14/BSCL2/TRPV4/TGFB1/MTOR	SMAD3/ATF2/MTOR/SIRT1/GSK3B/STK4/NR4A1/SOCS7/STK3/SREBF1
GO:0031065	positive regulation of histone deacetylation	10.38753894081	9.41920903954802	7157/7422/7040	7157/6720	TP53/VEGFA/TGFB1	TP53/SREBF1
GO:0048714	positive regulation of oligodendrocyte differentiation	10.38753894081	9.41920903954802	170825/3065/2475	2475/6009	GSX2/HDAC1/MTOR	MTOR/RHEB
GO:0009896	positive regulation of catabolic process	3.89532710280374	2.20762711864407	7415/348/3553/7124/3297/1191/29978/207/4287/7494/4780/5708/6622/10236/8570	7316/29979/1457/4193/10197/10273/120892/7917/2932/581/6622/7324/7128/3667/29116/1950	VCP/APOE/IL1B/TNF/HSF1/CLU/UBQLN2/AKT1/ATXN3/XBP1/NFE2L2/PSMD2/SNCA/HNRNPR/KHSRP	UBC/UBQLN1/CSNK2A1/MDM2/PSME3/STUB1/LRRK2/BAG6/GSK3B/BAX/SNCA/UBE2E1/TNFAIP3/IRS1/MYLIP/EGF
GO:0031345	negative regulation of cell projection organization	3.24610591900311	2.94350282485876	2664/2670/7431/3956/2288/57142/1020/1809/59341	4193/2932/1600/387/23557/2664	GDI1/GFAP/VIM/LGALS1/FKBP4/RTN4/CDK5/DPYSL3/TRPV4	MDM2/GSK3B/DAB1/RHOA/SNAPIN/GDI1
GO:0045471	response to ethanol	3.92806094400377	3.16612068556236	6647/3709/847/929/5179/1536/6531/841	572/329/841/6198/1978/578	SOD1/ITPR2/CAT/CD14/PENK/CYBB/SLC6A3/CASP8	BAD/BIRC2/CASP8/RPS6KB1/EIF4EBP1/BAK1
GO:1903053	regulation of extracellular matrix organization	10.0524570394935	6.07690905777292	1471/2876/11315/7040	4088/3312/11315/1605	CST3/GPX1/PARK7/TGFB1	SMAD3/HSPA8/PARK7/DAG1
GO:0045727	positive regulation of translation	5.74048204623709	3.47023490930717	27303/3569/7124/6256/7349/7040/2475	2099/2475/2064/6256/66037/6198/602	RBMS3/IL6/TNF/RXRA/UCN/TGFB1/MTOR	ESR1/MTOR/ERBB2/RXRA/BOLL/RPS6KB1/BCL3
GO:0045687	positive regulation of glial cell differentiation	7.30373831775701	5.88700564971751	170825/3976/3065/2475	5970/2475/6009	GSX2/LIF/HDAC1/MTOR	RELA/MTOR/RHEB
GO:0048754	branching morphogenesis of an epithelial tube	4.18290158690334	2.8447275622796	596/7124/2637/10736/7422/2668/2737/5310/7040	2099/4609/6789/581/7048/578/1605/1950	BCL2/TNF/GBX2/SIX2/VEGFA/GDNF/GLI3/PKD1/TGFB1	ESR1/MYC/STK4/BAX/TGFBR2/BAK1/DAG1/EGF
GO:0032868	response to insulin	4.2914620624109	2.39471416259695	847/3553/3569/6464/207/7494/6272/23038/7249/7248/59341/2475	5970/7532/2475/23411/9852/6772/4067/30837/6198/10458/1978/3667/6720	CAT/IL1B/IL6/SHC1/AKT1/XBP1/SORT1/WDTC1/TSC2/TSC1/TRPV4/MTOR	RELA/YWHAG/MTOR/SIRT1/EPM2AIP1/STAT1/LYN/SOCS7/RPS6KB1/BAIAP2/EIF4EBP1/IRS1/SREBF1
GO:0009411	response to UV	8.23402477015424	3.06315741123513	847/596/7157/1387/207/2876/2966/3713	7157/4193/5970/4609/5599/23411/1111/2071/581/7319/578/602/2068	CAT/BCL2/TP53/CREBBP/AKT1/GPX1/GTF2H2/IVL	TP53/MDM2/RELA/MYC/MAPK8/SIRT1/CHEK1/ERCC3/BAX/UBE2A/BAK1/BCL3/ERCC2
GO:0031056	regulation of histone modification	4.39794995477841	3.03845452888646	7157/3553/7422/3976/4842/6622/7349/7040	7157/5599/7334/23411/1111/6622/6720	TP53/IL1B/VEGFA/LIF/NOS1/SNCA/UCN/TGFB1	TP53/MAPK8/UBE2N/SIRT1/CHEK1/SNCA/SREBF1
GO:0019218	regulation of steroid metabolic process	6.23252336448598	3.76768361581921	6647/348/3553/7124/6615/11218	10273/6615/4790/23411/11218/6720	SOD1/APOE/IL1B/TNF/SNAI1/DDX20	STUB1/SNAI1/NFKB1/SIRT1/DDX20/SREBF1
GO:1900034	regulation of cellular response to heat	10.2508607968519	3.71810883140054	3297/1387/2288/1410/26353/2475	9531/3312/3303/2475/7531/23411/2932/1410/573/57521	HSF1/CREBBP/FKBP4/CRYAB/HSPB8/MTOR	BAG3/HSPA8/HSPA1A/MTOR/YWHAE/SIRT1/GSK3B/CRYAB/BAG1/RPTOR
GO:0048255	mRNA stabilization	9.1654755360088	5.54071119973413	23435/2668/1432/2475	2475/4904/1660/66037	TARDBP/GDNF/MAPK14/MTOR	MTOR/YBX1/DHX9/BOLL
GO:0009615	response to virus	4.35661583866208	2.16889681831698	3925/5551/596/3559/3569/7124/3669/5179/598/1191/3315/29110/23586/1432	5970/3315/56915/572/598/329/83737/3551/1147/6772/10018/1072/8772/54512/22948/7128/602	STMN1/PRF1/BCL2/IL2RA/IL6/TNF/ISG20/PENK/BCL2L1/CLU/HSPB1/TBK1/DDX58/MAPK14	RELA/HSPB1/EXOSC5/BAD/BCL2L1/BIRC2/ITCH/IKBKB/CHUK/STAT1/BCL2L11/CFL1/FADD/EXOSC4/CCT5/TNFAIP3/BCL3
GO:1901653	cellular response to peptide	3.84407279881948	2.16889681831698	328/3553/3569/3297/6464/3718/207/837/7494/23038/5905/7249/7248/7040	4193/5970/7532/4790/23411/6772/3164/4067/30837/6198/10458/1978/10768/3667/6720	APEX1/IL1B/IL6/HSF1/SHC1/JAK3/AKT1/CASP4/XBP1/WDTC1/RANGAP1/TSC2/TSC1/TGFB1	MDM2/RELA/YWHAG/NFKB1/SIRT1/STAT1/NR4A1/LYN/SOCS7/RPS6KB1/BAIAP2/EIF4EBP1/AHCYL1/IRS1/SREBF1
GO:0008630	intrinsic apoptotic signaling pathway in response to DNA damage	10.0275747200888	3.26408234043743	596/7157/7124/598/6615/1191/597	7157/572/6615/598/23411/7917/581/10018/64782/27429/578/6880/602	BCL2/TP53/TNF/BCL2L1/SNAI1/CLU/BCL2A1	TP53/BAD/SNAI1/BCL2L1/SIRT1/BAG6/BAX/BCL2L11/AEN/HTRA2/BAK1/TAF9/BCL3
GO:0048762	mesenchymal cell differentiation	3.40575047239671	2.57355438239017	596/3082/2042/2637/10736/6615/2668/2066/57142/7040	4088/6615/2932/6772/7046/7048/1605/3516	BCL2/HGF/EPHA3/GBX2/SIX2/SNAI1/GDNF/ERBB4/RTN4/TGFB1	SMAD3/SNAI1/GSK3B/STAT1/TGFBR1/TGFBR2/DAG1/RBPJ
GO:0018107	peptidyl-threonine phosphorylation	11.1295060080107	3.66982170372001	596/207/1020/7443/7040/2475	5599/3093/120892/2475/2932/1111/7046/7048/7443/1950/1195	BCL2/AKT1/CDK5/VRK1/TGFB1/MTOR	MAPK8/UBE2K/LRRK2/MTOR/GSK3B/CHEK1/TGFBR1/TGFBR2/VRK1/EGF/CLK1
GO:0051493	regulation of cytoskeleton organization	2.69973165540853	1.98176427812273	3925/5216/4908/2042/4137/5154/7114/25978/2288/6622/824/1020/6683/7248/59341/7040/2475	4088/2475/7514/1111/4137/6622/387/2934/7046/11186/7114/10458/6249/253260	STMN1/PFN1/NTF3/EPHA3/MAPT/PDGFA/TMSB4X/CHMP2B/FKBP4/SNCA/CAPN2/CDK5/SPAST/TSC1/TRPV4/TGFB1/MTOR	SMAD3/MTOR/XPO1/CHEK1/MAPT/SNCA/RHOA/GSN/TGFBR1/RASSF1/TMSB4X/BAIAP2/CLIP1/RICTOR
GO:0043489	RNA stabilization	8.90360480640854	5.38240516545601	23435/2668/1432/2475	2475/4904/1660/66037	TARDBP/GDNF/MAPK14/MTOR	MTOR/YBX1/DHX9/BOLL
GO:0048608	reproductive structure development	3.26209658855485	1.97200189251621	6647/283/596/3297/6256/7476/682/598/6615/1471/7422/3976/207/2288/1432/841/5310	2099/6615/598/23411/329/6789/8648/581/10018/7046/6256/8204/841/578/6788/55224/3516	SOD1/ANG/BCL2/HSF1/RXRA/WNT7A/BSG/BCL2L1/SNAI1/CST3/VEGFA/LIF/AKT1/FKBP4/MAPK14/CASP8/PKD1	ESR1/SNAI1/BCL2L1/SIRT1/BIRC2/STK4/NCOA1/BAX/BCL2L11/TGFBR1/RXRA/NRIP1/CASP8/BAK1/STK3/ETNK2/RBPJ
GO:0031334	positive regulation of protein complex assembly	6.16005216257335	2.40956510314019	7415/5216/7157/7124/4137/7422/23064/355/2966/7040/2475	7157/3725/10273/2475/637/2932/2071/4137/581/10018/2934/2965/10458/6249/2068/355/253260	VCP/PFN1/TP53/TNF/MAPT/VEGFA/SETX/FAS/GTF2H2/TGFB1/MTOR	TP53/JUN/STUB1/MTOR/BID/GSK3B/ERCC3/MAPT/BAX/BCL2L11/GSN/GTF2H1/BAIAP2/CLIP1/ERCC2/FAS/RICTOR
GO:0045685	regulation of glial cell differentiation	5.56475300400534	4.20500403551251	170825/3976/3065/4763/2475	5970/2475/1600/6009	GSX2/LIF/HDAC1/NF1/MTOR	RELA/MTOR/DAB1/RHEB
GO:0061458	reproductive system development	3.23027125598359	1.95276284966239	6647/283/596/3297/6256/7476/682/598/6615/1471/7422/3976/207/2288/1432/841/5310	2099/6615/598/23411/329/6789/8648/581/10018/7046/6256/8204/841/578/6788/55224/3516	SOD1/ANG/BCL2/HSF1/RXRA/WNT7A/BSG/BCL2L1/SNAI1/CST3/VEGFA/LIF/AKT1/FKBP4/MAPK14/CASP8/PKD1	ESR1/SNAI1/BCL2L1/SIRT1/BIRC2/STK4/NCOA1/BAX/BCL2L11/TGFBR1/RXRA/NRIP1/CASP8/BAK1/STK3/ETNK2/RBPJ
GO:0071229	cellular response to acid chemical	3.42984776347499	2.66581387911737	7124/2042/3297/3949/598/1536/7494/23064/824	598/4067/27429/7520/4313/6720/57521	TNF/EPHA3/HSF1/LDLR/BCL2L1/CYBB/XBP1/SETX/CAPN2	BCL2L1/LYN/HTRA2/XRCC5/MMP2/SREBF1/RPTOR
GO:0060135	maternal process involved in female pregnancy	6.8339071979013	4.13123203488948	6256/682/3976/207/2475	2099/2475/6256/7319/23633	RXRA/BSG/LIF/AKT1/MTOR	ESR1/MTOR/RXRA/UBE2A/KPNA6
GO:0048025	negative regulation of mRNA splicing, via spliceosome	12.3010329562223	7.43621766280107	5725/8683/6434	10921/27316/6434	PTBP1/SRSF9/TRA2B	RNPS1/RBMX/TRA2B
GO:0018210	peptidyl-threonine modification	10.5799007730472	3.48859594057334	596/207/1020/7443/7040/2475	5599/3093/120892/2475/2932/1111/7046/7048/7443/1950/1195	BCL2/AKT1/CDK5/VRK1/TGFB1/MTOR	MAPK8/UBE2K/LRRK2/MTOR/GSK3B/CHEK1/TGFBR1/TGFBR2/VRK1/EGF/CLK1
GO:0010821	regulation of mitochondrion organization	7.79065420560748	2.35480225988701	8878/596/7157/3082/598/207/2876/10971/11315/841/4000	7157/7534/7532/3303/572/5599/120892/7531/598/637/2932/581/10018/11315/841/27429/7332/8996/578/59286/81631/6720	SQSTM1/BCL2/TP53/HGF/BCL2L1/AKT1/GPX1/YWHAQ/PARK7/CASP8/LMNA	TP53/YWHAZ/YWHAG/HSPA1A/BAD/MAPK8/LRRK2/YWHAE/BCL2L1/BID/GSK3B/BAX/BCL2L11/PARK7/CASP8/HTRA2/UBE2L3/NOL3/BAK1/UBL5/MAP1LC3B/SREBF1
GO:0071479	cellular response to ionizing radiation	10.7457299387689	4.06000389635691	7157/598/1410/1432/7040	7157/598/23411/1936/7158/3014/1410/7520	TP53/BCL2L1/CRYAB/MAPK14/TGFB1	TP53/BCL2L1/SIRT1/EEF1D/TP53BP1/H2AFX/CRYAB/XRCC5
GO:0043255	regulation of carbohydrate biosynthetic process	6.6505584682015	3.44605208763952	3569/4485/207/6622/7040/2475	4790/2475/2932/9852/6622/3667/1950	IL6/MST1/AKT1/SNCA/TGFB1/MTOR	NFKB1/MTOR/GSK3B/EPM2AIP1/SNCA/IRS1/EGF
GO:0003012	muscle system process	2.22590120160214	1.957238241984	6647/3553/7074/7431/2668/1410/2281/26287/4842/8837/7349/9997/58/2475/1756/8291	2010/2475/2932/1147/1674/126393/2934/1410/6198/8996/6426	SOD1/IL1B/TIAM1/VIM/GDNF/CRYAB/FKBP1B/ANKRD2/NOS1/CFLAR/UCN/SCO2/ACTA1/MTOR/DMD/DYSF	EMD/MTOR/GSK3B/CHUK/DES/HSPB6/GSN/CRYAB/RPS6KB1/NOL3/SRSF1
GO:0071375	cellular response to peptide hormone stimulus	4.07177049073561	2.13327033996732	328/3553/3569/3297/6464/3718/207/7494/23038/5905/7249/7248/7040	4193/5970/7532/4790/23411/6772/3164/4067/30837/6198/10458/1978/10768/3667/6720	APEX1/IL1B/IL6/HSF1/SHC1/JAK3/AKT1/XBP1/WDTC1/RANGAP1/TSC2/TSC1/TGFB1	MDM2/RELA/YWHAG/NFKB1/SIRT1/STAT1/NR4A1/LYN/SOCS7/RPS6KB1/BAIAP2/EIF4EBP1/AHCYL1/IRS1/SREBF1
GO:0001935	endothelial cell proliferation	5.71791134356512	3.02451666407505	348/283/7422/207/7494/4763/2475	3725/2475/23411/6772/3164/7046/57521/253260	APOE/ANG/VEGFA/AKT1/XBP1/NF1/MTOR	JUN/MTOR/SIRT1/STAT1/NR4A1/TGFBR1/RPTOR/RICTOR
GO:0046777	protein autophosphorylation	4.48134976428749	2.29228538573071	3718/5154/7422/207/2066/54822/1020/8737/11035/7443/2475	3725/10783/120892/2475/2932/1198/6789/8826/2064/4067/8737/7443/1195	JAK3/PDGFA/VEGFA/AKT1/ERBB4/TRPM7/CDK5/RIPK1/RIPK3/VRK1/MTOR	JUN/NEK6/LRRK2/MTOR/GSK3B/CLK3/STK4/IQGAP1/ERBB2/LYN/RIPK1/VRK1/CLK1
GO:0007507	heart development	2.05433072358818	1.81506056543015	6256/6464/6615/7422/6445/2737/2280/4763/2066/57142/27063/1432/7249/7248/5310/65250/4000/7040/2475	3725/4193/4088/6615/1386/2475/6789/2064/7046/6256/7048/6788/3516	RXRA/SHC1/SNAI1/VEGFA/SGCG/GLI3/FKBP1A/NF1/ERBB4/RTN4/ANKRD1/MAPK14/TSC2/TSC1/PKD1/C5orf42/LMNA/TGFB1/MTOR	JUN/MDM2/SMAD3/SNAI1/ATF2/MTOR/STK4/ERBB2/TGFBR1/RXRA/TGFBR2/STK3/RBPJ
GO:0045844	positive regulation of striated muscle tissue development	5.10862570859507	3.86033157358526	596/2066/1432/7040/2475	9099/2475/6198/3516	BCL2/ERBB4/MAPK14/TGFB1/MTOR	USP2/MTOR/RPS6KB1/RBPJ
GO:0048636	positive regulation of muscle organ development	5.10862570859507	3.86033157358526	596/2066/1432/7040/2475	9099/2475/6198/3516	BCL2/ERBB4/MAPK14/TGFB1/MTOR	USP2/MTOR/RPS6KB1/RBPJ
GO:0010639	negative regulation of organelle organization	3.59568655643422	2.17366362451108	3925/5216/3082/7114/598/3976/207/2876/2288/3178/6622/4000	1457/3303/3178/120892/598/1111/65057/6622/2934/7114/8996/7520	STMN1/PFN1/HGF/TMSB4X/BCL2L1/LIF/AKT1/GPX1/FKBP4/HNRNPA1/SNCA/LMNA	CSNK2A1/HSPA1A/HNRNPA1/LRRK2/BCL2L1/CHEK1/ACD/SNCA/GSN/TMSB4X/NOL3/XRCC5
GO:0031333	negative regulation of protein complex assembly	4.86915887850467	2.94350282485876	3925/5216/7114/1191/2288/11315/6622	2932/329/6622/2934/11315/7114/1978	STMN1/PFN1/TMSB4X/CLU/FKBP4/PARK7/SNCA	GSK3B/BIRC2/SNCA/GSN/PARK7/TMSB4X/EIF4EBP1
GO:1901863	positive regulation of muscle tissue development	5.02622851974676	3.79806816110807	596/2066/1432/7040/2475	9099/2475/6198/3516	BCL2/ERBB4/MAPK14/TGFB1/MTOR	USP2/MTOR/RPS6KB1/RBPJ
GO:0009895	negative regulation of catabolic process	3.3388518024032	2.69120258272801	3077/3553/7124/1471/207/7078/11315/26580	5970/4088/7917/4194/11315/6880	HFE/IL1B/TNF/CST3/AKT1/TIMP3/PARK7/BSCL2	RELA/SMAD3/BAG6/MDM4/PARK7/TAF9
GO:0044089	positive regulation of cellular component biogenesis	4.18656651235916	1.87063730925603	7415/5216/7157/7124/4137/3297/7476/1191/7422/23064/355/1809/7376/7248/2966/7040/2475	7157/3725/4088/10273/2475/637/2932/2071/4137/581/8826/10018/387/997/2934/7046/2965/10458/1605/6249/2068/355/253260	VCP/PFN1/TP53/TNF/MAPT/HSF1/WNT7A/CLU/VEGFA/SETX/FAS/DPYSL3/NR1H2/TSC1/GTF2H2/TGFB1/MTOR	TP53/JUN/SMAD3/STUB1/MTOR/BID/GSK3B/ERCC3/MAPT/BAX/IQGAP1/BCL2L11/RHOA/CDC34/GSN/TGFBR1/GTF2H1/BAIAP2/DAG1/CLIP1/ERCC2/FAS/RICTOR
GO:0010212	response to ionizing radiation	7.18287267183668	2.67211603958809	596/7157/598/836/2876/1410/1432/7040	7157/10524/4609/598/23411/581/1936/7158/64782/3014/1410/7520/578	BCL2/TP53/BCL2L1/CASP3/GPX1/CRYAB/MAPK14/TGFB1	TP53/KAT5/MYC/BCL2L1/SIRT1/BAX/EEF1D/TP53BP1/AEN/H2AFX/CRYAB/XRCC5/BAK1
GO:0042990	regulation of transcription factor import into nucleus	5.31180968564146	3.21109399075501	3553/7124/4763/23586/5310/2475	4088/2475/2932/387/8996/602	IL1B/TNF/NF1/DDX58/PKD1/MTOR	SMAD3/MTOR/GSK3B/RHOA/NOL3/BCL3
GO:0006403	RNA localization	3.08540760618118	2.33148738602674	6311/3178/64779/7248/51010/55308/8570/2733/8683/10073	3178/10921/7514/10576/6428/22948/54715/6426	ATXN2/HNRNPA1/MTHFSD/TSC1/EXOSC3/DDX19A/KHSRP/GLE1/SRSF9/SNUPN	HNRNPA1/RNPS1/XPO1/CCT2/SRSF3/CCT5/RBFOX1/SRSF1
GO:0007569	cell aging	5.19376947040498	3.13973634651601	6647/596/7157/1432/4000/2475	7157/10783/2475/23411/1111/3014	SOD1/BCL2/TP53/MAPK14/LMNA/MTOR	TP53/NEK6/MTOR/SIRT1/CHEK1/H2AFX
GO:0098754	detoxification	7.93196550698781	0	6647/348/847/7296/2936/7124/6648/9973/9588/2876/6649/7001/4501/4780/11315/538	11315	SOD1/APOE/CAT/TXNRD1/GSR/TNF/SOD2/CCS/PRDX6/GPX1/SOD3/PRDX2/MT1X/NFE2L2/PARK7/ATP7A	PARK7
GO:0006801	superoxide metabolic process	10.7412032907127	0	6647/5446/7124/6648/9973/1536/6649/7001/4780/27035/11315/538/7040	11315	SOD1/PON3/TNF/SOD2/CCS/CYBB/SOD3/PRDX2/NFE2L2/NOX1/PARK7/ATP7A/TGFB1	PARK7
GO:0071276	cellular response to cadmium ion	25.1178907721281	0	6647/4493/4489/1536/4494/4495/4496/4501		SOD1/MT1E/MT1A/CYBB/MT1F/MT1G/MT1H/MT1X
GO:0019430	removal of superoxide radicals	18.4288872512896	0	6647/7124/6648/9973/6649/7001/4780/11315/538	11315	SOD1/TNF/SOD2/CCS/SOD3/PRDX2/NFE2L2/PARK7/ATP7A	PARK7
GO:0098869	cellular oxidant detoxification	7.93753570748429	0	6647/348/847/7296/2936/7124/6648/9973/9588/2876/6649/7001/4780/11315/538	11315	SOD1/APOE/CAT/TXNRD1/GSR/TNF/SOD2/CCS/PRDX6/GPX1/SOD3/PRDX2/NFE2L2/PARK7/ATP7A	PARK7
GO:0045454	cell redox homeostasis	8.67558727326792	0	328/7296/2936/3569/7295/9588/2876/1536/7001/4780/5034/4842/9131/9997	7295	APEX1/TXNRD1/GSR/IL6/TXN/PRDX6/GPX1/CYBB/PRDX2/NFE2L2/P4HB/NOS1/AIFM1/SCO2	TXN
GO:1990748	cellular detoxification	7.76308437325387	0	6647/348/847/7296/2936/7124/6648/9973/9588/2876/6649/7001/4780/11315/538	11315	SOD1/APOE/CAT/TXNRD1/GSR/TNF/SOD2/CCS/PRDX6/GPX1/SOD3/PRDX2/NFE2L2/PARK7/ATP7A	PARK7
GO:0071450	cellular response to oxygen radical	16.9545762711864	0	6647/7124/6648/9973/6649/7001/4780/11315/538	11315	SOD1/TNF/SOD2/CCS/SOD3/PRDX2/NFE2L2/PARK7/ATP7A	PARK7
GO:0071451	cellular response to superoxide	16.9545762711864	0	6647/7124/6648/9973/6649/7001/4780/11315/538	11315	SOD1/TNF/SOD2/CCS/SOD3/PRDX2/NFE2L2/PARK7/ATP7A	PARK7
GO:0010970	transport along microtubule	6.99446215808021	0	6647/22920/4137/1639/4744/3797/351/80208/3916/4747/23299/547/6683/4131/5861	351/4137	SOD1/KIFAP3/MAPT/DCTN1/NEFH/KIF3C/APP/SPG11/LAMP1/NEFL/BICD2/KIF1A/SPAST/MAP1B/RAB1A	APP/MAPT
GO:0000303	response to superoxide	15.138014527845	0	6647/7124/6648/9973/6649/7001/4780/11315/538	11315	SOD1/TNF/SOD2/CCS/SOD3/PRDX2/NFE2L2/PARK7/ATP7A	PARK7
GO:0000305	response to oxygen radical	14.6160140268849	0	6647/7124/6648/9973/6649/7001/4780/11315/538	11315	SOD1/TNF/SOD2/CCS/SOD3/PRDX2/NFE2L2/PARK7/ATP7A	PARK7
GO:0046686	response to cadmium ion	12.0759090250616	0	6647/847/4493/4489/1536/4494/4495/4496/4501/5621		SOD1/CAT/MT1E/MT1A/CYBB/MT1F/MT1G/MT1H/MT1X/PRNP
GO:0046688	response to copper ion	17.94135055152	0	6647/6649/4495/4501/11315/5621/6622/538	6622/11315	SOD1/SOD3/MT1G/MT1X/PARK7/PRNP/SNCA/ATP7A	SNCA/PARK7
GO:0010043	response to zinc ion	9.96262494567579	0	7781/55676/4493/4489/4494/4490/4495/4496/4499/4501/538		SLC30A3/SLC30A6/MT1E/MT1A/MT1F/MT1B/MT1G/MT1H/MT1M/MT1X/ATP7A
GO:0051353	positive regulation of oxidoreductase activity	10.0204351484553	0	348/3553/7124/9973/207/2668/11315/6622/11035/538	6622/11315	APOE/IL1B/TNF/CCS/AKT1/GDNF/PARK7/SNCA/RIPK3/ATP7A	SNCA/PARK7
GO:0048678	response to axon injury	8.63427495291902	0	6647/1270/596/2056/1471/3956/2281/4747/1809/5905/4671		SOD1/CNTF/BCL2/EPO/CST3/LGALS1/FKBP1B/NEFL/DPYSL3/RANGAP1/NAIP
GO:0030705	cytoskeleton-dependent intracellular transport	5.69710224166211	0	6647/22920/4137/1639/4744/3797/351/80208/3916/4747/23299/547/6683/4131/5861	351/4137	SOD1/KIFAP3/MAPT/DCTN1/NEFH/KIF3C/APP/SPG11/LAMP1/NEFL/BICD2/KIF1A/SPAST/MAP1B/RAB1A	APP/MAPT
GO:1903409	reactive oxygen species biosynthetic process	6.72800645682002	0	6647/3553/3569/7124/1191/207/1536/11315/4842/6622/8570/2475	2475/6622/11315	SOD1/IL1B/IL6/TNF/CLU/AKT1/CYBB/PARK7/NOS1/SNCA/KHSRP/MTOR	MTOR/SNCA/PARK7
GO:0042743	hydrogen peroxide metabolic process	9.85731178557351	0	6647/847/9588/2876/1536/7001/27035/11315/6622	6622/11315	SOD1/CAT/PRDX6/GPX1/CYBB/PRDX2/NOX1/PARK7/SNCA	SNCA/PARK7
GO:0050730	regulation of peptidyl-tyrosine phosphorylation	3.9613495960716	0	1270/7157/3082/4908/3569/2056/3297/6464/5154/7422/3976/351/3065/2066/3562/1489/7040/2475	7157/351/2475	CNTF/TP53/HGF/NTF3/IL6/EPO/HSF1/SHC1/PDGFA/VEGFA/LIF/APP/HDAC1/ERBB4/IL3/CTF1/TGFB1/MTOR	TP53/APP/MTOR
GO:0061564	axon development	2.8965677000888	0	348/3925/1270/9048/596/152330/2042/4137/4744/2637/2664/7476/7074/7422/57679/351/2737/2281/80208/57142/4747/1020/6683/55118/8882/4131/729920	351/4137/2664	APOE/STMN1/CNTF/ARTN/BCL2/CNTN4/EPHA3/MAPT/NEFH/GBX2/GDI1/WNT7A/TIAM1/VEGFA/ALS2/APP/GLI3/FKBP1B/SPG11/RTN4/NEFL/CDK5/SPAST/CRTAC1/ZPR1/MAP1B/ISPD	APP/MAPT/GDI1
GO:0043112	receptor metabolic process	4.64763603925067	0	348/10133/4908/7124/7422/57679/29978/3065/6311/2890/6622/823/1020/2966/7040	10133/6622	APOE/OPTN/NTF3/TNF/VEGFA/ALS2/UBQLN2/HDAC1/ATXN2/GRIA1/SNCA/CAPN1/CDK5/GTF2H2/TGFB1	OPTN/SNCA
GO:0072384	organelle transport along microtubule	7.35875706214689	0	22920/4137/4744/3797/3916/4747/23299/6683/4131/5861	4137	KIFAP3/MAPT/NEFH/KIF3C/LAMP1/NEFL/BICD2/SPAST/MAP1B/RAB1A	MAPT
GO:0043524	negative regulation of neuron apoptotic process	4.92048233409225	0	6647/348/1270/596/4908/598/6648/2668/3065/4747/11315/6622/4671/8882	598/6622/11315	SOD1/APOE/CNTF/BCL2/NTF3/BCL2L1/SOD2/GDNF/HDAC1/NEFL/PARK7/SNCA/NAIP/ZPR1	BCL2L1/SNCA/PARK7
GO:0060688	regulation of morphogenesis of a branching structure	8.15123859191656	0	3082/7124/6256/5154/10736/7422/2668/57142/7040	6256	HGF/TNF/RXRA/PDGFA/SIX2/VEGFA/GDNF/RTN4/TGFB1	RXRA
GO:0050731	positive regulation of peptidyl-tyrosine phosphorylation	4.36074492571668	0	1270/7157/3082/4908/3569/2056/3297/7422/3976/3065/2066/3562/1489/7040/2475	7157/2475	CNTF/TP53/HGF/NTF3/IL6/EPO/HSF1/VEGFA/LIF/HDAC1/ERBB4/IL3/CTF1/TGFB1/MTOR	TP53/MTOR
GO:0045104	intermediate filament cytoskeleton organization	9.18947223370539	0	6647/4744/2670/9118/7431/51542/4287/4747		SOD1/NEFH/GFAP/INA/VIM/VPS54/ATXN3/NEFL
GO:0051961	negative regulation of nervous system development	3.52293251479158	0	1270/152330/2664/2670/7476/7431/351/3956/2737/2288/9896/4763/2066/57142/1020/1809/4854/59341/7040	351/2664	CNTF/CNTN4/GDI1/GFAP/WNT7A/VIM/APP/LGALS1/GLI3/FKBP4/FIG4/NF1/ERBB4/RTN4/CDK5/DPYSL3/NOTCH3/TRPV4/TGFB1	APP/GDI1
GO:0007260	tyrosine phosphorylation of STAT protein	6.63324580249861	0	1270/3569/2056/3297/3718/3976/3065/2066/3562/1489		CNTF/IL6/EPO/HSF1/JAK3/LIF/HDAC1/ERBB4/IL3/CTF1
GO:0045103	intermediate filament-based process	8.97067527576002	0	6647/4744/2670/9118/7431/51542/4287/4747		SOD1/NEFH/GFAP/INA/VIM/VPS54/ATXN3/NEFL
GO:0050768	negative regulation of neurogenesis	3.60735665344392	0	1270/152330/2664/2670/7476/7431/351/3956/2737/2288/4763/2066/57142/1020/1809/4854/59341/7040	351/2664	CNTF/CNTN4/GDI1/GFAP/WNT7A/VIM/APP/LGALS1/GLI3/FKBP4/NF1/ERBB4/RTN4/CDK5/DPYSL3/NOTCH3/TRPV4/TGFB1	APP/GDI1
GO:0042531	positive regulation of tyrosine phosphorylation of STAT protein	7.18414248779087	0	1270/3569/2056/3297/3976/3065/2066/3562/1489		CNTF/IL6/EPO/HSF1/LIF/HDAC1/ERBB4/IL3/CTF1
GO:1903532	positive regulation of secretion by cell	3.10036661176346	0	23435/283/3077/23025/929/3553/3569/3605/7124/834/2668/7494/3916/27063/1432/6622/1020/7376/7349/59341/7040	6622	TARDBP/ANG/HFE/UNC13A/CD14/IL1B/IL6/IL17A/TNF/CASP1/GDNF/XBP1/LAMP1/ANKRD1/MAPK14/SNCA/CDK5/NR1H2/UCN/TRPV4/TGFB1	SNCA
GO:0010721	negative regulation of cell development	3.30193674818104	0	1270/596/152330/2664/2670/7476/7431/351/3956/2737/2288/4763/2066/57142/1020/1809/4854/59341/7040	351/2664	CNTF/BCL2/CNTN4/GDI1/GFAP/WNT7A/VIM/APP/LGALS1/GLI3/FKBP4/NF1/ERBB4/RTN4/CDK5/DPYSL3/NOTCH3/TRPV4/TGFB1	APP/GDI1
GO:0021782	glial cell development	6.03795451253078	0	6647/1270/2670/7431/1191/207/4501/4763/1020/7040		SOD1/CNTF/GFAP/VIM/CLU/AKT1/MT1X/NF1/CDK5/TGFB1
GO:0007018	microtubule-based movement	3.57425343018563	0	6647/22920/1778/4137/1639/4744/3797/351/80208/3916/4747/23299/547/6683/4131/5861/3837	351/3837/4137	SOD1/KIFAP3/DYNC1H1/MAPT/DCTN1/NEFH/KIF3C/APP/SPG11/LAMP1/NEFL/BICD2/KIF1A/SPAST/MAP1B/RAB1A/KPNB1	APP/KPNB1/MAPT
GO:0014902	myotube differentiation	5.34078863067156	0	596/2876/7494/6272/26287/1432/4842/824/8837/58/2475	2475	BCL2/GPX1/XBP1/SORT1/ANKRD2/MAPK14/NOS1/CAPN2/CFLAR/ACTA1/MTOR	MTOR
GO:0007566	embryo implantation	7.84934086629002	0	6647/3553/2056/6256/682/1471/3976/2288	6256	SOD1/IL1B/EPO/RXRA/BSG/CST3/LIF/FKBP4	RXRA
GO:0045926	negative regulation of growth	3.54262286885656	0	8878/596/7157/4493/4489/7124/1410/4494/4490/4495/4496/4499/4501/57142/1020/7040/2273	7157/1410	SQSTM1/BCL2/TP53/MT1E/MT1A/TNF/CRYAB/MT1F/MT1B/MT1G/MT1H/MT1M/MT1X/RTN4/CDK5/TGFB1/FHL1	TP53/CRYAB
GO:1903037	regulation of leukocyte cell-cell adhesion	3.10864984803565	0	6647/3077/729230/3553/3559/3569/7124/2056/3718/27040/3956/207/2737/961/7494/959/5621/11035/7040/2475	2475	SOD1/HFE/CCR2/IL1B/IL2RA/IL6/TNF/EPO/JAK3/LAT/LGALS1/AKT1/GLI3/CD47/XBP1/CD40LG/PRNP/RIPK3/TGFB1/MTOR	MTOR
GO:0031099	regeneration	4.12090395480226	0	348/3077/1270/596/3082/2670/7476/2876/2281/2066/4747/1432/8837/7040		APOE/HFE/CNTF/BCL2/HGF/GFAP/WNT7A/GPX1/FKBP1B/ERBB4/NEFL/MAPK14/CFLAR/TGFB1
GO:0090322	regulation of superoxide metabolic process	11.774011299435	0	6647/5446/7124/4780/11315/7040	11315	SOD1/PON3/TNF/NFE2L2/PARK7/TGFB1	PARK7
GO:0006875	cellular metal ion homeostasis	2.58878895378698	0	6647/348/3709/3077/7781/729230/596/55676/2056/794/9217/351/2280/2281/4501/54822/83636/5621/4842/6622/5310/59341/538/9997/7040/1756	351/6622	SOD1/APOE/ITPR2/HFE/SLC30A3/CCR2/BCL2/SLC30A6/EPO/CALB2/VAPB/APP/FKBP1A/FKBP1B/MT1X/TRPM7/C19orf12/PRNP/NOS1/SNCA/PKD1/TRPV4/ATP7A/SCO2/TGFB1/DMD	APP/SNCA
GO:0051260	protein homooligomerization	3.28577059519117	0	7415/5551/847/6256/1191/6648/1410/10280/355/5621/6505/1809/8737/6683/79139/11035/3508/6767	6256/8737/1410/355	VCP/PRF1/CAT/RXRA/CLU/SOD2/CRYAB/SIGMAR1/FAS/PRNP/SLC1A1/DPYSL3/RIPK1/SPAST/DERL1/RIPK3/IGHMBP2/ST13	RXRA/RIPK1/CRYAB/FAS
GO:0042509	regulation of tyrosine phosphorylation of STAT protein	6.32633442954718	0	1270/3569/2056/3297/3976/3065/2066/3562/1489		CNTF/IL6/EPO/HSF1/LIF/HDAC1/ERBB4/IL3/CTF1
GO:0050865	regulation of cell activation	2.54045057083245	0	6647/348/3077/729230/596/3553/3559/3569/2056/3718/27040/5154/3956/207/2737/961/7494/3916/959/355/5621/6622/11035/51010/7040/2475	2475/6622/355	SOD1/APOE/HFE/CCR2/BCL2/IL1B/IL2RA/IL6/EPO/JAK3/LAT/PDGFA/LGALS1/AKT1/GLI3/CD47/XBP1/LAMP1/CD40LG/FAS/PRNP/SNCA/RIPK3/EXOSC3/TGFB1/MTOR	MTOR/SNCA/FAS
GO:0001504	neurotransmitter uptake	10.8683181225554	0	2670/2668/6531/11315/4842/6622	6622/11315	GFAP/GDNF/SLC6A3/PARK7/NOS1/SNCA	SNCA/PARK7
GO:0010523	negative regulation of calcium ion transport into cytosol	14.7175141242938	0	596/2056/2281/4842/7040		BCL2/EPO/FKBP1B/NOS1/TGFB1
GO:0055070	copper ion homeostasis	14.7175141242938	0	331/351/5621/538/9997	351/331	XIAP/APP/PRNP/ATP7A/SCO2	APP/XIAP
GO:0007431	salivary gland development	8.4531363175431	0	3082/3569/7124/5154/1471/7494/7040		HGF/IL6/TNF/PDGFA/CST3/XBP1/TGFB1
GO:0007270	neuron-neuron synaptic transmission	4.45002001868411	0	2912/23025/2554/57679/2897/2668/6531/4763/11315/6622/1020/7349	6622/11315	GRM2/UNC13A/GABRA1/ALS2/GRIK1/GDNF/SLC6A3/NF1/PARK7/SNCA/CDK5/UCN	SNCA/PARK7
GO:0051047	positive regulation of secretion	2.85843048888018	0	23435/283/3077/23025/929/3553/3569/3605/7124/834/2668/7494/3916/27063/1432/6622/1020/7376/7349/59341/7040	6622	TARDBP/ANG/HFE/UNC13A/CD14/IL1B/IL6/IL17A/TNF/CASP1/GDNF/XBP1/LAMP1/ANKRD1/MAPK14/SNCA/CDK5/NR1H2/UCN/TRPV4/TGFB1	SNCA
GO:0090201	negative regulation of release of cytochrome c from mitochondria	13.8517779993353	0	3082/598/207/2876/4000	598	HGF/BCL2L1/AKT1/GPX1/LMNA	BCL2L1
GO:0098810	neurotransmitter reuptake	13.8517779993353	0	2668/6531/11315/4842/6622	6622/11315	GDNF/SLC6A3/PARK7/NOS1/SNCA	SNCA/PARK7
GO:1900409	positive regulation of cellular response to oxidative stress	13.8517779993353	0	6647/7124/27035/11315/8737	8737/11315	SOD1/TNF/NOX1/PARK7/RIPK1	RIPK1/PARK7
GO:0055076	transition metal ion homeostasis	4.58457077146143	0	6647/3077/7781/55676/331/351/51312/4501/5621/538/9997	351/331	SOD1/HFE/SLC30A3/SLC30A6/XIAP/APP/SLC25A37/MT1X/PRNP/ATP7A/SCO2	APP/XIAP
GO:1902884	positive regulation of response to oxidative stress	13.08223477715	0	6647/7124/27035/11315/8737	8737/11315	SOD1/TNF/NOX1/PARK7/RIPK1	RIPK1/PARK7
GO:0045833	negative regulation of lipid metabolic process	5.65152542372881	0	6647/348/3553/7124/5154/6615/207/23038/26580	6615	SOD1/APOE/IL1B/TNF/PDGFA/SNAI1/AKT1/WDTC1/BSCL2	SNAI1
GO:0046427	positive regulation of JAK-STAT cascade	5.5771632471008	0	1270/3569/2056/3297/3976/3065/2066/3562/1489		CNTF/IL6/EPO/HSF1/LIF/HDAC1/ERBB4/IL3/CTF1
GO:1904894	positive regulation of STAT cascade	5.5771632471008	0	1270/3569/2056/3297/3976/3065/2066/3562/1489		CNTF/IL6/EPO/HSF1/LIF/HDAC1/ERBB4/IL3/CTF1
GO:0060538	skeletal muscle organ development	3.80278625820262	0	596/2353/9242/2876/4763/27063/26287/1432/1020/8837/58/7040/1756	2353	BCL2/FOS/MSC/GPX1/NF1/ANKRD1/ANKRD2/MAPK14/CDK5/CFLAR/ACTA1/TGFB1/DMD	FOS
GO:0032103	positive regulation of response to external stimulus	3.06755849946966	0	1270/9048/729230/3553/4908/3569/3605/7124/3949/7074/7422/3315/961/2281/29110/59341/7040	3315	CNTF/ARTN/CCR2/IL1B/NTF3/IL6/IL17A/TNF/LDLR/TIAM1/VEGFA/HSPB1/CD47/FKBP1B/TBK1/TRPV4/TGFB1	HSPB1
GO:1903039	positive regulation of leukocyte cell-cell adhesion	3.3480600851474	0	729230/3553/3559/3569/7124/2056/3718/3956/207/2737/961/7494/959/7040/2475	2475	CCR2/IL1B/IL2RA/IL6/TNF/EPO/JAK3/LGALS1/AKT1/GLI3/CD47/XBP1/CD40LG/TGFB1/MTOR	MTOR
GO:0006809	nitric oxide biosynthetic process	5.98045018384001	0	3553/3569/7124/1191/207/4842/8570/2475	2475	IL1B/IL6/TNF/CLU/AKT1/NOS1/KHSRP/MTOR	MTOR
GO:0022407	regulation of cell-cell adhesion	2.63737853107345	0	6647/3077/729230/3553/3559/3569/7124/2056/3718/27040/3956/207/2737/961/7494/959/5621/11035/59341/7040/2475	2475	SOD1/HFE/CCR2/IL1B/IL2RA/IL6/TNF/EPO/JAK3/LAT/LGALS1/AKT1/GLI3/CD47/XBP1/CD40LG/PRNP/RIPK3/TRPV4/TGFB1/MTOR	MTOR
GO:0031102	neuron projection regeneration	7.01430460391874	0	348/1270/596/3082/2670/2281/4747		APOE/CNTF/BCL2/HGF/GFAP/FKBP1B/NEFL
GO:1903428	positive regulation of reactive oxygen species biosynthetic process	7.01430460391874	0	3553/3569/7124/1191/207/11315/2475	2475/11315	IL1B/IL6/TNF/CLU/AKT1/PARK7/MTOR	MTOR/PARK7
GO:0007409	axonogenesis	2.56463612462941	0	348/3925/9048/596/152330/4137/4744/2637/2664/7476/7074/7422/57679/351/2737/80208/57142/4747/1020/6683/4131/729920	351/4137/2664	APOE/STMN1/ARTN/BCL2/CNTN4/MAPT/NEFH/GBX2/GDI1/WNT7A/TIAM1/VEGFA/ALS2/APP/GLI3/SPG11/RTN4/NEFL/CDK5/SPAST/MAP1B/ISPD	APP/MAPT/GDI1
GO:0032755	positive regulation of interleukin-6 production	5.88700564971751	0	3553/3569/3605/7124/7494/23586/7349/59341		IL1B/IL6/IL17A/TNF/XBP1/DDX58/UCN/TRPV4
GO:0023061	signal release	2.55200244913863	0	23435/3709/3077/23025/3553/3569/7124/7476/7074/6623/3976/3065/2281/4763/6622/1103/1020/6566/7349/60482/59341/5861	6622	TARDBP/ITPR2/HFE/UNC13A/IL1B/IL6/TNF/WNT7A/TIAM1/SNCG/LIF/HDAC1/FKBP1B/NF1/SNCA/CHAT/CDK5/SLC16A1/UCN/SLC5A7/TRPV4/RAB1A	SNCA
GO:0042552	myelination	4.57243157259613	0	6647/3082/1191/207/9896/4763/7248/8882/7040/2475	2475	SOD1/HGF/CLU/AKT1/FIG4/NF1/TSC1/ZPR1/TGFB1/MTOR	MTOR
GO:0046916	cellular transition metal ion homeostasis	4.98664007976072	0	6647/3077/7781/55676/351/4501/5621/538/9997	351	SOD1/HFE/SLC30A3/SLC30A6/APP/MT1X/PRNP/ATP7A/SCO2	APP
GO:0014002	astrocyte development	10.70364663585	0	1270/2670/7431/4501/4763		CNTF/GFAP/VIM/MT1X/NF1
GO:0045055	regulated exocytosis	2.9220174027795	0	6647/23025/729230/3082/27040/5154/7114/1191/12/7422/351/7078/7277/3920/3916/1020/7040	351/7114	SOD1/UNC13A/CCR2/HGF/LAT/PDGFA/TMSB4X/CLU/SERPINA3/VEGFA/APP/TIMP3/TUBA4A/LAMP2/LAMP1/CDK5/TGFB1	APP/TMSB4X
GO:0043535	regulation of blood vessel endothelial cell migration	6.59344632768362	0	348/7422/207/3315/4780/4763/7040	3315	APOE/VEGFA/AKT1/HSPB1/NFE2L2/NF1/TGFB1	HSPB1
GO:0007272	ensheathment of neurons	4.44302313186227	0	6647/3082/1191/207/9896/4763/7248/8882/7040/2475	2475	SOD1/HGF/CLU/AKT1/FIG4/NF1/TSC1/ZPR1/TGFB1/MTOR	MTOR
GO:0008366	axon ensheathment	4.44302313186227	0	6647/3082/1191/207/9896/4763/7248/8882/7040/2475	2475	SOD1/HGF/CLU/AKT1/FIG4/NF1/TSC1/ZPR1/TGFB1/MTOR	MTOR
GO:0051251	positive regulation of lymphocyte activation	2.90084336362892	0	729230/596/3553/3559/3569/2056/3718/3956/207/2737/961/7494/3916/959/51010/7040/2475	2475	CCR2/BCL2/IL1B/IL2RA/IL6/EPO/JAK3/LGALS1/AKT1/GLI3/CD47/XBP1/LAMP1/CD40LG/EXOSC3/TGFB1/MTOR	MTOR
GO:0046209	nitric oxide metabolic process	5.54071119973413	0	3553/3569/7124/1191/207/4842/8570/2475	2475	IL1B/IL6/TNF/CLU/AKT1/NOS1/KHSRP/MTOR	MTOR
GO:0035272	exocrine system development	6.46416306635649	0	3082/3569/7124/5154/1471/7494/7040		HGF/IL6/TNF/PDGFA/CST3/XBP1/TGFB1
GO:0007519	skeletal muscle tissue development	3.71810883140054	0	596/2353/9242/2876/4763/27063/26287/1432/1020/8837/58/7040	2353	BCL2/FOS/MSC/GPX1/NF1/ANKRD1/ANKRD2/MAPK14/CDK5/CFLAR/ACTA1/TGFB1	FOS
GO:0043536	positive regulation of blood vessel endothelial cell migration	10.2382706951609	0	7422/207/3315/4780/7040	3315	VEGFA/AKT1/HSPB1/NFE2L2/TGFB1	HSPB1
GO:0045428	regulation of nitric oxide biosynthetic process	6.33985223815732	0	3553/3569/7124/1191/207/8570/2475	2475	IL1B/IL6/TNF/CLU/AKT1/KHSRP/MTOR	MTOR
GO:0050870	positive regulation of T cell activation	3.24800311708553	0	729230/3553/3559/3569/2056/3718/3956/207/2737/961/7494/959/7040/2475	2475	CCR2/IL1B/IL2RA/IL6/EPO/JAK3/LGALS1/AKT1/GLI3/CD47/XBP1/CD40LG/TGFB1/MTOR	MTOR
GO:0072503	cellular divalent inorganic cation homeostasis	2.50384037760137	0	348/3709/7781/729230/596/55676/2056/794/9217/351/2280/2281/4501/54822/83636/4842/6622/5310/59341/7040/1756	351/6622	APOE/ITPR2/SLC30A3/CCR2/BCL2/SLC30A6/EPO/CALB2/VAPB/APP/FKBP1A/FKBP1B/MT1X/TRPM7/C19orf12/NOS1/SNCA/PKD1/TRPV4/TGFB1/DMD	APP/SNCA
GO:0042517	positive regulation of tyrosine phosphorylation of Stat3 protein	7.63719651855245	0	1270/3569/3297/3976/3065/1489		CNTF/IL6/HSF1/LIF/HDAC1/CTF1
GO:0006878	cellular copper ion homeostasis	14.4910908300739	0	351/5621/538/9997	351	APP/PRNP/ATP7A/SCO2	APP
GO:0010623	programmed cell death involved in cell development	14.4910908300739	0	1270/596/3553/356		CNTF/BCL2/IL1B/FASLG
GO:2001057	reactive nitrogen species metabolic process	5.30659664199889	0	3553/3569/7124/1191/207/4842/8570/2475	2475	IL1B/IL6/TNF/CLU/AKT1/NOS1/KHSRP/MTOR	MTOR
GO:0042554	superoxide anion generation	9.81167608286252	0	6647/5446/1536/27035/7040		SOD1/PON3/CYBB/NOX1/TGFB1
GO:0001505	regulation of neurotransmitter levels	3.38258888160564	0	23025/2670/7476/6623/2668/6531/4763/11315/4842/6622/1103/1020/60482	6622/11315	UNC13A/GFAP/WNT7A/SNCG/GDNF/SLC6A3/NF1/PARK7/NOS1/SNCA/CHAT/CDK5/SLC5A7	SNCA/PARK7
GO:0050714	positive regulation of protein secretion	3.20070210081729	0	23435/283/929/3553/3569/3605/7124/834/7494/27063/1432/7376/59341/7040		TARDBP/ANG/CD14/IL1B/IL6/IL17A/TNF/CASP1/XBP1/ANKRD1/MAPK14/NR1H2/TRPV4/TGFB1
GO:0045740	positive regulation of DNA replication	6.10504289600335	0	3569/2056/6464/5154/1471/3562/7349		IL6/EPO/SHC1/PDGFA/CST3/IL3/UCN
GO:0006836	neurotransmitter transport	3.36400322841001	0	23025/2670/7476/6623/2668/6531/4763/11315/4842/6622/1103/1020/60482	6622/11315	UNC13A/GFAP/WNT7A/SNCG/GDNF/SLC6A3/NF1/PARK7/NOS1/SNCA/CHAT/CDK5/SLC5A7	SNCA/PARK7
GO:0048667	cell morphogenesis involved in neuron differentiation	2.29270808264861	0	6647/348/3925/9048/596/152330/4137/4744/2637/2664/7476/7074/7422/57679/351/2737/80208/26039/57142/4747/1020/6683/4131/729920	351/4137/2664	SOD1/APOE/STMN1/ARTN/BCL2/CNTN4/MAPT/NEFH/GBX2/GDI1/WNT7A/TIAM1/VEGFA/ALS2/APP/GLI3/SPG11/SS18L1/RTN4/NEFL/CDK5/SPAST/MAP1B/ISPD	APP/MAPT/GDI1
GO:0042307	positive regulation of protein import into nucleus	4.55768179332969	0	3553/3569/7124/2737/2066/23586/1432/8882/7040		IL1B/IL6/TNF/GLI3/ERBB4/DDX58/MAPK14/ZPR1/TGFB1
GO:0032874	positive regulation of stress-activated MAPK cascade	3.78143428594994	0	3553/7124/7476/7074/7422/27035/1616/959/4217/8737/59341	1616/4217/8737	IL1B/TNF/WNT7A/TIAM1/VEGFA/NOX1/DAXX/CD40LG/MAP3K5/RIPK1/TRPV4	DAXX/MAP3K5/RIPK1
GO:0051580	regulation of neurotransmitter uptake	13.45601291364	0	2670/2668/4842/6622	6622	GFAP/GDNF/NOS1/SNCA	SNCA
GO:0050708	regulation of protein secretion	2.49846393621963	0	23435/283/3709/929/3553/3569/3605/7124/834/7074/3065/2281/7494/27063/1432/959/6566/7376/59341/7040		TARDBP/ANG/ITPR2/CD14/IL1B/IL6/IL17A/TNF/CASP1/TIAM1/HDAC1/FKBP1B/XBP1/ANKRD1/MAPK14/CD40LG/SLC16A1/NR1H2/TRPV4/TGFB1
GO:0045429	positive regulation of nitric oxide biosynthetic process	7.06440677966102	0	3553/3569/7124/1191/207/2475	2475	IL1B/IL6/TNF/CLU/AKT1/MTOR	MTOR
GO:1904407	positive regulation of nitric oxide metabolic process	7.06440677966102	0	3553/3569/7124/1191/207/2475	2475	IL1B/IL6/TNF/CLU/AKT1/MTOR	MTOR
GO:0072088	nephron epithelium morphogenesis	5.02357815442561	0	596/10736/7422/3976/2668/2737/5310/7040		BCL2/SIX2/VEGFA/LIF/GDNF/GLI3/PKD1/TGFB1
GO:1904591	positive regulation of protein import	4.46173059768064	0	3553/3569/7124/2737/2066/23586/1432/8882/7040		IL1B/IL6/TNF/GLI3/ERBB4/DDX58/MAPK14/ZPR1/TGFB1
GO:0022409	positive regulation of cell-cell adhesion	2.95581873625984	0	729230/3553/3559/3569/7124/2056/3718/3956/207/2737/961/7494/959/7040/2475	2475	CCR2/IL1B/IL2RA/IL6/TNF/EPO/JAK3/LGALS1/AKT1/GLI3/CD47/XBP1/CD40LG/TGFB1/MTOR	MTOR
GO:0046330	positive regulation of JNK cascade	4.02530300835386	0	3553/7124/7476/7074/27035/1616/959/4217/8737/59341	1616/4217/8737	IL1B/TNF/WNT7A/TIAM1/NOX1/DAXX/CD40LG/MAP3K5/RIPK1/TRPV4	DAXX/MAP3K5/RIPK1
GO:0007259	JAK-STAT cascade	3.44605208763952	0	1270/729230/3569/2056/3297/3718/3976/3065/2066/3562/1489/5310		CNTF/CCR2/IL6/EPO/HSF1/JAK3/LIF/HDAC1/ERBB4/IL3/CTF1/PKD1
GO:0097696	STAT cascade	3.44605208763952	0	1270/729230/3569/2056/3297/3718/3976/3065/2066/3562/1489/5310		CNTF/CCR2/IL6/EPO/HSF1/JAK3/LIF/HDAC1/ERBB4/IL3/CTF1/PKD1
GO:0008361	regulation of cell size	3.42516692347201	0	348/4137/7422/207/23038/57142/1020/7248/7349/59341/4131/2475	2475/4137	APOE/MAPT/VEGFA/AKT1/WDTC1/RTN4/CDK5/TSC1/UCN/TRPV4/MAP1B/MTOR	MTOR/MAPT
GO:0030100	regulation of endocytosis	3.2223609872138	0	3077/929/3553/4908/7124/7422/29978/961/6311/6622/7376/7249/7040	6622	HFE/CD14/IL1B/NTF3/TNF/VEGFA/UBQLN2/CD47/ATXN2/SNCA/NR1H2/TSC2/TGFB1	SNCA
GO:0072028	nephron morphogenesis	4.89309560496001	0	596/10736/7422/3976/2668/2737/5310/7040		BCL2/SIX2/VEGFA/LIF/GDNF/GLI3/PKD1/TGFB1
GO:0034643	establishment of mitochondrion localization, microtubule-mediated	12.558945386064	0	4137/4747/6683/4131	4137	MAPT/NEFL/SPAST/MAP1B	MAPT
GO:0042136	neurotransmitter biosynthetic process	12.558945386064	0	6531/4842/1103/60482		SLC6A3/NOS1/CHAT/SLC5A7
GO:0047497	mitochondrion transport along microtubule	12.558945386064	0	4137/4747/6683/4131	4137	MAPT/NEFL/SPAST/MAP1B	MAPT
GO:0072507	divalent inorganic cation homeostasis	2.38317337145191	0	348/3709/7781/729230/596/55676/2056/794/9217/351/2280/2281/4501/54822/83636/4842/6622/5310/59341/7040/1756	351/6622	APOE/ITPR2/SLC30A3/CCR2/BCL2/SLC30A6/EPO/CALB2/VAPB/APP/FKBP1A/FKBP1B/MT1X/TRPM7/C19orf12/NOS1/SNCA/PKD1/TRPV4/TGFB1/DMD	APP/SNCA
GO:0099531	presynaptic process involved in chemical synaptic transmission	3.62277270751847	0	23025/7476/6623/2668/6531/4763/11315/6622/1103/1020/60482	6622/11315	UNC13A/WNT7A/SNCG/GDNF/SLC6A3/NF1/PARK7/SNCA/CHAT/CDK5/SLC5A7	SNCA/PARK7
GO:0098657	import into cell	5.58766637939289	0	3077/2670/2668/6531/11315/4842/6622	6622/11315	HFE/GFAP/GDNF/SLC6A3/PARK7/NOS1/SNCA	SNCA/PARK7
GO:0002696	positive regulation of leukocyte activation	2.66877589453861	0	729230/596/3553/3559/3569/2056/3718/3956/207/2737/961/7494/3916/959/51010/7040/2475	2475	CCR2/BCL2/IL1B/IL2RA/IL6/EPO/JAK3/LGALS1/AKT1/GLI3/CD47/XBP1/LAMP1/CD40LG/EXOSC3/TGFB1/MTOR	MTOR
GO:0046889	positive regulation of lipid biosynthetic process	5.49453860640301	0	348/3553/7124/3949/207/7376/2475	2475	APOE/IL1B/TNF/LDLR/AKT1/NR1H2/MTOR	MTOR
GO:0042516	regulation of tyrosine phosphorylation of Stat3 protein	6.57154119038234	0	1270/3569/3297/3976/3065/1489		CNTF/IL6/HSF1/LIF/HDAC1/CTF1
GO:0051588	regulation of neurotransmitter transport	5.40446420301936	0	23025/2670/6623/2668/4763/4842/6622	6622	UNC13A/GFAP/SNCG/GDNF/NF1/NOS1/SNCA	SNCA
GO:0042503	tyrosine phosphorylation of Stat3 protein	6.42218798151002	0	1270/3569/3297/3976/3065/1489		CNTF/IL6/HSF1/LIF/HDAC1/CTF1
GO:0032675	regulation of interleukin-6 production	4.1555333998006	0	3082/3553/3569/3605/7124/7494/23586/7349/59341		HGF/IL1B/IL6/IL17A/TNF/XBP1/DDX58/UCN/TRPV4
GO:0031641	regulation of myelination	8.12000779271381	0	3082/207/9896/8882/2475	2475	HGF/AKT1/FIG4/ZPR1/MTOR	MTOR
GO:1904035	regulation of epithelial cell apoptotic process	5.3172954255513	0	3569/3065/6272/4780/959/356/2475	2475	IL6/HDAC1/SORT1/NFE2L2/CD40LG/FASLG/MTOR	MTOR
GO:0050792	regulation of viral process	2.80333602367501	0	23435/348/5216/596/3559/7124/3669/9217/3956/25978/3065/8468/5034/23586/79139		TARDBP/APOE/PFN1/BCL2/IL2RA/TNF/ISG20/VAPB/LGALS1/CHMP2B/HDAC1/FKBP6/P4HB/DDX58/DERL1
GO:0050867	positive regulation of cell activation	2.59104455780447	0	729230/596/3553/3559/3569/2056/3718/3956/207/2737/961/7494/3916/959/51010/7040/2475	2475	CCR2/BCL2/IL1B/IL2RA/IL6/EPO/JAK3/LGALS1/AKT1/GLI3/CD47/XBP1/LAMP1/CD40LG/EXOSC3/TGFB1/MTOR	MTOR
GO:0009306	protein secretion	2.2524195529354	0	23435/283/3709/929/3553/3569/3605/7124/834/7074/6623/3065/2281/7494/27063/1432/959/6566/7376/59341/5861/7040		TARDBP/ANG/ITPR2/CD14/IL1B/IL6/IL17A/TNF/CASP1/TIAM1/SNCG/HDAC1/FKBP1B/XBP1/ANKRD1/MAPK14/CD40LG/SLC16A1/NR1H2/TRPV4/RAB1A/TGFB1
GO:0051654	establishment of mitochondrion localization	11.0814223994683	0	4137/4747/6683/4131	4137	MAPT/NEFL/SPAST/MAP1B	MAPT
GO:2000778	positive regulation of interleukin-6 secretion	11.0814223994683	0	3553/3605/7494/59341		IL1B/IL17A/XBP1/TRPV4
GO:0010039	response to iron ion	7.84934086629002	0	3077/596/6531/6622/538	6622	HFE/BCL2/SLC6A3/SNCA/ATP7A	SNCA
GO:0030262	apoptotic nuclear changes	7.84934086629002	0	23435/3297/836/9131/3837	3837	TARDBP/HSF1/CASP3/AIFM1/KPNB1	KPNB1
GO:1905332	positive regulation of morphogenesis of an epithelium	7.84934086629002	0	7422/3976/2668/6239/7040		VEGFA/LIF/GDNF/RREB1/TGFB1
GO:0019915	lipid storage	5.15112994350283	0	348/3553/3569/7124/7376/26580/2760		APOE/IL1B/IL6/TNF/NR1H2/BSCL2/GM2A
GO:0010522	regulation of calcium ion transport into cytosol	4.4325689597873	0	596/2056/2280/2281/4842/6622/7040/1756	6622	BCL2/EPO/FKBP1A/FKBP1B/NOS1/SNCA/TGFB1/DMD	SNCA
GO:0031110	regulation of microtubule polymerization or depolymerization	6.01226108907321	0	3925/4137/2288/6622/6683/59341	4137/6622	STMN1/MAPT/FKBP4/SNCA/SPAST/TRPV4	MAPT/SNCA
GO:0010574	regulation of vascular endothelial growth factor production	7.59613632221615	0	729230/3553/3569/27035/7040		CCR2/IL1B/IL6/NOX1/TGFB1
GO:0006825	copper ion transport	10.46578782172	0	9973/2288/538/9997		CCS/FKBP4/ATP7A/SCO2
GO:0032635	interleukin-6 production	3.92467043314501	0	3082/3553/3569/3605/7124/7494/23586/7349/59341		HGF/IL1B/IL6/IL17A/TNF/XBP1/DDX58/UCN/TRPV4
GO:0002637	regulation of immunoglobulin production	5.88700564971751	0	3569/7124/7494/959/51010/7040		IL6/TNF/XBP1/CD40LG/EXOSC3/TGFB1
GO:0070661	leukocyte proliferation	2.68608622800799	0	729230/596/3553/3559/3569/2056/3718/1191/2281/29110/959/5621/3562/11035/7040		CCR2/BCL2/IL1B/IL2RA/IL6/EPO/JAK3/CLU/FKBP1B/TBK1/CD40LG/PRNP/IL3/RIPK3/TGFB1
GO:0070838	divalent metal ion transport	2.29177835512117	0	3709/3077/1137/7781/596/55676/2056/51312/84061/2280/2281/54822/4842/6622/1020/5310/7349/59341/7040/1756	6622	ITPR2/HFE/CHRNA4/SLC30A3/BCL2/SLC30A6/EPO/SLC25A37/MAGT1/FKBP1A/FKBP1B/TRPM7/NOS1/SNCA/CDK5/PKD1/UCN/TRPV4/TGFB1/DMD	SNCA
GO:0006308	DNA catabolic process	7.35875706214689	0	3669/3297/836/9131/3837	3837	ISG20/HSF1/CASP3/AIFM1/KPNB1	KPNB1
GO:0042417	dopamine metabolic process	7.35875706214689	0	6531/1610/11315/6622/538	6622/11315	SLC6A3/DAO/PARK7/SNCA/ATP7A	SNCA/PARK7
GO:0072511	divalent inorganic cation transport	2.27517126559131	0	3709/3077/1137/7781/596/55676/2056/51312/84061/2280/2281/54822/4842/6622/1020/5310/7349/59341/7040/1756	6622	ITPR2/HFE/CHRNA4/SLC30A3/BCL2/SLC30A6/EPO/SLC25A37/MAGT1/FKBP1A/FKBP1B/TRPM7/NOS1/SNCA/CDK5/PKD1/UCN/TRPV4/TGFB1/DMD	SNCA
GO:0015844	monoamine transport	4.84812229976737	0	1137/6623/2668/6531/11315/4842/6622	6622/11315	CHRNA4/SNCG/GDNF/SLC6A3/PARK7/NOS1/SNCA	SNCA/PARK7
GO:0035249	synaptic transmission, glutamatergic	4.84812229976737	0	2912/23025/57679/2897/4763/1020/7349		GRM2/UNC13A/ALS2/GRIK1/NF1/CDK5/UCN
GO:0046716	muscle cell cellular homeostasis	9.91495688373476	0	6647/3569/3920/1756		SOD1/IL6/LAMP2/DMD
GO:0090312	positive regulation of protein deacetylation	9.91495688373476	0	7157/7422/11035/7040	7157	TP53/VEGFA/RIPK3/TGFB1	TP53
GO:0001656	metanephros development	4.23335237732495	0	596/5154/10736/3976/2668/2737/4763/5310		BCL2/PDGFA/SIX2/LIF/GDNF/GLI3/NF1/PKD1
GO:0010573	vascular endothelial growth factor production	7.13576442390002	0	729230/3553/3569/27035/7040		CCR2/IL1B/IL6/NOX1/TGFB1
GO:0046328	regulation of JNK cascade	3.23785310734463	0	3553/7124/7476/7074/207/27035/1616/959/4217/8737/59341	1616/4217/8737	IL1B/TNF/WNT7A/TIAM1/AKT1/NOX1/DAXX/CD40LG/MAP3K5/RIPK1/TRPV4	DAXX/MAP3K5/RIPK1
GO:0010830	regulation of myotube differentiation	5.65152542372881	0	596/7494/26287/1432/8837/2475	2475	BCL2/XBP1/ANKRD2/MAPK14/CFLAR/MTOR	MTOR
GO:0031663	lipopolysaccharide-mediated signaling pathway	5.65152542372881	0	929/3553/7124/207/1432/7040		CD14/IL1B/TNF/AKT1/MAPK14/TGFB1
GO:0007422	peripheral nervous system development	4.77785965774175	0	6647/9048/4744/207/2668/4763/1020		SOD1/ARTN/NEFH/AKT1/GDNF/NF1/CDK5
GO:0002822	regulation of adaptive immune response based on somatic recombination of immune receptors built from immunoglobulin superfamily domains	3.75101244937753	0	3077/729230/3553/3569/7124/3718/11035/51010/7040		HFE/CCR2/IL1B/IL6/TNF/JAK3/RIPK3/EXOSC3/TGFB1
GO:0006309	apoptotic DNA fragmentation	9.41920903954802	0	3297/836/9131/3837	3837	HSF1/CASP3/AIFM1/KPNB1	KPNB1
GO:0060993	kidney morphogenesis	4.09530827806436	0	596/10736/7422/3976/2668/2737/5310/7040		BCL2/SIX2/VEGFA/LIF/GDNF/GLI3/PKD1/TGFB1
GO:0072080	nephron tubule development	4.09530827806436	0	596/10736/7422/3976/2668/2737/5310/7040		BCL2/SIX2/VEGFA/LIF/GDNF/GLI3/PKD1/TGFB1
GO:0007435	salivary gland morphogenesis	6.72800645682002	0	3082/3569/7124/5154/7040		HGF/IL6/TNF/PDGFA/TGFB1
GO:0043473	pigmentation	4.05127270518195	0	596/1639/2737/9896/4763/10540/538/5861		BCL2/DCTN1/GLI3/FIG4/NF1/DCTN2/ATP7A/RAB1A
GO:0042098	T cell proliferation	3.13973634651601	0	729230/3553/3559/3569/2056/3718/2281/959/5621/11035/7040		CCR2/IL1B/IL2RA/IL6/EPO/JAK3/FKBP1B/CD40LG/PRNP/RIPK3/TGFB1
GO:0042129	regulation of T cell proliferation	3.36400322841001	0	729230/3553/3559/3569/2056/3718/959/5621/11035/7040		CCR2/IL1B/IL2RA/IL6/EPO/JAK3/CD40LG/PRNP/RIPK3/TGFB1
GO:0050715	positive regulation of cytokine secretion	4.00817405938214	0	929/3553/3605/7124/834/7494/1432/59341		CD14/IL1B/IL17A/TNF/CASP1/XBP1/MAPK14/TRPV4
GO:0061326	renal tubule development	4.00817405938214	0	596/10736/7422/3976/2668/2737/5310/7040		BCL2/SIX2/VEGFA/LIF/GDNF/GLI3/PKD1/TGFB1
GO:2000756	regulation of peptidyl-lysine acetylation	5.33162775823473	0	3553/3976/3065/4842/6622/7040	6622	IL1B/LIF/HDAC1/NOS1/SNCA/TGFB1	SNCA
GO:0050921	positive regulation of chemotaxis	3.62277270751847	0	9048/729230/4908/3569/7074/7422/3315/59341/7040	3315	ARTN/CCR2/NTF3/IL6/TIAM1/VEGFA/HSPB1/TRPV4/TGFB1	HSPB1
GO:2000021	regulation of ion homeostasis	2.9282515148854	0	3709/7781/596/55676/2056/2280/2281/4842/6622/7040/1756/2273	6622	ITPR2/SLC30A3/BCL2/SLC30A6/EPO/FKBP1A/FKBP1B/NOS1/SNCA/TGFB1/DMD/FHL1	SNCA
GO:0072078	nephron tubule morphogenesis	4.51605912855042	0	596/10736/7422/2668/2737/5310/7040		BCL2/SIX2/VEGFA/GDNF/GLI3/PKD1/TGFB1
GO:0070841	inclusion body assembly	8.97067527576002	0	7415/3297/1191/3300		VCP/HSF1/CLU/DNAJB2
GO:0007265	Ras protein signal transduction	2.454517013563	0	348/8878/7157/2056/6464/2664/27040/7074/57679/64283/6239/4763/11315/1432/57449/3837	7157/3837/11315/2664	APOE/SQSTM1/TP53/EPO/SHC1/GDI1/LAT/TIAM1/ALS2/ARHGEF28/RREB1/NF1/PARK7/MAPK14/PLEKHG5/KPNB1	TP53/KPNB1/PARK7/GDI1
GO:0048193	Golgi vesicle transport	2.454517013563	0	7415/10133/22920/1778/1639/3797/51542/9217/6272/3916/10342/2890/6683/10540/57410/5861	10133	VCP/OPTN/KIFAP3/DYNC1H1/DCTN1/KIF3C/VPS54/VAPB/SORT1/LAMP1/TFG/GRIA1/SPAST/DCTN2/SCYL1/RAB1A	OPTN
GO:0090183	regulation of kidney development	5.23289391086001	0	5154/10736/7422/3976/2668/7040		PDGFA/SIX2/VEGFA/LIF/GDNF/TGFB1
GO:0070663	regulation of leukocyte proliferation	2.89821816601478	0	729230/596/3553/3559/3569/2056/3718/959/5621/3562/11035/7040		CCR2/BCL2/IL1B/IL2RA/IL6/EPO/JAK3/CD40LG/PRNP/IL3/RIPK3/TGFB1
GO:0010469	regulation of receptor activity	3.56188577125766	0	3077/6464/351/2280/2281/11315/4842/1020/1756	351/11315	HFE/SHC1/APP/FKBP1A/FKBP1B/PARK7/NOS1/CDK5/DMD	APP/PARK7
GO:0032535	regulation of cellular component size	2.35480225988701	0	348/5216/4137/7476/7114/7422/57679/207/23038/57142/4747/1020/7248/7349/59341/4131/2475	2475/4137/7114	APOE/PFN1/MAPT/WNT7A/TMSB4X/VEGFA/ALS2/AKT1/WDTC1/RTN4/NEFL/CDK5/TSC1/UCN/TRPV4/MAP1B/MTOR	MTOR/MAPT/TMSB4X
GO:0046425	regulation of JAK-STAT cascade	3.27055869428751	0	1270/3569/2056/3297/3976/3065/2066/3562/1020/1489		CNTF/IL6/EPO/HSF1/LIF/HDAC1/ERBB4/IL3/CDK5/CTF1
GO:1904892	regulation of STAT cascade	3.27055869428751	0	1270/3569/2056/3297/3976/3065/2066/3562/1020/1489		CNTF/IL6/EPO/HSF1/LIF/HDAC1/ERBB4/IL3/CDK5/CTF1
GO:0090066	regulation of anatomical structure size	2.1223539681385	0	6647/348/5216/4137/7476/7114/6648/7422/57679/207/2876/23038/57142/4747/4842/1020/7248/7349/59341/4131/2475	2475/4137/7114	SOD1/APOE/PFN1/MAPT/WNT7A/TMSB4X/SOD2/VEGFA/ALS2/AKT1/GPX1/WDTC1/RTN4/NEFL/NOS1/CDK5/TSC1/UCN/TRPV4/MAP1B/MTOR	MTOR/MAPT/TMSB4X
GO:0032941	secretion by tissue	4.39563088512241	0	7422/6531/7494/2066/7376/7349/538		VEGFA/SLC6A3/XBP1/ERBB4/NR1H2/UCN/ATP7A
GO:0045445	myoblast differentiation	4.39563088512241	0	7124/2251/3956/26287/1432/4217/7040	4217	TNF/FGF6/LGALS1/ANKRD2/MAPK14/MAP3K5/TGFB1	MAP3K5
GO:0051148	negative regulation of muscle cell differentiation	5.13775038520801	0	7124/5725/7494/26287/8837/7040		TNF/PTBP1/XBP1/ANKRD2/CFLAR/TGFB1
GO:0055001	muscle cell development	3.24800311708553	0	596/7422/6445/2876/27063/8837/4000/58/2475/1756	2475	BCL2/VEGFA/SGCG/GPX1/ANKRD1/CFLAR/LMNA/ACTA1/MTOR/DMD	MTOR
GO:0002719	negative regulation of cytokine production involved in immune response	8.56291730868002	0	3077/7124/3718/7040		HFE/TNF/JAK3/TGFB1
GO:0043457	regulation of cellular respiration	8.56291730868002	0	7415/11315/6622/59341	6622/11315	VCP/PARK7/SNCA/TRPV4	SNCA/PARK7
GO:0050995	negative regulation of lipid catabolic process	8.56291730868002	0	3553/7124/207/26580		IL1B/TNF/AKT1/BSCL2
GO:1903900	regulation of viral life cycle	3.02957015891895	0	23435/5216/596/7124/3669/9217/3956/25978/3065/8468/5034		TARDBP/PFN1/BCL2/TNF/ISG20/VAPB/LGALS1/CHMP2B/HDAC1/FKBP6/P4HB
GO:0071222	cellular response to lipopolysaccharide	3.22575652039316	0	929/3553/3569/7124/3297/207/7494/27063/1432/7040		CD14/IL1B/IL6/TNF/HSF1/AKT1/XBP1/ANKRD1/MAPK14/TGFB1
GO:0072163	mesonephric epithelium development	3.84457511818287	0	847/596/10736/7422/2668/2737/5310/7040		CAT/BCL2/SIX2/VEGFA/GDNF/GLI3/PKD1/TGFB1
GO:0072164	mesonephric tubule development	3.84457511818287	0	847/596/10736/7422/2668/2737/5310/7040		CAT/BCL2/SIX2/VEGFA/GDNF/GLI3/PKD1/TGFB1
GO:1900542	regulation of purine nucleotide metabolic process	2.83996252448684	0	7415/348/2912/729230/7422/4543/4763/11315/4842/6622/7349/538	6622/11315	VCP/APOE/GRM2/CCR2/VEGFA/MTNR1A/NF1/PARK7/NOS1/SNCA/UCN/ATP7A	SNCA/PARK7
GO:0031109	microtubule polymerization or depolymerization	4.28145865434001	0	3925/4137/2288/1410/6622/6683/59341	4137/6622/1410	STMN1/MAPT/FKBP4/CRYAB/SNCA/SPAST/TRPV4	MAPT/SNCA/CRYAB
GO:0061333	renal tubule morphogenesis	4.28145865434001	0	596/10736/7422/2668/2737/5310/7040		BCL2/SIX2/VEGFA/GDNF/GLI3/PKD1/TGFB1
GO:0010507	negative regulation of autophagy	4.95747844186738	0	596/3082/207/6622/7248/2475	2475/6622	BCL2/HGF/AKT1/SNCA/TSC1/MTOR	MTOR/SNCA
GO:0032801	receptor catabolic process	8.19061655612871	0	348/823/1020/7040		APOE/CAPN1/CDK5/TGFB1
GO:0090189	regulation of branching involved in ureteric bud morphogenesis	8.19061655612871	0	10736/7422/2668/7040		SIX2/VEGFA/GDNF/TGFB1
GO:0002703	regulation of leukocyte mediated immunity	3.16080840253289	0	3077/729230/3553/3569/7124/3718/3916/11035/51010/7040		HFE/CCR2/IL1B/IL6/TNF/JAK3/LAMP1/RIPK3/EXOSC3/TGFB1
GO:0002819	regulation of adaptive immune response	3.41826134499727	0	3077/729230/3553/3569/7124/3718/11035/51010/7040		HFE/CCR2/IL1B/IL6/TNF/JAK3/RIPK3/EXOSC3/TGFB1
GO:0090184	positive regulation of kidney development	6.03795451253078	0	5154/7422/3976/2668/7040		PDGFA/VEGFA/LIF/GDNF/TGFB1
GO:0060402	calcium ion transport into cytosol	3.39091525423729	0	3709/596/2056/2280/2281/4842/6622/7040/1756	6622	ITPR2/BCL2/EPO/FKBP1A/FKBP1B/NOS1/SNCA/TGFB1/DMD	SNCA
GO:0030278	regulation of ossification	2.92687286539628	0	596/3082/3569/7124/3727/10736/56975/2737/1432/56955/7040		BCL2/HGF/IL6/TNF/JUND/SIX2/FAM20C/GLI3/MAPK14/MEPE/TGFB1
GO:0002285	lymphocyte activation involved in immune response	3.11894339057882	0	3569/3718/3956/7494/3916/959/7248/51010/538/7040		IL6/JAK3/LGALS1/XBP1/LAMP1/CD40LG/TSC1/EXOSC3/ATP7A/TGFB1
GO:0050866	negative regulation of cell activation	3.11894339057882	0	348/3077/729230/3559/3718/5154/2737/355/5621/7040	355	APOE/HFE/CCR2/IL2RA/JAK3/PDGFA/GLI3/FAS/PRNP/TGFB1	FAS
GO:0001823	mesonephros development	3.69380746648942	0	847/596/10736/7422/2668/2737/5310/7040		CAT/BCL2/SIX2/VEGFA/GDNF/GLI3/PKD1/TGFB1
GO:0002700	regulation of production of molecular mediator of immune response	3.69380746648942	0	3077/3569/7124/3718/7494/959/51010/7040		HFE/IL6/TNF/JAK3/XBP1/CD40LG/EXOSC3/TGFB1
GO:0000737	DNA catabolic process, endonucleolytic	7.84934086629002	0	3297/836/9131/3837	3837	HSF1/CASP3/AIFM1/KPNB1	KPNB1
GO:0071219	cellular response to molecule of bacterial origin	3.09842402616711	0	929/3553/3569/7124/3297/207/7494/27063/1432/7040		CD14/IL1B/IL6/TNF/HSF1/AKT1/XBP1/ANKRD1/MAPK14/TGFB1
GO:0001658	branching involved in ureteric bud morphogenesis	4.78942832519391	0	596/10736/7422/2668/2737/7040		BCL2/SIX2/VEGFA/GDNF/GLI3/TGFB1
GO:0030072	peptide hormone secretion	2.61644695543001	0	23435/3709/3077/3553/3569/7124/7074/3065/2281/6566/7349/59341/5861		TARDBP/ITPR2/HFE/IL1B/IL6/TNF/TIAM1/HDAC1/FKBP1B/SLC16A1/UCN/TRPV4/RAB1A
GO:0001942	hair follicle development	4.12090395480226	0	596/7124/5154/6615/3065/538/10468	6615	BCL2/TNF/PDGFA/SNAI1/HDAC1/ATP7A/FST	SNAI1
GO:0022404	molting cycle process	4.12090395480226	0	596/7124/5154/6615/3065/538/10468	6615	BCL2/TNF/PDGFA/SNAI1/HDAC1/ATP7A/FST	SNAI1
GO:0022405	hair cycle process	4.12090395480226	0	596/7124/5154/6615/3065/538/10468	6615	BCL2/TNF/PDGFA/SNAI1/HDAC1/ATP7A/FST	SNAI1
GO:0006140	regulation of nucleotide metabolic process	2.74345894355768	0	7415/348/2912/729230/7422/4543/4763/11315/4842/6622/7349/538	6622/11315	VCP/APOE/GRM2/CCR2/VEGFA/MTNR1A/NF1/PARK7/NOS1/SNCA/UCN/ATP7A	SNCA/PARK7
GO:0051238	sequestering of metal ion	3.33751501401308	0	3709/7781/55676/2280/2281/4842/6622/7040/1756	6622	ITPR2/SLC30A3/SLC30A6/FKBP1A/FKBP1B/NOS1/SNCA/TGFB1/DMD	SNCA
GO:0060401	cytosolic calcium ion transport	3.33751501401308	0	3709/596/2056/2280/2281/4842/6622/7040/1756	6622	ITPR2/BCL2/EPO/FKBP1A/FKBP1B/NOS1/SNCA/TGFB1/DMD	SNCA
GO:0010634	positive regulation of epithelial cell migration	3.6579452580769	0	5216/7476/7422/207/3315/6239/4780/7040	3315	PFN1/WNT7A/VEGFA/AKT1/HSPB1/RREB1/NFE2L2/TGFB1	HSPB1
GO:0051147	regulation of muscle cell differentiation	3.07817288874118	0	596/7124/5725/7494/26287/1432/4217/8837/7040/2475	2475/4217	BCL2/TNF/PTBP1/XBP1/ANKRD2/MAPK14/MAP3K5/CFLAR/TGFB1/MTOR	MTOR/MAP3K5
GO:0030217	T cell differentiation	2.73020551870957	0	6647/596/3559/3569/3718/2737/7494/355/11035/7248/538/7040	355	SOD1/BCL2/IL2RA/IL6/JAK3/GLI3/XBP1/FAS/RIPK3/TSC1/ATP7A/TGFB1	FAS
GO:0048738	cardiac muscle tissue development	2.87809165097301	0	6256/7422/6445/2280/2066/27063/1432/7248/4000/7040/2475	2475/6256	RXRA/VEGFA/SGCG/FKBP1A/ERBB4/ANKRD1/MAPK14/TSC1/LMNA/TGFB1/MTOR	MTOR/RXRA
GO:0007595	lactation	5.74342014606587	0	7422/6531/7494/2066/538		VEGFA/SLC6A3/XBP1/ERBB4/ATP7A
GO:0045599	negative regulation of fat cell differentiation	5.74342014606587	0	3569/7124/6272/59341/7040		IL6/TNF/SORT1/TRPV4/TGFB1
GO:0048871	multicellular organismal homeostasis	2.31146234099338	0	6647/3077/596/3553/3569/7124/924/12/7422/51542/2876/3315/3375/4763/59341/60	3315	SOD1/HFE/BCL2/IL1B/IL6/TNF/CD7/SERPINA3/VEGFA/VPS54/GPX1/HSPB1/IAPP/NF1/TRPV4/ACTB	HSPB1
GO:0006887	exocytosis	2.17925144873862	0	6647/23025/729230/3082/27040/5154/7114/1191/12/7422/351/7078/7277/3920/3916/6622/1020/7040	351/6622/7114	SOD1/UNC13A/CCR2/HGF/LAT/PDGFA/TMSB4X/CLU/SERPINA3/VEGFA/APP/TIMP3/TUBA4A/LAMP2/LAMP1/SNCA/CDK5/TGFB1	APP/SNCA/TMSB4X
GO:0070509	calcium ion import	3.03845452888646	0	3709/2280/2281/4842/6622/1020/7349/59341/7040/1756	6622	ITPR2/FKBP1A/FKBP1B/NOS1/SNCA/CDK5/UCN/TRPV4/TGFB1/DMD	SNCA
GO:0014044	Schwann cell development	7.53536723163842	0	6647/207/4763/1020		SOD1/AKT1/NF1/CDK5
GO:0043243	positive regulation of protein complex disassembly	7.53536723163842	0	7124/23064/6683/59341		TNF/SETX/SPAST/TRPV4
GO:0031623	receptor internalization	4.02039410224611	0	4908/7422/29978/6311/2890/6622/2966	6622	NTF3/VEGFA/UBQLN2/ATXN2/GRIA1/SNCA/GTF2H2	SNCA
GO:0051781	positive regulation of cell division	4.02039410224611	0	847/3553/5154/2251/7422/6683/7040		CAT/IL1B/PDGFA/FGF6/VEGFA/SPAST/TGFB1
GO:0098773	skin epidermis development	4.02039410224611	0	596/7124/5154/6615/3065/538/10468	6615	BCL2/TNF/PDGFA/SNAI1/HDAC1/ATP7A/FST	SNAI1
GO:0002460	adaptive immune response based on somatic recombination of immune receptors built from immunoglobulin superfamily domains	2.57247305701942	0	3077/729230/3553/3569/7124/3718/1191/4791/959/355/11035/51010/7040	355	HFE/CCR2/IL1B/IL6/TNF/JAK3/CLU/NFKB2/CD40LG/FAS/RIPK3/EXOSC3/TGFB1	FAS
GO:0043217	myelin maintenance	11.774011299435	0	6647/1191/207		SOD1/CLU/AKT1
GO:0055002	striated muscle cell development	3.26049543676662	0	596/7422/2876/27063/8837/4000/58/2475/1756	2475	BCL2/VEGFA/GPX1/ANKRD1/CFLAR/LMNA/ACTA1/MTOR/DMD	MTOR
GO:0014047	glutamate secretion	5.60667204735001	0	2912/6506/4763/6622/6505	6622	GRM2/SLC1A2/NF1/SNCA/SLC1A1	SNCA
GO:0000041	transition metal ion transport	3.55441850548982	0	3077/7781/55676/9973/51312/2288/538/9997		HFE/SLC30A3/SLC30A6/CCS/SLC25A37/FKBP4/ATP7A/SCO2
GO:0030316	osteoclast differentiation	3.97195561908652	0	3605/7124/2353/56975/4763/1432/2475	2475/2353	IL17A/TNF/FOS/FAM20C/NF1/MAPK14/MTOR	MTOR/FOS
GO:0001503	ossification	2.21781930294067	0	847/596/3082/3569/7124/3727/5179/10736/6615/56975/207/2737/6272/4763/1432/56955/7040	6615	CAT/BCL2/HGF/IL6/TNF/JUND/PENK/SIX2/SNAI1/FAM20C/AKT1/GLI3/SORT1/NF1/MAPK14/MEPE/TGFB1	SNAI1
GO:0070665	positive regulation of leukocyte proliferation	3.23560615862337	0	729230/596/3553/3559/3569/2056/3718/959/3562		CCR2/BCL2/IL1B/IL2RA/IL6/EPO/JAK3/CD40LG/IL3
GO:0048708	astrocyte differentiation	4.55768179332969	0	1270/2670/7431/3976/4501/4763		CNTF/GFAP/VIM/LIF/MT1X/NF1
GO:0034762	regulation of transmembrane transport	2.15159597350082	0	1804/596/2056/207/1536/2280/2281/10971/27035/11315/5621/4842/6622/8737/7040/2475/1756/2273	2475/6622/8737/11315	DPP6/BCL2/EPO/AKT1/CYBB/FKBP1A/FKBP1B/YWHAQ/NOX1/PARK7/PRNP/NOS1/SNCA/RIPK1/TGFB1/MTOR/DMD/FHL1	MTOR/SNCA/RIPK1/PARK7
GO:0002790	peptide secretion	2.54045057083245	0	23435/3709/3077/3553/3569/7124/7074/3065/2281/6566/7349/59341/5861		TARDBP/ITPR2/HFE/IL1B/IL6/TNF/TIAM1/HDAC1/FKBP1B/SLC16A1/UCN/TRPV4/RAB1A
GO:0043900	regulation of multi-organism process	2.20559991284182	0	23435/348/5216/8878/596/3559/7124/3669/9217/3956/25978/3065/8468/5034/29110/23586/79139		TARDBP/APOE/PFN1/SQSTM1/BCL2/IL2RA/TNF/ISG20/VAPB/LGALS1/CHMP2B/HDAC1/FKBP6/P4HB/TBK1/DDX58/DERL1
GO:0050670	regulation of lymphocyte proliferation	2.8003053901359	0	729230/596/3553/3559/3569/2056/3718/959/5621/11035/7040		CCR2/BCL2/IL1B/IL2RA/IL6/EPO/JAK3/CD40LG/PRNP/RIPK3/TGFB1
GO:0007589	body fluid secretion	3.92467043314501	0	7422/6531/7494/2066/7376/7349/538		VEGFA/SLC6A3/XBP1/ERBB4/NR1H2/UCN/ATP7A
GO:0051153	regulation of striated muscle cell differentiation	3.92467043314501	0	596/7494/26287/1432/8837/7040/2475	2475	BCL2/XBP1/ANKRD2/MAPK14/CFLAR/TGFB1/MTOR	MTOR
GO:0060314	regulation of ryanodine-sensitive calcium-release channel activity	7.24554541503694	0	2280/2281/4842/1756		FKBP1A/FKBP1B/NOS1/DMD
GO:0061217	regulation of mesonephros development	7.24554541503694	0	10736/7422/2668/7040		SIX2/VEGFA/GDNF/TGFB1
GO:0002366	leukocyte activation involved in immune response	2.6408997307144	0	729230/3569/3718/27040/3956/7494/3916/959/7248/51010/538/7040		CCR2/IL6/JAK3/LAT/LGALS1/XBP1/LAMP1/CD40LG/TSC1/EXOSC3/ATP7A/TGFB1
GO:0043271	negative regulation of ion transport	3.48859594057334	0	596/2056/207/2281/10971/4842/7040/2475	2475	BCL2/EPO/AKT1/FKBP1B/YWHAQ/NOS1/TGFB1/MTOR	MTOR
GO:0032944	regulation of mononuclear cell proliferation	2.78524998481259	0	729230/596/3553/3559/3569/2056/3718/959/5621/11035/7040		CCR2/BCL2/IL1B/IL2RA/IL6/EPO/JAK3/CD40LG/PRNP/RIPK3/TGFB1
GO:0050890	cognition	2.5195415126363	0	1137/2353/836/351/25978/84061/4763/2890/5621/1020/7349/2760/2475	351/2475/2353	CHRNA4/FOS/CASP3/APP/CHMP2B/MAGT1/NF1/GRIA1/PRNP/CDK5/UCN/GM2A/MTOR	APP/MTOR/FOS
GO:0046888	negative regulation of hormone secretion	4.48533763788001	0	3553/3569/3976/3065/2281/7349		IL1B/IL6/LIF/HDAC1/FKBP1B/UCN
GO:0050770	regulation of axonogenesis	2.94350282485876	0	348/4137/2664/7476/7074/7422/57142/4747/1020/4131	4137/2664	APOE/MAPT/GDI1/WNT7A/TIAM1/VEGFA/RTN4/NEFL/CDK5/MAP1B	MAPT/GDI1
GO:0050804	modulation of synaptic transmission	2.40636727287723	0	348/2912/23025/152330/2670/7476/6623/2897/2668/4763/2890/6622/1020/7349	6622	APOE/GRM2/UNC13A/CNTN4/GFAP/WNT7A/SNCG/GRIK1/GDNF/NF1/GRIA1/SNCA/CDK5/UCN	SNCA
GO:0072009	nephron epithelium development	3.45659047322863	0	596/10736/7422/3976/2668/2737/5310/7040		BCL2/SIX2/VEGFA/LIF/GDNF/GLI3/PKD1/TGFB1
GO:0072006	nephron development	3.16316721477359	0	596/10736/7422/3976/2668/2737/4854/5310/7040		BCL2/SIX2/VEGFA/LIF/GDNF/GLI3/NOTCH3/PKD1/TGFB1
GO:0002263	cell activation involved in immune response	2.61644695543001	0	729230/3569/3718/27040/3956/7494/3916/959/7248/51010/538/7040		CCR2/IL6/JAK3/LAT/LGALS1/XBP1/LAMP1/CD40LG/TSC1/EXOSC3/ATP7A/TGFB1
GO:0048588	developmental cell growth	2.75561966582522	0	348/23025/4137/7074/7422/351/80208/57142/1020/4131/2475	351/2475/4137	APOE/UNC13A/MAPT/TIAM1/VEGFA/APP/SPG11/RTN4/CDK5/MAP1B/MTOR	APP/MTOR/MAPT
GO:0032928	regulation of superoxide anion generation	10.8683181225554	0	6647/5446/7040		SOD1/PON3/TGFB1
GO:0060675	ureteric bud morphogenesis	4.41525423728814	0	596/10736/7422/2668/2737/7040		BCL2/SIX2/VEGFA/GDNF/GLI3/TGFB1
GO:0008089	anterograde axonal transport	6.97719188114668	0	6647/4747/547/6683		SOD1/NEFL/KIF1A/SPAST
GO:0072604	interleukin-6 secretion	6.97719188114668	0	3553/3605/7494/59341		IL1B/IL17A/XBP1/TRPV4
GO:1902692	regulation of neuroblast proliferation	6.97719188114668	0	7422/2737/4763/7040		VEGFA/GLI3/NF1/TGFB1
GO:0046651	lymphocyte proliferation	2.48881539662854	0	729230/596/3553/3559/3569/2056/3718/2281/29110/959/5621/11035/7040		CCR2/BCL2/IL1B/IL2RA/IL6/EPO/JAK3/FKBP1B/TBK1/CD40LG/PRNP/RIPK3/TGFB1
GO:0050663	cytokine secretion	2.90716328381112	0	929/3553/3569/3605/7124/834/7494/1432/59341/5861		CD14/IL1B/IL6/IL17A/TNF/CASP1/XBP1/MAPK14/TRPV4/RAB1A
GO:0006874	cellular calcium ion homeostasis	2.16387234692319	0	348/3709/729230/596/2056/794/9217/351/2280/2281/83636/4842/6622/5310/59341/7040/1756	351/6622	APOE/ITPR2/CCR2/BCL2/EPO/CALB2/VAPB/APP/FKBP1A/FKBP1B/C19orf12/NOS1/SNCA/PKD1/TRPV4/TGFB1/DMD	APP/SNCA
GO:0034103	regulation of tissue remodeling	4.34732724902216	0	3569/1471/3375/4763/56955/7040		IL6/CST3/IAPP/NF1/MEPE/TGFB1
GO:0034766	negative regulation of ion transmembrane transport	4.34732724902216	0	2056/207/2281/10971/7040/2475	2475	EPO/AKT1/FKBP1B/YWHAQ/TGFB1/MTOR	MTOR
GO:0042311	vasodilation	4.34732724902216	0	6647/348/6648/2876/4842/7349		SOD1/APOE/SOD2/GPX1/NOS1/UCN
GO:0072171	mesonephric tubule morphogenesis	4.34732724902216	0	596/10736/7422/2668/2737/7040		BCL2/SIX2/VEGFA/GDNF/GLI3/TGFB1
GO:0042220	response to cocaine	5.23289391086001	0	7074/6531/6622/1020/2475	2475/6622	TIAM1/SLC6A3/SNCA/CDK5/MTOR	MTOR/SNCA
GO:0051055	negative regulation of lipid biosynthetic process	5.23289391086001	0	6647/348/5154/6615/23038	6615	SOD1/APOE/PDGFA/SNAI1/WDTC1	SNAI1
GO:0032943	mononuclear cell proliferation	2.46874430472025	0	729230/596/3553/3559/3569/2056/3718/2281/29110/959/5621/11035/7040		CCR2/BCL2/IL1B/IL2RA/IL6/EPO/JAK3/FKBP1B/TBK1/CD40LG/PRNP/RIPK3/TGFB1
GO:0002706	regulation of lymphocyte mediated immunity	3.36400322841001	0	3077/3553/3569/7124/3916/11035/51010/7040		HFE/IL1B/IL6/TNF/LAMP1/RIPK3/EXOSC3/TGFB1
GO:0032409	regulation of transporter activity	2.69821092278719	0	5444/596/2056/2280/2281/11315/4842/6622/8737/1756/2273	6622/8737/11315	PON1/BCL2/EPO/FKBP1A/FKBP1B/PARK7/NOS1/SNCA/RIPK1/DMD/FHL1	SNCA/RIPK1/PARK7
GO:0010595	positive regulation of endothelial cell migration	4.28145865434001	0	7476/7422/207/3315/4780/7040	3315	WNT7A/VEGFA/AKT1/HSPB1/NFE2L2/TGFB1	HSPB1
GO:0030823	regulation of cGMP metabolic process	6.72800645682002	0	348/7422/4543/4842		APOE/VEGFA/MTNR1A/NOS1
GO:0035066	positive regulation of histone acetylation	6.72800645682002	0	3553/3976/4842/7040		IL1B/LIF/NOS1/TGFB1
GO:0042133	neurotransmitter metabolic process	6.72800645682002	0	6531/4842/1103/60482		SLC6A3/NOS1/CHAT/SLC5A7
GO:0019439	aromatic compound catabolic process	2.08800200384069	0	7415/5444/5445/847/5446/3669/3297/836/2876/6531/316/9131/51010/11340/10236/8882/8570/3837	11340/3837	VCP/PON1/PON2/CAT/PON3/ISG20/HSF1/CASP3/GPX1/SLC6A3/AOX1/AIFM1/EXOSC3/EXOSC8/HNRNPR/ZPR1/KHSRP/KPNB1	EXOSC8/KPNB1
GO:1903531	negative regulation of secretion by cell	2.85430576956001	0	729230/3553/3569/7124/3976/3065/2281/4763/6622/7349	6622	CCR2/IL1B/IL6/TNF/LIF/HDAC1/FKBP1B/NF1/SNCA/UCN	SNCA
GO:0009620	response to fungus	5.11913534758045	0	283/3569/3605/351/7040	351	ANG/IL6/IL17A/APP/TGFB1	APP
GO:0045661	regulation of myoblast differentiation	5.11913534758045	0	7124/26287/1432/4217/7040	4217	TNF/ANKRD2/MAPK14/MAP3K5/TGFB1	MAP3K5
GO:0051926	negative regulation of calcium ion transport	5.11913534758045	0	596/2056/2281/4842/7040		BCL2/EPO/FKBP1B/NOS1/TGFB1
GO:0010594	regulation of endothelial cell migration	3.33423328833558	0	348/7476/7422/207/3315/4780/4763/7040	3315	APOE/WNT7A/VEGFA/AKT1/HSPB1/NFE2L2/NF1/TGFB1	HSPB1
GO:0002377	immunoglobulin production	3.70418333015933	0	3569/7124/7494/959/355/51010/7040	355	IL6/TNF/XBP1/CD40LG/FAS/EXOSC3/TGFB1	FAS
GO:0035264	multicellular organism growth	3.04938422143641	0	6647/6506/596/3297/351/23770/6531/23038/2475	351/2475	SOD1/SLC1A2/BCL2/HSF1/APP/FKBP8/SLC6A3/WDTC1/MTOR	APP/MTOR
GO:0051589	negative regulation of neurotransmitter transport	10.09200968523	0	4763/4842/6622	6622	NF1/NOS1/SNCA	SNCA
GO:0010632	regulation of epithelial cell migration	2.83711115649037	0	348/5216/7476/7422/207/3315/6239/4780/4763/7040	3315	APOE/PFN1/WNT7A/VEGFA/AKT1/HSPB1/RREB1/NFE2L2/NF1/TGFB1	HSPB1
GO:0006275	regulation of DNA replication	3.30498562791159	0	3569/2056/6464/5154/1471/3562/7349/7040		IL6/EPO/SHC1/PDGFA/CST3/IL3/UCN/TGFB1
GO:0002701	negative regulation of production of molecular mediator of immune response	6.49600623417105	0	3077/7124/3718/7040		HFE/TNF/JAK3/TGFB1
GO:0048713	regulation of oligodendrocyte differentiation	6.49600623417105	0	170825/3065/4763/2475	2475	GSX2/HDAC1/NF1/MTOR	MTOR
GO:2000758	positive regulation of peptidyl-lysine acetylation	6.49600623417105	0	3553/3976/4842/7040		IL1B/LIF/NOS1/TGFB1
GO:0050729	positive regulation of inflammatory response	3.27624662245149	0	729230/3553/3569/3605/7124/3949/961/59341		CCR2/IL1B/IL6/IL17A/TNF/LDLR/CD47/TRPV4
GO:0050777	negative regulation of immune response	3.27624662245149	0	3077/729230/3559/7124/3718/2876/7376/7040		HFE/CCR2/IL2RA/TNF/JAK3/GPX1/NR1H2/TGFB1
GO:0072073	kidney epithelium development	3.0061305445366	0	847/596/10736/7422/3976/2668/2737/5310/7040		CAT/BCL2/SIX2/VEGFA/LIF/GDNF/GLI3/PKD1/TGFB1
GO:0050707	regulation of cytokine secretion	2.98496061112437	0	929/3553/3569/3605/7124/834/7494/1432/59341		CD14/IL1B/IL6/IL17A/TNF/CASP1/XBP1/MAPK14/TRPV4
GO:0015833	peptide transport	2.39159604519774	0	23435/3709/3077/3553/3569/7124/7074/3065/2281/6566/7349/59341/5861		TARDBP/ITPR2/HFE/IL1B/IL6/TNF/TIAM1/HDAC1/FKBP1B/SLC16A1/UCN/TRPV4/RAB1A
GO:0006584	catecholamine metabolic process	4.90583804143126	0	6531/1610/11315/6622/538	6622/11315	SLC6A3/DAO/PARK7/SNCA/ATP7A	SNCA/PARK7
GO:0007052	mitotic spindle organization	4.90583804143126	0	3925/1778/10540/5310/57562		STMN1/DYNC1H1/DCTN2/PKD1/CEP126
GO:0009712	catechol-containing compound metabolic process	4.90583804143126	0	6531/1610/11315/6622/538	6622/11315	SLC6A3/DAO/PARK7/SNCA/ATP7A	SNCA/PARK7
GO:0035065	regulation of histone acetylation	4.90583804143126	0	3553/3976/4842/6622/7040	6622	IL1B/LIF/NOS1/SNCA/TGFB1	SNCA
GO:1990138	neuron projection extension	2.96408676069693	0	348/23025/4137/7074/7422/80208/57142/1020/4131	4137	APOE/UNC13A/MAPT/TIAM1/VEGFA/SPG11/RTN4/CDK5/MAP1B	MAPT
GO:0055074	calcium ion homeostasis	2.09042498266732	0	348/3709/729230/596/2056/794/9217/351/2280/2281/83636/4842/6622/5310/59341/7040/1756	351/6622	APOE/ITPR2/CCR2/BCL2/EPO/CALB2/VAPB/APP/FKBP1A/FKBP1B/C19orf12/NOS1/SNCA/PKD1/TRPV4/TGFB1/DMD	APP/SNCA
GO:0046879	hormone secretion	2.28939108600126	0	23435/3709/3077/3553/3569/7124/7074/3976/3065/2281/6566/7349/59341/5861		TARDBP/ITPR2/HFE/IL1B/IL6/TNF/TIAM1/LIF/HDAC1/FKBP1B/SLC16A1/UCN/TRPV4/RAB1A
GO:0097576	vacuole fusion	6.27947269303202	0	7415/25978/57724/167410		VCP/CHMP2B/EPG5/LIX1
GO:0033555	multicellular organismal response to stress	4.03680387409201	0	596/5179/57679/3956/4842/7349		BCL2/PENK/ALS2/LGALS1/NOS1/UCN
GO:0046785	microtubule polymerization	4.80571889772858	0	3925/4137/2288/6622/59341	4137/6622	STMN1/MAPT/FKBP4/SNCA/TRPV4	MAPT/SNCA
GO:0048747	muscle fiber development	4.80571889772858	0	596/7422/2876/58/1756		BCL2/VEGFA/GPX1/ACTA1/DMD
GO:0001667	ameboidal-type cell migration	2.19391514896305	0	348/5216/2637/7476/7422/207/2668/2876/3315/6239/4780/4763/2066/57449/7040	3315	APOE/PFN1/GBX2/WNT7A/VEGFA/AKT1/GDNF/GPX1/HSPB1/RREB1/NFE2L2/NF1/ERBB4/PLEKHG5/TGFB1	HSPB1
GO:0001649	osteoblast differentiation	2.57739550833404	0	847/3082/3569/7124/3727/5179/6615/56975/207/2737/4763	6615	CAT/HGF/IL6/TNF/JUND/PENK/SNAI1/FAM20C/AKT1/GLI3/NF1	SNAI1
GO:0006638	neutral lipid metabolic process	3.16612068556236	0	348/283/847/3949/2876/6622/7376/10555	6622	APOE/ANG/CAT/LDLR/GPX1/SNCA/NR1H2/AGPAT2	SNCA
GO:0002708	positive regulation of lymphocyte mediated immunity	3.97994748149916	0	3553/3569/7124/3916/51010/7040		IL1B/IL6/TNF/LAMP1/EXOSC3/TGFB1
GO:0008306	associative learning	3.97994748149916	0	2353/351/4763/1020/7349/2475	351/2475/2353	FOS/APP/NF1/CDK5/UCN/MTOR	APP/MTOR/FOS
GO:0034763	negative regulation of transmembrane transport	3.97994748149916	0	2056/207/2281/10971/7040/2475	2475	EPO/AKT1/FKBP1B/YWHAQ/TGFB1/MTOR	MTOR
GO:0051279	regulation of release of sequestered calcium ion into cytosol	3.97994748149916	0	2280/2281/4842/6622/7040/1756	6622	FKBP1A/FKBP1B/NOS1/SNCA/TGFB1/DMD	SNCA
GO:0051385	response to mineralocorticoid	6.07690905777292	0	2353/1536/4747/9131	2353	FOS/CYBB/NEFL/AIFM1	FOS
GO:0007632	visual behavior	4.70960451977401	0	6506/351/4763/1020/2475	351/2475	SLC1A2/APP/NF1/CDK5/MTOR	APP/MTOR
GO:0032722	positive regulation of chemokine production	4.70960451977401	0	3553/3569/7124/3065/59341		IL1B/IL6/TNF/HDAC1/TRPV4
GO:0001894	tissue homeostasis	2.55200244913863	0	6647/596/3569/924/12/7422/51542/3315/3375/4763/60	3315	SOD1/BCL2/IL6/CD7/SERPINA3/VEGFA/VPS54/HSPB1/IAPP/NF1/ACTB	HSPB1
GO:0002824	positive regulation of adaptive immune response based on somatic recombination of immune receptors built from immunoglobulin superfamily domains	3.92467043314501	0	729230/3553/3569/7124/51010/7040		CCR2/IL1B/IL6/TNF/EXOSC3/TGFB1
GO:0042523	positive regulation of tyrosine phosphorylation of Stat5 protein	8.83050847457627	0	2056/2066/3562		EPO/ERBB4/IL3
GO:0090083	regulation of inclusion body assembly	8.83050847457627	0	3297/1191/3300		HSF1/CLU/DNAJB2
GO:0022037	metencephalon development	3.43408662900188	0	596/2637/7476/1020/65250/2618/538		BCL2/GBX2/WNT7A/CDK5/C5orf42/GART/ATP7A
GO:0060560	developmental growth involved in morphogenesis	2.52710486426898	0	348/23025/4137/7074/7422/351/80208/57142/1020/4131/7040	351/4137	APOE/UNC13A/MAPT/TIAM1/VEGFA/APP/SPG11/RTN4/CDK5/MAP1B/TGFB1	APP/MAPT
GO:0001662	behavioral fear response	5.88700564971751	0	596/5179/57679/7349		BCL2/PENK/ALS2/UCN
GO:0002209	behavioral defense response	5.88700564971751	0	596/5179/57679/7349		BCL2/PENK/ALS2/UCN
GO:0002639	positive regulation of immunoglobulin production	5.88700564971751	0	3569/7494/51010/7040		IL6/XBP1/EXOSC3/TGFB1
GO:0014037	Schwann cell differentiation	5.88700564971751	0	6647/207/4763/1020		SOD1/AKT1/NF1/CDK5
GO:0045834	positive regulation of lipid metabolic process	3.0882652588682	0	348/3553/7124/3949/207/7376/7040/2475	2475	APOE/IL1B/TNF/LDLR/AKT1/NR1H2/TGFB1/MTOR	MTOR
GO:0001654	eye development	2.1537825547747	0	1270/596/6256/7476/7431/1471/7422/23770/2737/3065/1410/4763/356/9997/7040	6256/1410	CNTF/BCL2/RXRA/WNT7A/VIM/CST3/VEGFA/FKBP8/GLI3/HDAC1/CRYAB/NF1/FASLG/SCO2/TGFB1	RXRA/CRYAB
GO:0001657	ureteric bud development	3.39868367406372	0	847/596/10736/7422/2668/2737/7040		CAT/BCL2/SIX2/VEGFA/GDNF/GLI3/TGFB1
GO:0009165	nucleotide biosynthetic process	2.22001559854667	0	7415/348/2912/729230/6241/4543/4763/400916/4842/7349/2617/2618/7084/7040		VCP/APOE/GRM2/CCR2/RRM2/MTNR1A/NF1/CHCHD10/NOS1/UCN/GARS/GART/TK2/TGFB1
GO:0016241	regulation of macroautophagy	3.06315741123513	0	8878/836/29978/29110/823/1020/7248/2475	2475	SQSTM1/CASP3/UBQLN2/TBK1/CAPN1/CDK5/TSC1/MTOR	MTOR
GO:0009914	hormone transport	2.21256588177303	0	23435/3709/3077/3553/3569/7124/7074/3976/3065/2281/6566/7349/59341/5861		TARDBP/ITPR2/HFE/IL1B/IL6/TNF/TIAM1/LIF/HDAC1/FKBP1B/SLC16A1/UCN/TRPV4/RAB1A
GO:0050994	regulation of lipid catabolic process	4.52846588439809	0	3553/7124/207/26580/2475	2475	IL1B/TNF/AKT1/BSCL2/MTOR	MTOR
GO:0090279	regulation of calcium ion import	3.36400322841001	0	2280/2281/4842/6622/7349/7040/1756	6622	FKBP1A/FKBP1B/NOS1/SNCA/UCN/TGFB1/DMD	SNCA
GO:0000460	maturation of 5.8S rRNA	5.70861153912001	0	84549/51010/11340/81887	11340	MAK16/EXOSC3/EXOSC8/LAS1L	EXOSC8
GO:0010712	regulation of collagen metabolic process	5.70861153912001	0	3569/1471/7349/7040		IL6/CST3/UCN/TGFB1
GO:0014009	glial cell proliferation	5.70861153912001	0	5179/2670/1191/2475	2475	PENK/GFAP/CLU/MTOR	MTOR
GO:0034405	response to fluid shear stress	5.70861153912001	0	207/4780/5310/7040		AKT1/NFE2L2/PKD1/TGFB1
GO:0050832	defense response to fungus	5.70861153912001	0	283/3605/351/7040	351	ANG/IL17A/APP/TGFB1	APP
GO:0098930	axonal transport	5.70861153912001	0	6647/4747/547/6683		SOD1/NEFL/KIF1A/SPAST
GO:1901985	positive regulation of protein acetylation	5.70861153912001	0	3553/3976/4842/7040		IL1B/LIF/NOS1/TGFB1
GO:1901293	nucleoside phosphate biosynthetic process	2.19781544256121	0	7415/348/2912/729230/6241/4543/4763/400916/4842/7349/2617/2618/7084/7040		VCP/APOE/GRM2/CCR2/RRM2/MTNR1A/NF1/CHCHD10/NOS1/UCN/GARS/GART/TK2/TGFB1
GO:0031112	positive regulation of microtubule polymerization or depolymerization	8.3110667996012	0	4137/6683/59341	4137	MAPT/SPAST/TRPV4	MAPT
GO:0031468	nuclear envelope reassembly	8.3110667996012	0	6683/7443/4000	7443	SPAST/VRK1/LMNA	VRK1
GO:0007405	neuroblast proliferation	4.44302313186227	0	9048/7422/2737/4763/7040		ARTN/VEGFA/GLI3/NF1/TGFB1
GO:1903036	positive regulation of response to wounding	4.44302313186227	0	1270/2281/7494/6239/4780		CNTF/FKBP1B/XBP1/RREB1/NFE2L2
GO:0045765	regulation of angiogenesis	2.46693570083401	0	729230/3082/3553/3569/7422/3315/1536/7494/4780/4763/356	3315	CCR2/HGF/IL1B/IL6/VEGFA/HSPB1/CYBB/XBP1/NFE2L2/NF1/FASLG	HSPB1
GO:0042303	molting cycle	3.29672316384181	0	596/7124/5154/6615/3065/538/10468	6615	BCL2/TNF/PDGFA/SNAI1/HDAC1/ATP7A/FST	SNAI1
GO:0042633	hair cycle	3.29672316384181	0	596/7124/5154/6615/3065/538/10468	6615	BCL2/TNF/PDGFA/SNAI1/HDAC1/ATP7A/FST	SNAI1
GO:0002821	positive regulation of adaptive immune response	3.71810883140054	0	729230/3553/3569/7124/51010/7040		CCR2/IL1B/IL6/TNF/EXOSC3/TGFB1
GO:0042596	fear response	5.54071119973413	0	596/5179/57679/7349		BCL2/PENK/ALS2/UCN
GO:0044246	regulation of multicellular organismal metabolic process	5.54071119973413	0	3569/1471/7349/7040		IL6/CST3/UCN/TGFB1
GO:0071675	regulation of mononuclear cell migration	5.54071119973413	0	729230/7124/59341/7040		CCR2/TNF/TRPV4/TGFB1
GO:0001541	ovarian follicle development	4.36074492571668	0	6647/283/596/598/7422	598	SOD1/ANG/BCL2/BCL2L1/VEGFA	BCL2L1
GO:0002250	adaptive immune response	2.04210494082342	0	3077/729230/3553/3569/7124/3718/27040/924/1191/4791/959/355/11035/7248/51010/7040	355	HFE/CCR2/IL1B/IL6/TNF/JAK3/LAT/CD7/CLU/NFKB2/CD40LG/FAS/RIPK3/TSC1/EXOSC3/TGFB1	FAS
GO:0008202	steroid metabolic process	2.24266881894001	0	6647/5444/348/847/8630/3553/1593/7124/6256/3949/6615/351/11218	351/6615/6256/11218	SOD1/PON1/APOE/CAT/HSD17B6/IL1B/CYP27A1/TNF/RXRA/LDLR/SNAI1/APP/DDX20	APP/SNAI1/RXRA/DDX20
GO:0051480	regulation of cytosolic calcium ion concentration	2.24266881894001	0	3709/729230/596/2056/794/2280/2281/4842/6622/5310/59341/7040/1756	6622	ITPR2/CCR2/BCL2/EPO/CALB2/FKBP1A/FKBP1B/NOS1/SNCA/PKD1/TRPV4/TGFB1/DMD	SNCA
GO:0002443	leukocyte mediated immunity	2.16178568120774	0	3077/729230/3553/3569/7124/3718/27040/1191/3916/959/355/11035/51010/7040	355	HFE/CCR2/IL1B/IL6/TNF/JAK3/LAT/CLU/LAMP1/CD40LG/FAS/RIPK3/EXOSC3/TGFB1	FAS
GO:0003018	vascular process in circulatory system	2.73460907599781	0	6647/348/6648/207/2876/4842/7349/59341/7040		SOD1/APOE/SOD2/AKT1/GPX1/NOS1/UCN/TRPV4/TGFB1
GO:0021915	neural tube development	2.73460907599781	0	5216/2637/23770/2737/4763/7249/7248/5310/7040		PFN1/GBX2/FKBP8/GLI3/NF1/TSC2/TSC1/PKD1/TGFB1
GO:0030098	lymphocyte differentiation	2.15472102211883	0	6647/596/3559/3569/3718/3956/2737/7494/959/355/11035/7248/538/7040	355	SOD1/BCL2/IL2RA/IL6/JAK3/LGALS1/GLI3/XBP1/CD40LG/FAS/RIPK3/TSC1/ATP7A/TGFB1	FAS
GO:0010959	regulation of metal ion transport	2.14770238686763	0	1804/3077/596/2056/207/2280/2281/5621/4842/6622/7349/7040/1756/2273	6622	DPP6/HFE/BCL2/EPO/AKT1/FKBP1A/FKBP1B/PRNP/NOS1/SNCA/UCN/TGFB1/DMD/FHL1	SNCA
GO:0002440	production of molecular mediator of immune response	2.71707953063885	0	3077/3569/7124/3718/7494/959/355/51010/7040	355	HFE/IL6/TNF/JAK3/XBP1/CD40LG/FAS/EXOSC3/TGFB1	FAS
GO:0032094	response to food	5.38240516545601	0	207/6566/7349/2475	2475	AKT1/SLC16A1/UCN/MTOR	MTOR
GO:0031058	positive regulation of histone modification	3.62277270751847	0	7157/3553/7422/3976/4842/7040	7157	TP53/IL1B/VEGFA/LIF/NOS1/TGFB1	TP53
GO:0048644	muscle organ morphogenesis	3.62277270751847	0	1270/6256/3976/2280/27063/7040	6256	CNTF/RXRA/LIF/FKBP1A/ANKRD1/TGFB1	RXRA
GO:0042886	amide transport	2.21829198395153	0	23435/3709/3077/3553/3569/7124/7074/3065/2281/6566/7349/59341/5861		TARDBP/ITPR2/HFE/IL1B/IL6/TNF/TIAM1/HDAC1/FKBP1B/SLC16A1/UCN/TRPV4/RAB1A
GO:0046883	regulation of hormone secretion	2.29736805842635	0	23435/3709/3077/3553/3569/7124/7074/3976/3065/2281/6566/7349		TARDBP/ITPR2/HFE/IL1B/IL6/TNF/TIAM1/LIF/HDAC1/FKBP1B/SLC16A1/UCN
GO:0051048	negative regulation of secretion	2.53204544073872	0	729230/3553/3569/7124/3976/3065/2281/4763/6622/7349	6622	CCR2/IL1B/IL6/TNF/LIF/HDAC1/FKBP1B/NF1/SNCA/UCN	SNCA
GO:0002697	regulation of immune effector process	2.12691817022052	0	3077/729230/3553/3559/3569/7124/3718/7494/3916/23586/959/11035/51010/7040		HFE/CCR2/IL1B/IL2RA/IL6/TNF/JAK3/XBP1/LAMP1/DDX58/CD40LG/RIPK3/EXOSC3/TGFB1
GO:1901615	organic hydroxy compound metabolic process	1.95753733095741	0	6647/5444/348/847/596/3553/1593/7124/6256/3949/6615/351/6531/1610/11315/6622/538	351/6615/6622/6256/11315	SOD1/PON1/APOE/CAT/BCL2/IL1B/CYP27A1/TNF/RXRA/LDLR/SNAI1/APP/SLC6A3/DAO/PARK7/SNCA/ATP7A	APP/SNAI1/SNCA/RXRA/PARK7
GO:0048524	positive regulation of viral process	3.16992611907866	0	348/5216/9217/3956/25978/8468/5034		APOE/PFN1/VAPB/LGALS1/CHMP2B/FKBP6/P4HB
GO:0030212	hyaluronan metabolic process	5.23289391086001	0	3082/3553/207/7040		HGF/IL1B/AKT1/TGFB1
GO:0045744	negative regulation of G-protein coupled receptor protein signaling pathway	5.23289391086001	0	29978/4842/6622/2966	6622	UBQLN2/NOS1/SNCA/GTF2H2	SNCA
GO:0051646	mitochondrion localization	5.23289391086001	0	4137/4747/6683/4131	4137	MAPT/NEFL/SPAST/MAP1B	MAPT
GO:0051209	release of sequestered calcium ion into cytosol	3.13973634651601	0	3709/2280/2281/4842/6622/7040/1756	6622	ITPR2/FKBP1A/FKBP1B/NOS1/SNCA/TGFB1/DMD	SNCA
GO:0051283	negative regulation of sequestering of calcium ion	3.13973634651601	0	3709/2280/2281/4842/6622/7040/1756	6622	ITPR2/FKBP1A/FKBP1B/NOS1/SNCA/TGFB1/DMD	SNCA
GO:0009651	response to salt stress	7.43621766280107	0	7124/2056/59341		TNF/EPO/TRPV4
GO:0030828	positive regulation of cGMP biosynthetic process	7.43621766280107	0	348/4543/4842		APOE/MTNR1A/NOS1
GO:0042522	regulation of tyrosine phosphorylation of Stat5 protein	7.43621766280107	0	2056/2066/3562		EPO/ERBB4/IL3
GO:0090190	positive regulation of branching involved in ureteric bud morphogenesis	7.43621766280107	0	7422/2668/7040		VEGFA/GDNF/TGFB1
GO:0051282	regulation of sequestering of calcium ion	3.11011619230359	0	3709/2280/2281/4842/6622/7040/1756	6622	ITPR2/FKBP1A/FKBP1B/NOS1/SNCA/TGFB1/DMD	SNCA
GO:0045778	positive regulation of ossification	3.48859594057334	0	3082/3569/3727/56975/2737/7040		HGF/IL6/JUND/FAM20C/GLI3/TGFB1
GO:0030168	platelet activation	2.63269817875566	0	348/3709/3569/27040/5154/207/3315/959/60	3315	APOE/ITPR2/IL6/LAT/PDGFA/AKT1/HSPB1/CD40LG/ACTB	HSPB1
GO:0007204	positive regulation of cytosolic calcium ion concentration	2.25160375447363	0	3709/729230/596/2056/2280/2281/4842/6622/5310/59341/7040/1756	6622	ITPR2/CCR2/BCL2/EPO/FKBP1A/FKBP1B/NOS1/SNCA/PKD1/TRPV4/TGFB1/DMD	SNCA
GO:0007520	myoblast fusion	5.09146434570163	0	1432/4842/824/8837		MAPK14/NOS1/CAPN2/CFLAR
GO:0055025	positive regulation of cardiac muscle tissue development	5.09146434570163	0	2066/1432/7040/2475	2475	ERBB4/MAPK14/TGFB1/MTOR	MTOR
GO:0002718	regulation of cytokine production involved in immune response	4.06000389635691	0	3077/3569/7124/3718/7040		HFE/IL6/TNF/JAK3/TGFB1
GO:0097553	calcium ion transmembrane import into cytosol	3.08104968583347	0	3709/2280/2281/4842/6622/7040/1756	6622	ITPR2/FKBP1A/FKBP1B/NOS1/SNCA/TGFB1/DMD	SNCA
GO:1902656	calcium ion import into cytosol	3.08104968583347	0	3709/2280/2281/4842/6622/7040/1756	6622	ITPR2/FKBP1A/FKBP1B/NOS1/SNCA/TGFB1/DMD	SNCA
GO:0002695	negative regulation of leukocyte activation	2.81170419090986	0	3077/729230/3559/3718/2737/355/5621/7040	355	HFE/CCR2/IL2RA/JAK3/GLI3/FAS/PRNP/TGFB1	FAS
GO:0007269	neurotransmitter secretion	2.81170419090986	0	23025/7476/6623/4763/6622/1103/1020/60482	6622	UNC13A/WNT7A/SNCG/NF1/SNCA/CHAT/CDK5/SLC5A7	SNCA
GO:0099643	signal release from synapse	2.81170419090986	0	23025/7476/6623/4763/6622/1103/1020/60482	6622	UNC13A/WNT7A/SNCG/NF1/SNCA/CHAT/CDK5/SLC5A7	SNCA
GO:0050868	negative regulation of T cell activation	3.44605208763952	0	3077/3559/3718/2737/5621/7040		HFE/IL2RA/JAK3/GLI3/PRNP/TGFB1
GO:1901617	organic hydroxy compound biosynthetic process	2.60039513361755	0	6647/348/3553/7124/6615/6531/1610/11315/6622	6615/6622/11315	SOD1/APOE/IL1B/TNF/SNAI1/SLC6A3/DAO/PARK7/SNCA	SNAI1/SNCA/PARK7
GO:0016125	sterol metabolic process	2.79087675245867	0	6647/5444/348/847/1593/6256/3949/351	351/6256	SOD1/PON1/APOE/CAT/CYP27A1/RXRA/LDLR/APP	APP/RXRA
GO:0048167	regulation of synaptic plasticity	2.79087675245867	0	348/23025/152330/2670/4763/2890/6622/1020	6622	APOE/UNC13A/CNTN4/GFAP/NF1/GRIA1/SNCA/CDK5	SNCA
GO:1900371	regulation of purine nucleotide biosynthetic process	2.79087675245867	0	7415/348/2912/729230/4543/4763/4842/7349		VCP/APOE/GRM2/CCR2/MTNR1A/NF1/NOS1/UCN
GO:0006749	glutathione metabolic process	3.99119027099492	0	6647/2936/2876/4780/11315	11315	SOD1/GSR/GPX1/NFE2L2/PARK7	PARK7
GO:0045670	regulation of osteoclast differentiation	3.99119027099492	0	3605/7124/2353/4763/2475	2475/2353	IL17A/TNF/FOS/NF1/MTOR	MTOR/FOS
GO:0070570	regulation of neuron projection regeneration	7.06440677966102	0	1270/3082/2281		CNTF/HGF/FKBP1B
GO:0071677	positive regulation of mononuclear cell migration	7.06440677966102	0	729230/7124/7040		CCR2/TNF/TGFB1
GO:0031103	axon regeneration	4.95747844186738	0	1270/596/2281/4747		CNTF/BCL2/FKBP1B/NEFL
GO:0006898	receptor-mediated endocytosis	2.14072932717001	0	348/3077/929/4908/3949/7422/84000/29978/6311/2890/6622/1020/2966	6622	APOE/HFE/CD14/NTF3/LDLR/VEGFA/TMPRSS13/UBQLN2/ATXN2/GRIA1/SNCA/CDK5/GTF2H2	SNCA
GO:0030808	regulation of nucleotide biosynthetic process	2.77035559986707	0	7415/348/2912/729230/4543/4763/4842/7349		VCP/APOE/GRM2/CCR2/MTNR1A/NF1/NOS1/UCN
GO:0045619	regulation of lymphocyte differentiation	2.77035559986707	0	6647/3559/3569/3718/2737/7494/355/7040	355	SOD1/IL2RA/IL6/JAK3/GLI3/XBP1/FAS/TGFB1	FAS
GO:0051208	sequestering of calcium ion	3.02451666407505	0	3709/2280/2281/4842/6622/7040/1756	6622	ITPR2/FKBP1A/FKBP1B/NOS1/SNCA/TGFB1/DMD	SNCA
GO:0090276	regulation of peptide hormone secretion	2.4276311957598	0	23435/3709/3077/3553/7124/7074/3065/2281/6566/7349		TARDBP/ITPR2/HFE/IL1B/TNF/TIAM1/HDAC1/FKBP1B/SLC16A1/UCN
GO:0010769	regulation of cell morphogenesis involved in differentiation	2.20762711864407	0	348/4137/2664/7476/7074/7422/6239/26039/57142/4747/1020/4131	4137/2664	APOE/MAPT/GDI1/WNT7A/TIAM1/VEGFA/RREB1/SS18L1/RTN4/NEFL/CDK5/MAP1B	MAPT/GDI1
GO:1905269	positive regulation of chromatin organization	3.36400322841001	0	7157/3553/7422/3976/4842/7040	7157	TP53/IL1B/VEGFA/LIF/NOS1/TGFB1	TP53
GO:0006997	nucleus organization	2.75013402614541	0	23435/25978/57142/6683/7443/8882/4000/9221	7443	TARDBP/CHMP2B/RTN4/SPAST/VRK1/ZPR1/LMNA/NOLC1	VRK1
GO:0045580	regulation of T cell differentiation	2.99702105803801	0	6647/3559/3569/3718/2737/7494/7040		SOD1/IL2RA/IL6/JAK3/GLI3/XBP1/TGFB1
GO:0030902	hindbrain development	2.73020551870957	0	596/2637/170825/7476/1020/65250/2618/538		BCL2/GBX2/GSX2/WNT7A/CDK5/C5orf42/GART/ATP7A
GO:0002312	B cell activation involved in immune response	3.86033157358526	0	3956/7494/959/51010/7040		LGALS1/XBP1/CD40LG/EXOSC3/TGFB1
GO:0042733	embryonic digit morphogenesis	3.86033157358526	0	7476/1387/2737/3065/65250		WNT7A/CREBBP/GLI3/HDAC1/C5orf42
GO:0046631	alpha-beta T cell activation	2.97002086832595	0	3077/729230/596/3569/3718/2737/538		HFE/CCR2/BCL2/IL6/JAK3/GLI3/ATP7A
GO:0048675	axon extension	2.97002086832595	0	348/4137/7422/80208/57142/1020/4131	4137	APOE/MAPT/VEGFA/SPG11/RTN4/CDK5/MAP1B	MAPT
GO:0030825	positive regulation of cGMP metabolic process	6.72800645682002	0	348/4543/4842		APOE/MTNR1A/NOS1
GO:0031646	positive regulation of neurological system process	6.72800645682002	0	3082/3569/2475	2475	HGF/IL6/MTOR	MTOR
GO:0048520	positive regulation of behavior	6.72800645682002	0	5179/7349/2475	2475	PENK/UCN/MTOR	MTOR
GO:0050878	regulation of body fluid levels	1.807726987388	0	348/3709/3569/27040/5154/7422/207/3065/3315/6531/7494/4780/2066/959/7376/7349/59341/538/60	3315	APOE/ITPR2/IL6/LAT/PDGFA/VEGFA/AKT1/HDAC1/HSPB1/SLC6A3/XBP1/NFE2L2/ERBB4/CD40LG/NR1H2/UCN/TRPV4/ATP7A/ACTB	HSPB1
GO:0002705	positive regulation of leukocyte mediated immunity	3.28577059519117	0	3553/3569/7124/3916/51010/7040		IL1B/IL6/TNF/LAMP1/EXOSC3/TGFB1
GO:0030516	regulation of axon extension	3.28577059519117	0	348/4137/7422/57142/1020/4131	4137	APOE/MAPT/VEGFA/RTN4/CDK5/MAP1B	MAPT
GO:0021575	hindbrain morphogenesis	4.70960451977401	0	170825/7476/1020/538		GSX2/WNT7A/CDK5/ATP7A
GO:0031122	cytoplasmic microtubule organization	4.70960451977401	0	6683/57562/59341/3837	3837	SPAST/CEP126/TRPV4/KPNB1	KPNB1
GO:0032272	negative regulation of protein polymerization	3.79806816110807	0	3925/5216/7114/2288/6622	6622/7114	STMN1/PFN1/TMSB4X/FKBP4/SNCA	SNCA/TMSB4X
GO:0002791	regulation of peptide secretion	2.36663543707237	0	23435/3709/3077/3553/7124/7074/3065/2281/6566/7349		TARDBP/ITPR2/HFE/IL1B/TNF/TIAM1/HDAC1/FKBP1B/SLC16A1/UCN
GO:1901361	organic cyclic compound catabolic process	1.8662768493277	0	7415/348/847/5446/3669/3297/836/2876/6531/316/9131/51010/11340/10236/8882/8570/3837	11340/3837	VCP/APOE/CAT/PON3/ISG20/HSF1/CASP3/GPX1/SLC6A3/AOX1/AIFM1/EXOSC3/EXOSC8/HNRNPR/ZPR1/KHSRP/KPNB1	EXOSC8/KPNB1
GO:0021549	cerebellum development	3.24800311708553	0	2637/7476/1020/65250/2618/538		GBX2/WNT7A/CDK5/C5orf42/GART/ATP7A
GO:0051650	establishment of vesicle localization	2.24266881894001	0	22920/23025/1639/7476/80208/10342/2890/6622/1020/10540/5861	6622	KIFAP3/UNC13A/DCTN1/WNT7A/SPG11/TFG/GRIA1/SNCA/CDK5/DCTN2/RAB1A	SNCA
GO:0021872	forebrain generation of neurons	3.73778136490001	0	2637/170825/2737/2066/538		GBX2/GSX2/GLI3/ERBB4/ATP7A
GO:0010894	negative regulation of steroid biosynthetic process	6.42218798151002	0	6647/348/6615	6615	SOD1/APOE/SNAI1	SNAI1
GO:0021697	cerebellar cortex formation	6.42218798151002	0	7476/1020/538		WNT7A/CDK5/ATP7A
GO:0022011	myelination in peripheral nervous system	6.42218798151002	0	6647/207/4763		SOD1/AKT1/NF1
GO:0030826	regulation of cGMP biosynthetic process	6.42218798151002	0	348/4543/4842		APOE/MTNR1A/NOS1
GO:0032292	peripheral nervous system axon ensheathment	6.42218798151002	0	6647/207/4763		SOD1/AKT1/NF1
GO:0032402	melanosome transport	6.42218798151002	0	1639/10540/5861		DCTN1/DCTN2/RAB1A
GO:0042506	tyrosine phosphorylation of Stat5 protein	6.42218798151002	0	2056/2066/3562		EPO/ERBB4/IL3
GO:0045662	negative regulation of myoblast differentiation	6.42218798151002	0	7124/26287/7040		TNF/ANKRD2/TGFB1
GO:0061213	positive regulation of mesonephros development	6.42218798151002	0	7422/2668/7040		VEGFA/GDNF/TGFB1
GO:0051250	negative regulation of lymphocyte activation	2.89186242442264	0	3077/3559/3718/2737/355/5621/7040	355	HFE/IL2RA/JAK3/GLI3/FAS/PRNP/TGFB1	FAS
GO:0045806	negative regulation of endocytosis	4.59473611685269	0	29978/6311/7376/7040		UBQLN2/ATXN2/NR1H2/TGFB1
GO:0090087	regulation of peptide transport	2.34308682575821	0	23435/3709/3077/3553/7124/7074/3065/2281/6566/7349		TARDBP/ITPR2/HFE/IL1B/TNF/TIAM1/HDAC1/FKBP1B/SLC16A1/UCN
GO:1901342	regulation of vasculature development	2.2330021429963	0	729230/3082/3553/3569/7422/3315/1536/7494/4780/4763/356	3315	CCR2/HGF/IL1B/IL6/VEGFA/HSPB1/CYBB/XBP1/NFE2L2/NF1/FASLG	HSPB1
GO:0002683	negative regulation of immune system process	1.94611757015455	0	3077/929/729230/3559/7124/3718/2551/2737/2876/4780/4763/355/5621/7376/7040	355	HFE/CD14/CCR2/IL2RA/TNF/JAK3/GABPA/GLI3/GPX1/NFE2L2/NF1/FAS/PRNP/NR1H2/TGFB1	FAS
GO:0006816	calcium ion transport	1.94611757015455	0	3709/1137/596/2056/2280/2281/54822/4842/6622/1020/5310/7349/59341/7040/1756	6622	ITPR2/CHRNA4/BCL2/EPO/FKBP1A/FKBP1B/TRPM7/NOS1/SNCA/CDK5/PKD1/UCN/TRPV4/TGFB1/DMD	SNCA
GO:0009152	purine ribonucleotide biosynthetic process	2.22341844281177	0	7415/348/2912/729230/4543/4763/400916/4842/7349/2618/7040		VCP/APOE/GRM2/CCR2/MTNR1A/NF1/CHCHD10/NOS1/UCN/GART/TGFB1
GO:0061180	mammary gland epithelium development	3.67937853107345	0	207/2876/6239/2066/7040		AKT1/GPX1/RREB1/ERBB4/TGFB1
GO:1904062	regulation of cation transmembrane transport	2.32000222648966	0	1804/2056/2280/2281/5621/4842/6622/7040/1756/2273	6622	DPP6/EPO/FKBP1A/FKBP1B/PRNP/NOS1/SNCA/TGFB1/DMD/FHL1	SNCA
GO:1903038	negative regulation of leukocyte cell-cell adhesion	3.17501428299372	0	3077/3559/3718/2737/5621/7040		HFE/IL2RA/JAK3/GLI3/PRNP/TGFB1
GO:0006888	ER to Golgi vesicle-mediated transport	2.45008327618301	0	7415/1778/1639/9217/10342/2890/6683/10540/5861		VCP/DYNC1H1/DCTN1/VAPB/TFG/GRIA1/SPAST/DCTN2/RAB1A
GO:1903018	regulation of glycoprotein metabolic process	4.48533763788001	0	596/3718/1471/5861		BCL2/JAK3/CST3/RAB1A
GO:2000378	negative regulation of reactive oxygen species metabolic process	4.48533763788001	0	596/5446/1410/8570	1410	BCL2/PON3/CRYAB/KHSRP	CRYAB
GO:0040014	regulation of multicellular organism growth	3.62277270751847	0	6647/596/3297/351/6531	351	SOD1/BCL2/HSF1/APP/SLC6A3	APP
GO:0032401	establishment of melanosome localization	6.14296241709654	0	1639/10540/5861		DCTN1/DCTN2/RAB1A
GO:0043501	skeletal muscle adaptation	6.14296241709654	0	8837/58/2475	2475	CFLAR/ACTA1/MTOR	MTOR
GO:0051904	pigment granule transport	6.14296241709654	0	1639/10540/5861		DCTN1/DCTN2/RAB1A
GO:0006164	purine nucleotide biosynthetic process	2.19515464904721	0	7415/348/2912/729230/4543/4763/400916/4842/7349/2618/7040		VCP/APOE/GRM2/CCR2/MTNR1A/NF1/CHCHD10/NOS1/UCN/GART/TGFB1
GO:0031589	cell-substrate adhesion	2.03404846368977	0	596/2042/7074/7422/3956/4287/6239/4763/54822/1020/7248/5310/5861		BCL2/EPHA3/TIAM1/VEGFA/LGALS1/ATXN3/RREB1/NF1/TRPM7/CDK5/TSC1/PKD1/RAB1A
GO:0046902	regulation of mitochondrial membrane permeability	0	19.7857884586857	7157/598/841	7157/7534/7532/3303/572/5599/1386/7531/598/637/2932/581/10018/841/8996/578	TP53/BCL2L1/CASP8	TP53/YWHAZ/YWHAG/HSPA1A/BAD/MAPK8/ATF2/YWHAE/BCL2L1/BID/GSK3B/BAX/BCL2L11/CASP8/NOL3/BAK1
GO:1902108	regulation of mitochondrial membrane permeability involved in apoptotic process	0	21.2472387425658	7157/841	7157/7534/7532/3303/572/5599/1386/7531/637/2932/581/10018/841/8996/578	TP53/CASP8	TP53/YWHAZ/YWHAG/HSPA1A/BAD/MAPK8/ATF2/YWHAE/BID/GSK3B/BAX/BCL2L11/CASP8/NOL3/BAK1
GO:1902110	positive regulation of mitochondrial membrane permeability involved in apoptotic process	0	21.8138317757009	7157/841	7157/7534/7532/3303/572/5599/1386/7531/637/2932/581/10018/841/578	TP53/CASP8	TP53/YWHAZ/YWHAG/HSPA1A/BAD/MAPK8/ATF2/YWHAE/BID/GSK3B/BAX/BCL2L11/CASP8/BAK1
GO:1902686	mitochondrial outer membrane permeabilization involved in programmed cell death	0	21.8138317757009	7157/841	7157/7534/7532/3303/572/5599/1386/7531/637/2932/581/10018/841/578	TP53/CASP8	TP53/YWHAZ/YWHAG/HSPA1A/BAD/MAPK8/ATF2/YWHAE/BID/GSK3B/BAX/BCL2L11/CASP8/BAK1
GO:0007006	mitochondrial membrane organization	0	14.395774075579	7157/598/6622/841	7157/7534/7532/3303/572/5599/1386/7531/598/637/2932/581/10018/6622/841/8996/578	TP53/BCL2L1/SNCA/CASP8	TP53/YWHAZ/YWHAG/HSPA1A/BAD/MAPK8/ATF2/YWHAE/BCL2L1/BID/GSK3B/BAX/BCL2L11/SNCA/CASP8/NOL3/BAK1
GO:1901028	regulation of mitochondrial outer membrane permeabilization involved in apoptotic signaling pathway	0	24.7020743104627	7157/841	7157/7534/7532/3303/572/5599/7531/637/2932/581/10018/841/578	TP53/CASP8	TP53/YWHAZ/YWHAG/HSPA1A/BAD/MAPK8/YWHAE/BID/GSK3B/BAX/BCL2L11/CASP8/BAK1
GO:0035794	positive regulation of mitochondrial membrane permeability	0	20.9748382458663	7157/841	7157/7534/7532/3303/572/5599/1386/7531/637/2932/581/10018/841/578	TP53/CASP8	TP53/YWHAZ/YWHAG/HSPA1A/BAD/MAPK8/ATF2/YWHAE/BID/GSK3B/BAX/BCL2L11/CASP8/BAK1
GO:0030522	intracellular receptor signaling pathway	0	7.49101365923796	331/6256/1616/11315/841	10524/2099/7316/5970/1616/9063/3303/331/6885/7334/23411/329/2908/83737/3551/1147/8648/3164/6257/6256/11315/8204/841/1022/7128	XIAP/RXRA/DAXX/PARK7/CASP8	KAT5/ESR1/UBC/RELA/DAXX/PIAS2/HSPA1A/XIAP/MAP3K7/UBE2N/SIRT1/BIRC2/NR3C1/ITCH/IKBKB/CHUK/NCOA1/NR4A1/RXRB/RXRA/PARK7/NRIP1/CASP8/CDK7/TNFAIP3
GO:1901030	positive regulation of mitochondrial outer membrane permeabilization involved in apoptotic signaling pathway	0	27.4964266080264	7157/841	7157/7534/7532/572/5599/7531/637/2932/581/10018/841/578	TP53/CASP8	TP53/YWHAZ/YWHAG/BAD/MAPK8/YWHAE/BID/GSK3B/BAX/BCL2L11/CASP8/BAK1
GO:0070423	nucleotide-binding oligomerization domain containing signaling pathway	0	26.7108144192256	331/841	7316/5970/3303/331/6885/7334/329/83737/3551/1147/841/7128	XIAP/CASP8	UBC/RELA/HSPA1A/XIAP/MAP3K7/UBE2N/BIRC2/ITCH/IKBKB/CHUK/CASP8/TNFAIP3
GO:0035872	nucleotide-binding domain, leucine rich repeat containing receptor signaling pathway	0	25.9688473520249	331/841	7316/5970/3303/331/6885/7334/329/83737/3551/1147/841/7128	XIAP/CASP8	UBC/RELA/HSPA1A/XIAP/MAP3K7/UBE2N/BIRC2/ITCH/IKBKB/CHUK/CASP8/TNFAIP3
GO:0097345	mitochondrial outer membrane permeabilization	0	20.6690825863055	7157/841	7157/7534/7532/3303/572/5599/7531/637/2932/581/10018/841/578	TP53/CASP8	TP53/YWHAZ/YWHAG/HSPA1A/BAD/MAPK8/YWHAE/BID/GSK3B/BAX/BCL2L11/CASP8/BAK1
GO:0031647	regulation of protein stability	0	7.5742471443406	11315/6622	11140/4193/9531/9099/4088/10273/3312/3303/23411/7917/6789/6622/2934/4194/11315/10576/22948/6788/6880/29116/6720	PARK7/SNCA	CDC37/MDM2/BAG3/USP2/SMAD3/STUB1/HSPA8/HSPA1A/SIRT1/BAG6/STK4/SNCA/GSN/MDM4/PARK7/CCT2/CCT5/STK3/TAF9/MYLIP/SREBF1
GO:0001844	protein insertion into mitochondrial membrane involved in apoptotic signaling pathway	0	25.9688473520249	7157/841	7157/7534/7532/572/5599/7531/637/581/10018/841	TP53/CASP8	TP53/YWHAZ/YWHAG/BAD/MAPK8/YWHAE/BID/BAX/BCL2L11/CASP8
GO:0002753	cytoplasmic pattern recognition receptor signaling pathway	0	17.6392170692999	331/841	7316/5970/3303/331/6885/7334/329/83737/3551/1147/841/7128	XIAP/CASP8	UBC/RELA/HSPA1A/XIAP/MAP3K7/UBE2N/BIRC2/ITCH/IKBKB/CHUK/CASP8/TNFAIP3
GO:2001267	regulation of cysteine-type endopeptidase activity involved in apoptotic signaling pathway	0	31.8708581138488	11315/355/841/8737	4088/581/2934/8737/11315/8772/841/27429/355	PARK7/FAS/CASP8/RIPK1	SMAD3/BAX/GSN/RIPK1/PARK7/FADD/CASP8/HTRA2/FAS
GO:0051204	protein insertion into mitochondrial membrane	0	25.1311425987338	7157/841	7157/7534/7532/572/5599/7531/637/581/10018/841	TP53/CASP8	TP53/YWHAZ/YWHAG/BAD/MAPK8/YWHAE/BID/BAX/BCL2L11/CASP8
GO:2001269	positive regulation of cysteine-type endopeptidase activity involved in apoptotic signaling pathway	0	36.6619021440352	355/841/8737	4088/581/2934/8737/8772/841/27429/355	FAS/CASP8/RIPK1	SMAD3/BAX/GSN/RIPK1/FADD/CASP8/HTRA2/FAS
GO:0002221	pattern recognition receptor signaling pathway	0	8.54458848356949	331/841/8737	2099/7316/29979/5970/3303/331/6885/7334/329/83737/3551/1147/4067/8737/8772/841/7128	XIAP/CASP8/RIPK1	ESR1/UBC/UBQLN1/RELA/HSPA1A/XIAP/MAP3K7/UBE2N/BIRC2/ITCH/IKBKB/CHUK/LYN/RIPK1/FADD/CASP8/TNFAIP3
GO:0043484	regulation of RNA splicing	0	10.9069158878505	6434	3312/3303/6733/3185/10921/3187/1198/27316/6428/91746/6434/54715/1195/6426	TRA2B	HSPA8/HSPA1A/SRPK2/HNRNPF/RNPS1/HNRNPH1/CLK3/RBMX/SRSF3/YTHDC1/TRA2B/RBFOX1/CLK1/SRSF1
GO:0006839	mitochondrial transport	0	6.10461710140884	7157/598/841	7157/7534/7532/3303/572/5599/120892/1386/7531/598/637/2932/581/10018/841/27429/7332/8996/578/59286/6720	TP53/BCL2L1/CASP8	TP53/YWHAZ/YWHAG/HSPA1A/BAD/MAPK8/LRRK2/ATF2/YWHAE/BCL2L1/BID/GSK3B/BAX/BCL2L11/CASP8/HTRA2/UBE2L3/NOL3/BAK1/UBL5/SREBF1
GO:1900739	regulation of protein insertion into mitochondrial membrane involved in apoptotic signaling pathway	0	25.041388518024	7157/841	7157/7534/7532/572/5599/7531/637/10018/841	TP53/CASP8	TP53/YWHAZ/YWHAG/BAD/MAPK8/YWHAE/BID/BCL2L11/CASP8
GO:1900740	positive regulation of protein insertion into mitochondrial membrane involved in apoptotic signaling pathway	0	25.041388518024	7157/841	7157/7534/7532/572/5599/7531/637/10018/841	TP53/CASP8	TP53/YWHAZ/YWHAG/BAD/MAPK8/YWHAE/BID/BCL2L11/CASP8
GO:0045089	positive regulation of innate immune response	0	5.68068535825545	331/841/8737	2099/7316/29979/5970/10197/3303/331/6885/3093/4790/7334/329/83737/3551/1147/4067/8737/8772/841/7128/4313	XIAP/CASP8/RIPK1	ESR1/UBC/UBQLN1/RELA/PSME3/HSPA1A/XIAP/MAP3K7/UBE2K/NFKB1/UBE2N/BIRC2/ITCH/IKBKB/CHUK/LYN/RIPK1/FADD/CASP8/TNFAIP3/MMP2
GO:0045088	regulation of innate immune response	0	5.11957276368491	331/841/8737	2099/7316/29979/11140/5970/10197/3303/331/6885/3093/4790/7334/329/83737/3551/1147/6772/4067/8737/8772/841/7128/4313	XIAP/CASP8/RIPK1	ESR1/UBC/UBQLN1/CDC37/RELA/PSME3/HSPA1A/XIAP/MAP3K7/UBE2K/NFKB1/UBE2N/BIRC2/ITCH/IKBKB/CHUK/STAT1/LYN/RIPK1/FADD/CASP8/TNFAIP3/MMP2
GO:0002764	immune response-regulating signaling pathway	0	4.29280946023269	331/2353/841/8737	3725/2099/7316/29979/5970/10197/3303/331/6885/5599/4790/7334/329/83737/3551/1147/581/4067/2353/8737/8772/841/10458/51517/7128/71/5338	XIAP/FOS/CASP8/RIPK1	JUN/ESR1/UBC/UBQLN1/RELA/PSME3/HSPA1A/XIAP/MAP3K7/MAPK8/NFKB1/UBE2N/BIRC2/ITCH/IKBKB/CHUK/BAX/LYN/FOS/RIPK1/FADD/CASP8/BAIAP2/NCKIPSD/TNFAIP3/ACTG1/PLD2
GO:1903320	regulation of protein modification by small protein conjugation or removal	0	5.85763474105825	331/1616/11315/2475	7316/29979/1616/10197/10273/3303/331/120892/2475/7334/329/83737/83593/3309/7046/7324/11315/7332/7128/1950	XIAP/DAXX/PARK7/MTOR	UBC/UBQLN1/DAXX/PSME3/STUB1/HSPA1A/XIAP/LRRK2/MTOR/UBE2N/BIRC2/ITCH/RASSF5/HSPA5/TGFBR1/UBE2E1/PARK7/UBE2L3/TNFAIP3/EGF
GO:0002758	innate immune response-activating signal transduction	0	6.19340710906034	331/841/8737	2099/7316/29979/5970/10197/3303/331/6885/4790/7334/329/83737/3551/1147/4067/8737/8772/841/7128	XIAP/CASP8/RIPK1	ESR1/UBC/UBQLN1/RELA/PSME3/HSPA1A/XIAP/MAP3K7/NFKB1/UBE2N/BIRC2/ITCH/IKBKB/CHUK/LYN/RIPK1/FADD/CASP8/TNFAIP3
GO:0031396	regulation of protein ubiquitination	0	6.06649302895664	331/1616/11315/2475	7316/29979/1616/10197/10273/3303/331/120892/2475/7334/329/83593/3309/7046/7324/11315/7332/7128/1950	XIAP/DAXX/PARK7/MTOR	UBC/UBQLN1/DAXX/PSME3/STUB1/HSPA1A/XIAP/LRRK2/MTOR/UBE2N/BIRC2/RASSF5/HSPA5/TGFBR1/UBE2E1/PARK7/UBE2L3/TNFAIP3/EGF
GO:0010822	positive regulation of mitochondrion organization	0	7.50906429456142	7157/11315/841	7157/7534/7532/572/5599/7531/637/2932/581/10018/11315/841/27429/7332/578/59286	TP53/PARK7/CASP8	TP53/YWHAZ/YWHAG/BAD/MAPK8/YWHAE/BID/GSK3B/BAX/BCL2L11/PARK7/CASP8/HTRA2/UBE2L3/BAK1/UBL5
GO:0002218	activation of innate immune response	0	6.01717194742041	331/841/8737	2099/7316/29979/5970/10197/3303/331/6885/4790/7334/329/83737/3551/1147/4067/8737/8772/841/7128	XIAP/CASP8/RIPK1	ESR1/UBC/UBQLN1/RELA/PSME3/HSPA1A/XIAP/MAP3K7/NFKB1/UBE2N/BIRC2/ITCH/IKBKB/CHUK/LYN/RIPK1/FADD/CASP8/TNFAIP3
GO:1903747	regulation of establishment of protein localization to mitochondrion	0	8.72553271028037	7157/841	7157/7534/7532/572/5599/120892/7531/637/10018/841/27429/7332/59286/6720	TP53/CASP8	TP53/YWHAZ/YWHAG/BAD/MAPK8/LRRK2/YWHAE/BID/BCL2L11/CASP8/HTRA2/UBE2L3/UBL5/SREBF1
GO:0002757	immune response-activating signal transduction	0	4.09137201169758	331/841/8737	2099/7316/29979/5970/10197/3303/331/6885/4790/7334/329/83737/3551/1147/581/4067/8737/8772/841/10458/51517/7128/71/5338	XIAP/CASP8/RIPK1	ESR1/UBC/UBQLN1/RELA/PSME3/HSPA1A/XIAP/MAP3K7/NFKB1/UBE2N/BIRC2/ITCH/IKBKB/CHUK/BAX/LYN/RIPK1/FADD/CASP8/BAIAP2/NCKIPSD/TNFAIP3/ACTG1/PLD2
GO:0060759	regulation of response to cytokine stimulus	0	7.47049033414415	841/8737	7316/11140/3303/3093/329/3551/1147/6772/8737/8772/841/8996/7128/6880	CASP8/RIPK1	UBC/CDC37/HSPA1A/UBE2K/BIRC2/IKBKB/CHUK/STAT1/RIPK1/FADD/CASP8/NOL3/TNFAIP3/TAF9
GO:0006353	DNA-templated transcription, termination	0	9.25622281854354	6606	6606/6628/10921/2071/6636/1022/6428/11051/2965/1478/2068/6426	SMN1	SMN1/SNRPB/RNPS1/ERCC3/SNRPF/CDK7/SRSF3/NUDT21/GTF2H1/CSTF2/ERCC2/SRSF1
GO:0097284	hepatocyte apoptotic process	0	35.9568655643422	598/355	598/637/6789/2934/6788/355	BCL2L1/FAS	BCL2L1/BID/STK4/GSN/STK3/FAS
GO:0097296	activation of cysteine-type endopeptidase activity involved in apoptotic signaling pathway	0	35.9568655643422	355/841/8737	4088/581/8737/8772/841/355	FAS/CASP8/RIPK1	SMAD3/BAX/RIPK1/FADD/CASP8/FAS
GO:0050821	protein stabilization	0	7.91238317757009	11315	11140/9531/9099/4088/3303/7917/6789/4194/11315/10576/22948/6788/6880	PARK7	CDC37/BAG3/USP2/SMAD3/HSPA1A/BAG6/STK4/MDM4/PARK7/CCT2/CCT5/STK3/TAF9
GO:0038093	Fc receptor signaling pathway	0	6.02176170481737	2353	3725/7316/5970/10197/6885/5599/4790/7334/3551/1147/4067/2353/10458/51517/71/5338	FOS	JUN/UBC/RELA/PSME3/MAP3K7/MAPK8/NFKB1/UBE2N/IKBKB/CHUK/LYN/FOS/BAIAP2/NCKIPSD/ACTG1/PLD2
GO:0072655	establishment of protein localization to mitochondrion	0	6.42086885077539	7157/841	7157/7534/7532/572/5599/120892/7531/637/581/10018/841/27429/7332/59286/6720	TP53/CASP8	TP53/YWHAZ/YWHAG/BAD/MAPK8/LRRK2/YWHAE/BID/BAX/BCL2L11/CASP8/HTRA2/UBE2L3/UBL5/SREBF1
GO:0010803	regulation of tumor necrosis factor-mediated signaling pathway	0	13.7482133040132	841/8737	7316/3303/329/3551/1147/8737/841/8996/7128	CASP8/RIPK1	UBC/HSPA1A/BIRC2/IKBKB/CHUK/RIPK1/CASP8/NOL3/TNFAIP3
GO:0070585	protein localization to mitochondrion	0	6.31674665319525	7157/841	7157/7534/7532/572/5599/120892/7531/637/581/10018/841/27429/7332/59286/6720	TP53/CASP8	TP53/YWHAZ/YWHAG/BAD/MAPK8/LRRK2/YWHAE/BID/BAX/BCL2L11/CASP8/HTRA2/UBE2L3/UBL5/SREBF1
GO:1903749	positive regulation of establishment of protein localization to mitochondrion	0	8.27326110329997	7157/841	7157/7534/7532/572/5599/7531/637/10018/841/27429/7332/59286	TP53/CASP8	TP53/YWHAZ/YWHAG/BAD/MAPK8/YWHAE/BID/BCL2L11/CASP8/HTRA2/UBE2L3/UBL5
GO:0001959	regulation of cytokine-mediated signaling pathway	0	7.23417890520694	841/8737	7316/11140/3303/3093/329/3551/1147/6772/8737/8772/841/8996/7128	CASP8/RIPK1	UBC/CDC37/HSPA1A/UBE2K/BIRC2/IKBKB/CHUK/STAT1/RIPK1/FADD/CASP8/NOL3/TNFAIP3
GO:0002224	toll-like receptor signaling pathway	0	8.0592974540767	841/8737	2099/7316/29979/6885/329/3551/1147/4067/8737/8772/841/7128	CASP8/RIPK1	ESR1/UBC/UBQLN1/MAP3K7/BIRC2/IKBKB/CHUK/LYN/RIPK1/FADD/CASP8/TNFAIP3
GO:0035666	TRIF-dependent toll-like receptor signaling pathway	0	20.1979923849083	841/8737	7316/329/3551/1147/8737/8772/841	CASP8/RIPK1	UBC/BIRC2/IKBKB/CHUK/RIPK1/FADD/CASP8
GO:0042176	regulation of protein catabolic process	0	4.32814122533749	11315	7316/29979/1457/4193/5970/4088/10197/10273/3093/120892/7514/7917/2932/4194/7324/11315/7128/6880/29116/1950	PARK7	UBC/UBQLN1/CSNK2A1/MDM2/RELA/SMAD3/PSME3/STUB1/UBE2K/LRRK2/XPO1/BAG6/GSK3B/MDM4/UBE2E1/PARK7/TNFAIP3/TAF9/MYLIP/EGF
GO:0034612	response to tumor necrosis factor	0	4.94183289161668	355/841/4217/8737	7316/5970/10197/3303/23411/329/3551/1147/6772/4217/8737/841/6198/8996/7128/81792/355	FAS/CASP8/MAP3K5/RIPK1	UBC/RELA/PSME3/HSPA1A/SIRT1/BIRC2/IKBKB/CHUK/STAT1/MAP3K5/RIPK1/CASP8/RPS6KB1/NOL3/TNFAIP3/ADAMTS12/FAS
GO:0002756	MyD88-independent toll-like receptor signaling pathway	0	17.5917998191137	841/8737	7316/329/3551/1147/8737/8772/841	CASP8/RIPK1	UBC/BIRC2/IKBKB/CHUK/RIPK1/FADD/CASP8
GO:0022613	ribonucleoprotein complex biogenesis	0	3.70983533600356	6606/11340/11218	6606/6628/56915/6733/7514/11340/23411/6636/8665/27043/8175/11218/51013/51631/8996/26168/91746/54512/6880/8666/6631/6426	SMN1/EXOSC8/DDX20	SMN1/SNRPB/EXOSC5/SRPK2/XPO1/EXOSC8/SIRT1/SNRPF/EIF3F/PELP1/SF3A2/DDX20/EXOSC1/LUC7L2/NOL3/SENP3/YTHDC1/EXOSC4/TAF9/EIF3G/SNRPC/SRSF1
GO:0007346	regulation of mitotic cell cycle	0	3.68590091448096	7157/598/351	7157/7316/1457/351/4193/9099/4088/10783/10197/1386/598/637/23411/1111/2071/581/4194/7324/6198/1978/2068/1950	TP53/BCL2L1/APP	TP53/UBC/CSNK2A1/APP/MDM2/USP2/SMAD3/NEK6/PSME3/ATF2/BCL2L1/BID/SIRT1/CHEK1/ERCC3/BAX/MDM4/UBE2E1/RPS6KB1/EIF4EBP1/ERCC2/EGF
GO:0071356	cellular response to tumor necrosis factor	0	4.98601869158878	355/841/4217/8737	7316/5970/10197/3303/23411/329/3551/1147/6772/4217/8737/841/8996/7128/81792/355	FAS/CASP8/MAP3K5/RIPK1	UBC/RELA/PSME3/HSPA1A/SIRT1/BIRC2/IKBKB/CHUK/STAT1/MAP3K5/RIPK1/CASP8/NOL3/TNFAIP3/ADAMTS12/FAS
GO:0010332	response to gamma radiation	0	12.9844236760125	7157/598/1410	7157/4609/598/581/3014/1410/7520/578	TP53/BCL2L1/CRYAB	TP53/MYC/BCL2L1/BAX/H2AFX/CRYAB/XRCC5/BAK1
GO:0071478	cellular response to radiation	0	6.29059035235386	7157/598/1410	7157/4193/4609/598/23411/1111/581/1936/7158/3014/1410/7520/578	TP53/BCL2L1/CRYAB	TP53/MDM2/MYC/BCL2L1/SIRT1/CHEK1/BAX/EEF1D/TP53BP1/H2AFX/CRYAB/XRCC5/BAK1
GO:0046825	regulation of protein export from nucleus	0	16.5256301331068	7157/7295/11315	7157/4193/2010/7514/7295/2932/11315	TP53/TXN/PARK7	TP53/MDM2/EMD/XPO1/TXN/GSK3B/PARK7
GO:0072331	signal transduction by p53 class mediator	0	4.90749871219369	7157/6615	7157/10524/7316/1457/4193/6615/23411/7917/1111/581/84460/64782/4194/5985/6880/602	TP53/SNAI1	TP53/KAT5/UBC/CSNK2A1/MDM2/SNAI1/SIRT1/BAG6/CHEK1/BAX/ZMAT1/AEN/MDM4/RFC5/TAF9/BCL3
GO:0097435	fibril organization	0	22.2590120160214	351/11315/6622/8737	351/3312/6622/2934/8737/11315	APP/PARK7/SNCA/RIPK1	APP/HSPA8/SNCA/GSN/RIPK1/PARK7
GO:1900408	negative regulation of cellular response to oxidative stress	0	16.0395821880154	7295/3315/11315	3315/120892/7295/23411/11315/27429/8996	TXN/HSPB1/PARK7	HSPB1/LRRK2/TXN/SIRT1/PARK7/HTRA2/NOL3
GO:1902883	negative regulation of response to oxidative stress	0	16.0395821880154	7295/3315/11315	3315/120892/7295/23411/11315/27429/8996	TXN/HSPB1/PARK7	HSPB1/LRRK2/TXN/SIRT1/PARK7/HTRA2/NOL3
GO:1903202	negative regulation of oxidative stress-induced cell death	0	16.0395821880154	7295/3315/11315	3315/120892/7295/23411/11315/27429/8996	TXN/HSPB1/PARK7	HSPB1/LRRK2/TXN/SIRT1/PARK7/HTRA2/NOL3
GO:0044770	cell cycle phase transition	0	3.59317384744999	10133/7157/351	7157/7316/1457/351/4193/7532/10783/10197/10133/7531/637/1111/2071/581/997/4194/1022/7332/6198/203068/1978/2068	OPTN/TP53/APP	TP53/UBC/CSNK2A1/APP/MDM2/YWHAG/NEK6/PSME3/OPTN/YWHAE/BID/CHEK1/ERCC3/BAX/CDC34/MDM4/CDK7/UBE2L3/RPS6KB1/TUBB/EIF4EBP1/ERCC2
GO:1903894	regulation of IRE1-mediated unfolded protein response	0	32.4610591900312		3303/581/10018/3309/578		HSPA1A/BAX/BCL2L11/HSPA5/BAK1
GO:2001243	negative regulation of intrinsic apoptotic signaling pathway	0	8.56115846770052	598/6615/3315/11315	3315/3303/6615/120892/598/23411/11315/27429/8996/6880	BCL2L1/SNAI1/HSPB1/PARK7	HSPB1/HSPA1A/SNAI1/LRRK2/BCL2L1/SIRT1/PARK7/HTRA2/NOL3/TAF9
GO:0043393	regulation of protein binding	0	6.02848242100579	351/11315	351/10273/5599/120892/2932/6789/581/3309/7046/11315/578/6788/23557	APP/PARK7	APP/STUB1/MAPK8/LRRK2/GSK3B/STK4/BAX/HSPA5/TGFBR1/PARK7/BAK1/STK3/SNAPIN
GO:0000245	spliceosomal complex assembly	0	11.9856218547807	6606	6606/6733/8175/51631/8996/91746/6631/6426	SMN1	SMN1/SRPK2/SF3A2/LUC7L2/NOL3/YTHDC1/SNRPC/SRSF1
GO:2001238	positive regulation of extrinsic apoptotic signaling pathway	0	11.9856218547807	355/8737	637/6789/581/8737/8772/27429/6788/355	FAS/RIPK1	BID/STK4/BAX/RIPK1/FADD/HTRA2/STK3/FAS
GO:0038095	Fc-epsilon receptor signaling pathway	0	6.53761192078949	2353	3725/7316/5970/10197/6885/5599/4790/7334/3551/1147/4067/2353	FOS	JUN/UBC/RELA/PSME3/MAP3K7/MAPK8/NFKB1/UBE2N/IKBKB/CHUK/LYN/FOS
GO:0043161	proteasome-mediated ubiquitin-dependent protein catabolic process	0	3.98982290853213	7157/11315	7157/10524/7316/29979/4193/10197/10273/3093/120892/23411/7917/2932/329/997/3309/7324/11315/7319/6880	TP53/PARK7	TP53/KAT5/UBC/UBQLN1/MDM2/PSME3/STUB1/UBE2K/LRRK2/SIRT1/BAG6/GSK3B/BIRC2/CDC34/HSPA5/UBE2E1/PARK7/UBE2A/TAF9
GO:0044772	mitotic cell cycle phase transition	0	3.63563862928349	10133/7157/351	7157/7316/1457/351/4193/7532/10783/10197/10133/7531/637/1111/2071/581/997/4194/1022/6198/203068/1978/2068	OPTN/TP53/APP	TP53/UBC/CSNK2A1/APP/MDM2/YWHAG/NEK6/PSME3/OPTN/YWHAE/BID/CHEK1/ERCC3/BAX/CDC34/MDM4/CDK7/RPS6KB1/TUBB/EIF4EBP1/ERCC2
GO:0022618	ribonucleoprotein complex assembly	0	5.37286496938447	6606/11218	6606/6628/6733/6636/8665/8175/11218/51631/8996/91746/6880/8666/6631/6426	SMN1/DDX20	SMN1/SNRPB/SRPK2/SNRPF/EIF3F/SF3A2/DDX20/LUC7L2/NOL3/YTHDC1/TAF9/EIF3G/SNRPC/SRSF1
GO:0050684	regulation of mRNA processing	0	8.20068863748155	6434	3312/3303/6733/10921/27316/6428/91746/10768/6434/54715	TRA2B	HSPA8/HSPA1A/SRPK2/RNPS1/RBMX/SRSF3/YTHDC1/AHCYL1/TRA2B/RBFOX1
GO:0031398	positive regulation of protein ubiquitination	0	5.78734312416555	331	7316/29979/10197/10273/331/120892/7334/329/83593/3309/7324/7332/1950	XIAP	UBC/UBQLN1/PSME3/STUB1/XIAP/LRRK2/UBE2N/BIRC2/RASSF5/HSPA5/UBE2E1/UBE2L3/EGF
GO:0043401	steroid hormone mediated signaling pathway	0	5.72194941654786	6256/1616/11315	10524/2099/1616/9063/23411/2908/8648/3164/6257/6256/11315/8204/1022	RXRA/DAXX/PARK7	KAT5/ESR1/DAXX/PIAS2/SIRT1/NR3C1/NCOA1/NR4A1/RXRB/RXRA/PARK7/NRIP1/CDK7
GO:0006376	mRNA splice site selection	0	18.6975700934579		8175/51631/8996/91746/6631/6426		SF3A2/LUC7L2/NOL3/YTHDC1/SNRPC/SRSF1
GO:0071826	ribonucleoprotein complex subunit organization	0	5.12061778772322	6606/11218	6606/6628/6733/6636/8665/8175/11218/51631/8996/91746/6880/8666/6631/6426	SMN1/DDX20	SMN1/SNRPB/SRPK2/SNRPF/EIF3F/SF3A2/DDX20/LUC7L2/NOL3/YTHDC1/TAF9/EIF3G/SNRPC/SRSF1
GO:0033209	tumor necrosis factor-mediated signaling pathway	0	6.0706396407331	355/841/8737	7316/10197/3303/329/3551/1147/6772/8737/841/8996/7128/355	FAS/CASP8/RIPK1	UBC/PSME3/HSPA1A/BIRC2/IKBKB/CHUK/STAT1/RIPK1/CASP8/NOL3/TNFAIP3/FAS
GO:1903362	regulation of cellular protein catabolic process	0	4.73116652162397	11315	7316/29979/4193/10197/10273/3093/120892/7917/2932/7324/11315/7128/6880/29116/1950	PARK7	UBC/UBQLN1/MDM2/PSME3/STUB1/UBE2K/LRRK2/BAG6/GSK3B/UBE2E1/PARK7/TNFAIP3/TAF9/MYLIP/EGF
GO:0090150	establishment of protein localization to membrane	0	3.9613495960716	10133/7157/2664/598/841	7157/7534/7532/572/5599/10133/7531/598/637/7917/3551/581/2064/10018/841/653361/6249/2664	OPTN/TP53/GDI1/BCL2L1/CASP8	TP53/YWHAZ/YWHAG/BAD/MAPK8/OPTN/YWHAE/BCL2L1/BID/BAG6/IKBKB/BAX/ERBB2/BCL2L11/CASP8/NCF1/CLIP1/GDI1
GO:1903322	positive regulation of protein modification by small protein conjugation or removal	0	5.33044761436301	331	7316/29979/10197/10273/331/120892/7334/329/83593/3309/7324/7332/1950	XIAP	UBC/UBQLN1/PSME3/STUB1/XIAP/LRRK2/UBE2N/BIRC2/RASSF5/HSPA5/UBE2E1/UBE2L3/EGF
GO:0010498	proteasomal protein catabolic process	0	3.68214999767518	7157/11315	7157/10524/7316/29979/4193/10197/10273/3093/120892/23411/7917/2932/329/997/3309/7324/11315/7319/6880	TP53/PARK7	TP53/KAT5/UBC/UBQLN1/MDM2/PSME3/STUB1/UBE2K/LRRK2/SIRT1/BAG6/GSK3B/BIRC2/CDC34/HSPA5/UBE2E1/PARK7/UBE2A/TAF9
GO:0030521	androgen receptor signaling pathway	0	10.0524570394935	1616/11315	10524/1616/9063/23411/8648/11315/8204/1022	DAXX/PARK7	KAT5/DAXX/PIAS2/SIRT1/NCOA1/PARK7/NRIP1/CDK7
GO:0090200	positive regulation of release of cytochrome c from mitochondria	0	16.694259012016	7157	7157/572/637/581/10018/578	TP53	TP53/BAD/BID/BAX/BCL2L11/BAK1
GO:0045786	negative regulation of cell cycle	0	3.48575132241945	7157/598/2475	7157/7316/1457/4193/4609/4088/1386/2475/598/1111/581/3164/7046/4194/11186/1022/27429/7128/6009/57521	TP53/BCL2L1/MTOR	TP53/UBC/CSNK2A1/MDM2/MYC/SMAD3/ATF2/MTOR/BCL2L1/CHEK1/BAX/NR4A1/TGFBR1/MDM4/RASSF1/CDK7/HTRA2/TNFAIP3/RHEB/RPTOR
GO:0048024	regulation of mRNA splicing, via spliceosome	0	9.89289422934283	6434	3312/6733/10921/27316/6428/91746/6434/54715	TRA2B	HSPA8/SRPK2/RNPS1/RBMX/SRSF3/YTHDC1/TRA2B/RBFOX1
GO:0031123	RNA 3'-end processing	0	7.01860739243917	351/11340	351/56915/10921/11340/6428/11051/1478/54512/10768/6426	APP/EXOSC8	APP/EXOSC5/RNPS1/EXOSC8/SRSF3/NUDT21/CSTF2/EXOSC4/AHCYL1/SRSF1
GO:0072132	mesenchyme morphogenesis	0	11.8553433563592	6615	4193/4609/4088/6615/7046/7048/3516	SNAI1	MDM2/MYC/SMAD3/SNAI1/TGFBR1/TGFBR2/RBPJ
GO:0071383	cellular response to steroid hormone stimulus	0	4.70125684821141	6256/1616/11315	10524/2099/1616/9063/23411/2908/8648/3164/6257/6256/11315/8204/1022/7332	RXRA/DAXX/PARK7	KAT5/ESR1/DAXX/PIAS2/SIRT1/NR3C1/NCOA1/NR4A1/RXRB/RXRA/PARK7/NRIP1/CDK7/UBE2L3
GO:0070231	T cell apoptotic process	0	11.6031020083516	7157/355/8737	7157/581/10018/8737/8772/578/355	TP53/FAS/RIPK1	TP53/BAX/BCL2L11/RIPK1/FADD/BAK1/FAS
GO:0070227	lymphocyte apoptotic process	0	9.1654755360088	7157/355/8737	7157/581/4067/10018/8737/8772/578/355	TP53/FAS/RIPK1	TP53/BAX/LYN/BCL2L11/RIPK1/FADD/BAK1/FAS
GO:0070936	protein K48-linked ubiquitination	0	11.1295060080107		3093/329/83737/997/7324/7319/7128		UBE2K/BIRC2/ITCH/CDC34/UBE2E1/UBE2A/TNFAIP3
GO:0042770	signal transduction in response to DNA damage	0	6.54676824000628	7157/6615	7157/10524/7316/4193/6615/637/23411/581/4194/602	TP53/SNAI1	TP53/KAT5/UBC/MDM2/SNAI1/BID/SIRT1/BAX/MDM4/BCL3
GO:0050678	regulation of epithelial cell proliferation	0	4.15871220939901	2475	3725/4609/4088/572/1386/2475/23411/581/6772/3164/2064/7046/7128/57521/253260	MTOR	JUN/MYC/SMAD3/BAD/ATF2/MTOR/SIRT1/BAX/STAT1/NR4A1/ERBB2/TGFBR1/TNFAIP3/RPTOR/RICTOR
GO:0009755	hormone-mediated signaling pathway	0	4.75485937431442	6256/1616/11315	10524/2099/1616/9063/23411/2908/8648/3164/6257/6256/11315/8204/1022	RXRA/DAXX/PARK7	KAT5/ESR1/DAXX/PIAS2/SIRT1/NR3C1/NCOA1/NR4A1/RXRB/RXRA/PARK7/NRIP1/CDK7
GO:0000209	protein polyubiquitination	0	4.39794995477841	331	7316/10197/10273/331/3093/7334/329/83737/997/7324/7319/7332/7128/29116	XIAP	UBC/PSME3/STUB1/XIAP/UBE2K/UBE2N/BIRC2/ITCH/CDC34/UBE2E1/UBE2A/UBE2L3/TNFAIP3/MYLIP
GO:0032885	regulation of polysaccharide biosynthetic process	0	13.7482133040132	2475	4790/2475/2932/9852/3667/1950	MTOR	NFKB1/MTOR/GSK3B/EPM2AIP1/IRS1/EGF
GO:0097300	programmed necrotic cell death	0	13.7482133040132	355/4217/8737	329/581/4217/8737/8772/355	FAS/MAP3K5/RIPK1	BIRC2/BAX/MAP3K5/RIPK1/FADD/FAS
GO:1902042	negative regulation of extrinsic apoptotic signaling pathway via death domain receptors	0	13.7482133040132	11315/355/841/8737	8737/11315/8772/841/7128/355	PARK7/FAS/CASP8/RIPK1	RIPK1/PARK7/FADD/CASP8/TNFAIP3/FAS
GO:0030518	intracellular steroid hormone receptor signaling pathway	0	6.33386520781096	1616/11315	10524/2099/1616/9063/23411/2908/8648/11315/8204/1022	DAXX/PARK7	KAT5/ESR1/DAXX/PIAS2/SIRT1/NR3C1/NCOA1/PARK7/NRIP1/CDK7
GO:0072332	intrinsic apoptotic signaling pathway by p53 class mediator	0	8.53770323902189	7157	7157/23411/7917/581/84460/64782/6880/602	TP53	TP53/SIRT1/BAG6/BAX/ZMAT1/AEN/TAF9/BCL3
GO:0071887	leukocyte apoptotic process	0	7.22844204643993	7157/355/8737	7157/23411/581/4067/10018/8737/8772/578/355	TP53/FAS/RIPK1	TP53/SIRT1/BAX/LYN/BCL2L11/RIPK1/FADD/BAK1/FAS
GO:0002768	immune response-regulating cell surface receptor signaling pathway	0	3.66872912729438	2353	3725/7316/5970/10197/6885/5599/4790/7334/3551/1147/581/4067/2353/10458/51517/71/5338	FOS	JUN/UBC/RELA/PSME3/MAP3K7/MAPK8/NFKB1/UBE2N/IKBKB/CHUK/BAX/LYN/FOS/BAIAP2/NCKIPSD/ACTG1/PLD2
GO:1903311	regulation of mRNA metabolic process	0	6.28278564968345	6434	3312/3303/6733/10921/27316/6428/91746/10768/6434/54715	TRA2B	HSPA8/HSPA1A/SRPK2/RNPS1/RBMX/SRSF3/YTHDC1/AHCYL1/TRA2B/RBFOX1
GO:0043124	negative regulation of I-kappaB kinase/NF-kappaB signaling	0	10.0989961924541	10133/841/8737	2099/10133/23411/6772/8737/841/7128	OPTN/CASP8/RIPK1	ESR1/OPTN/SIRT1/STAT1/RIPK1/CASP8/TNFAIP3
GO:0032461	positive regulation of protein oligomerization	0	18.5491766800178	7157/355	7157/637/581/10018/355	TP53/FAS	TP53/BID/BAX/BCL2L11/FAS
GO:1902176	negative regulation of oxidative stress-induced intrinsic apoptotic signaling pathway	0	18.5491766800178	3315/11315	3315/23411/11315/27429/8996	HSPB1/PARK7	HSPB1/SIRT1/PARK7/HTRA2/NOL3
GO:1903050	regulation of proteolysis involved in cellular protein catabolic process	0	4.52136181575434	11315	7316/29979/4193/10197/10273/3093/120892/7917/2932/7324/11315/6880/1950	PARK7	UBC/UBQLN1/MDM2/PSME3/STUB1/UBE2K/LRRK2/BAG6/GSK3B/UBE2E1/PARK7/TAF9/EGF
GO:0051604	protein maturation	0	4.19496764917326	331/841	4193/10273/331/572/120892/329/2934/8772/841/27429/8996/578/23557/4627	XIAP/CASP8	MDM2/STUB1/XIAP/BAD/LRRK2/BIRC2/GSN/FADD/CASP8/HTRA2/NOL3/BAK1/SNAPIN/MYH9
GO:0032069	regulation of nuclease activity	0	17.7060322854715		3303/23411/581/3309/578		HSPA1A/SIRT1/BAX/HSPA5/BAK1
GO:1900101	regulation of endoplasmic reticulum unfolded protein response	0	17.7060322854715		3303/581/10018/3309/578		HSPA1A/BAX/BCL2L11/HSPA5/BAK1
GO:0050673	epithelial cell proliferation	0	3.70983533600356	2475	3725/2099/4609/4088/572/1386/2475/23411/581/6772/3164/2064/7046/7128/57521/253260	MTOR	JUN/ESR1/MYC/SMAD3/BAD/ATF2/MTOR/SIRT1/BAX/STAT1/NR4A1/ERBB2/TGFBR1/TNFAIP3/RPTOR/RICTOR
GO:1901796	regulation of signal transduction by p53 class mediator	0	5.3228072212225	7157/6615	7157/10524/7316/1457/4193/6615/23411/1111/4194/5985/6880	TP53/SNAI1	TP53/KAT5/UBC/CSNK2A1/MDM2/SNAI1/SIRT1/CHEK1/MDM4/RFC5/TAF9
GO:0002223	stimulatory C-type lectin receptor signaling pathway	0	6.74191229331416		7316/5970/10197/6885/4790/7334/3551/1147/4067		UBC/RELA/PSME3/MAP3K7/NFKB1/UBE2N/IKBKB/CHUK/LYN
GO:0097202	activation of cysteine-type endopeptidase activity	0	28.3296516567545	841	572/8772/841/578	CASP8	BAD/FADD/CASP8/BAK1
GO:0032881	regulation of polysaccharide metabolic process	0	12.3010329562223	2475	4790/2475/2932/9852/3667/1950	MTOR	NFKB1/MTOR/GSK3B/EPM2AIP1/IRS1/EGF
GO:0030330	DNA damage response, signal transduction by p53 class mediator	0	6.67770360480641	7157/6615	7157/10524/7316/4193/6615/23411/581/4194/602	TP53/SNAI1	TP53/KAT5/UBC/MDM2/SNAI1/SIRT1/BAX/MDM4/BCL3
GO:0002220	innate immune response activating cell surface receptor signaling pathway	0	6.61470640098748		7316/5970/10197/6885/4790/7334/3551/1147/4067		UBC/RELA/PSME3/MAP3K7/NFKB1/UBE2N/IKBKB/CHUK/LYN
GO:0032434	regulation of proteasomal ubiquitin-dependent protein catabolic process	0	6.61470640098748	11315	29979/4193/10273/3093/120892/7917/2932/11315/6880	PARK7	UBQLN1/MDM2/STUB1/UBE2K/LRRK2/BAG6/GSK3B/PARK7/TAF9
GO:0006607	NLS-bearing protein import into nucleus	0	16.9362047947989	3837	3837/51517/23633/1605/3841	KPNB1	KPNB1/NCKIPSD/KPNA6/DAG1/KPNA5
GO:0007179	transforming growth factor beta receptor signaling pathway	0	5.19376947040498	2353	3725/7316/4088/10273/6885/23411/2353/387/3309/7046/7048	FOS	JUN/UBC/SMAD3/STUB1/MAP3K7/SIRT1/FOS/RHOA/HSPA5/TGFBR1/TGFBR2
GO:0007050	cell cycle arrest	0	4.2914620624109	7157/2475	7157/7316/4193/4609/4088/2475/581/7046/4194/11186/1022/6009/57521	TP53/MTOR	TP53/UBC/MDM2/MYC/SMAD3/MTOR/BAX/TGFBR1/MDM4/RASSF1/CDK7/RHEB/RPTOR
GO:0014889	muscle atrophy	0	25.9688473520249	2475	2475/2934/6198/8996	MTOR	MTOR/GSN/RPS6KB1/NOL3
GO:1900103	positive regulation of endoplasmic reticulum unfolded protein response	0	25.9688473520249		3303/581/10018/578		HSPA1A/BAX/BCL2L11/BAK1
GO:0090305	nucleic acid phosphodiester bond hydrolysis	0	3.99520728492691	11340/3837	7316/56915/3303/11340/3837/2071/581/64782/2965/1478/5985/54512/116461/2068	EXOSC8/KPNB1	UBC/EXOSC5/HSPA1A/EXOSC8/KPNB1/ERCC3/BAX/AEN/GTF2H1/CSTF2/RFC5/EXOSC4/TSEN15/ERCC2
GO:0072657	protein localization to membrane	0	3.09670355453017	10133/7157/2664/598/841	7157/7534/7532/572/5599/10133/7531/598/637/7917/3551/581/2064/10018/2934/841/653361/6249/2664	OPTN/TP53/GDI1/BCL2L1/CASP8	TP53/YWHAZ/YWHAG/BAD/MAPK8/OPTN/YWHAE/BCL2L1/BID/BAG6/IKBKB/BAX/ERBB2/BCL2L11/GSN/CASP8/NCF1/CLIP1/GDI1
GO:0006369	termination of RNA polymerase II transcription	0	8.79589990955683		6628/10921/6636/6428/11051/1478/6426		SNRPB/RNPS1/SNRPF/SRSF3/NUDT21/CSTF2/SRSF1
GO:0001782	B cell homeostasis	0	15.581308411215		581/4067/10018/7128/578		BAX/LYN/BCL2L11/TNFAIP3/BAK1
GO:0006367	transcription initiation from RNA polymerase II promoter	0	4.95359515963481	6256	2099/2908/2071/3164/6257/6256/1022/2965/6880/3516/2068	RXRA	ESR1/NR3C1/ERCC3/NR4A1/RXRB/RXRA/CDK7/GTF2H1/TAF9/RBPJ/ERCC2
GO:0042771	intrinsic apoptotic signaling pathway in response to DNA damage by p53 class mediator	0	11.1295060080107	7157	7157/23411/7917/64782/6880/602	TP53	TP53/SIRT1/BAG6/AEN/TAF9/BCL3
GO:0061136	regulation of proteasomal protein catabolic process	0	5.44800993399124	11315	29979/4193/10197/10273/3093/120892/7917/2932/11315/6880	PARK7	UBQLN1/MDM2/PSME3/STUB1/UBE2K/LRRK2/BAG6/GSK3B/PARK7/TAF9
GO:0006289	nucleotide-excision repair	0	6.09703372612759	7157	7157/7316/7334/23411/2071/1022/2965/5985/2068	TP53	TP53/UBC/UBE2N/SIRT1/ERCC3/CDK7/GTF2H1/RFC5/ERCC2
GO:0030512	negative regulation of transforming growth factor beta receptor signaling pathway	0	8.52102803738318		7316/4088/10273/23411/3309/7046/7048		UBC/SMAD3/STUB1/SIRT1/HSPA5/TGFBR1/TGFBR2
GO:1903845	negative regulation of cellular response to transforming growth factor beta stimulus	0	8.52102803738318		7316/4088/10273/23411/3309/7046/7048		UBC/SMAD3/STUB1/SIRT1/HSPA5/TGFBR1/TGFBR2
GO:0033120	positive regulation of RNA splicing	0	14.9820273184759	6434	3312/3303/27316/6434/6426	TRA2B	HSPA8/HSPA1A/RBMX/TRA2B/SRSF1
GO:0045732	positive regulation of protein catabolic process	0	4.10034431874078		7316/29979/1457/4193/10197/10273/120892/7917/2932/7324/7128/29116/1950		UBC/UBQLN1/CSNK2A1/MDM2/PSME3/STUB1/LRRK2/BAG6/GSK3B/UBE2E1/TNFAIP3/MYLIP/EGF
GO:0034644	cellular response to UV	0	8.38993529834651	7157	7157/4193/4609/23411/1111/581/578	TP53	TP53/MDM2/MYC/SIRT1/CHEK1/BAX/BAK1
GO:0000077	DNA damage checkpoint	0	5.22862698362918	7157	7157/7316/4193/10783/1386/1111/581/7158/4194/3014	TP53	TP53/UBC/MDM2/NEK6/ATF2/CHEK1/BAX/TP53BP1/MDM4/H2AFX
GO:0001938	positive regulation of endothelial cell proliferation	0	8.13948946854513	2475	3725/2475/23411/3164/7046/57521/253260	MTOR	JUN/MTOR/SIRT1/NR4A1/TGFBR1/RPTOR/RICTOR
GO:0032075	positive regulation of nuclease activity	0	22.2590120160214		3303/581/3309/578		HSPA1A/BAX/HSPA5/BAK1
GO:0006473	protein acetylation	0	4.68290689954548	11315/6622	10524/6885/1386/23411/7917/1111/8648/6622/11315/6880/7703	PARK7/SNCA	KAT5/MAP3K7/ATF2/SIRT1/BAG6/CHEK1/NCOA1/SNCA/PARK7/TAF9/PCGF2
GO:0018393	internal peptidyl-lysine acetylation	0	5.15937364609767	6622	10524/6885/1386/23411/7917/1111/8648/6622/6880/7703	SNCA	KAT5/MAP3K7/ATF2/SIRT1/BAG6/CHEK1/NCOA1/SNCA/TAF9/PCGF2
GO:2000108	positive regulation of leukocyte apoptotic process	0	13.9118825100134	7157/355	7157/23411/581/4067/355	TP53/FAS	TP53/SIRT1/BAX/LYN/FAS
GO:0001936	regulation of endothelial cell proliferation	0	6.70163802632901	2475	3725/2475/23411/6772/3164/7046/57521/253260	MTOR	JUN/MTOR/SIRT1/STAT1/NR4A1/TGFBR1/RPTOR/RICTOR
GO:0000075	cell cycle checkpoint	0	4.23021947815791	7157/598	7157/7316/1457/4193/10783/1386/598/1111/581/7158/4194/3014	TP53/BCL2L1	TP53/UBC/CSNK2A1/MDM2/NEK6/ATF2/BCL2L1/CHEK1/BAX/TP53BP1/MDM4/H2AFX
GO:0003203	endocardial cushion morphogenesis	0	13.4321624234612	6615	4193/6615/7046/7048/3516	SNAI1	MDM2/SNAI1/TGFBR1/TGFBR2/RBPJ
GO:0006294	nucleotide-excision repair, preincision complex assembly	0	13.4321624234612		7316/2071/1022/2965/2068		UBC/ERCC3/CDK7/GTF2H1/ERCC2
GO:1902235	regulation of endoplasmic reticulum stress-induced intrinsic apoptotic signaling pathway	0	13.4321624234612	11315	3303/120892/23411/10018/11315	PARK7	HSPA1A/LRRK2/SIRT1/BCL2L11/PARK7
GO:0000271	polysaccharide biosynthetic process	0	7.79065420560748	2475	7316/4790/2475/2932/9852/3667/1950	MTOR	UBC/NFKB1/MTOR/GSK3B/EPM2AIP1/IRS1/EGF
GO:0051101	regulation of DNA binding	0	6.42528181905771	7295/11315	3725/7295/65057/11315/602/22927/2068/1950	TXN/PARK7	JUN/TXN/ACD/PARK7/BCL3/HABP4/ERCC2/EGF
GO:0006475	internal protein amino acid acetylation	0	4.96220013096018	6622	10524/6885/1386/23411/7917/1111/8648/6622/6880/7703	SNCA	KAT5/MAP3K7/ATF2/SIRT1/BAG6/CHEK1/NCOA1/SNCA/TAF9/PCGF2
GO:0018394	peptidyl-lysine acetylation	0	4.96220013096018	6622	10524/6885/1386/23411/7917/1111/8648/6622/6880/7703	SNCA	KAT5/MAP3K7/ATF2/SIRT1/BAG6/CHEK1/NCOA1/SNCA/TAF9/PCGF2
GO:0031570	DNA integrity checkpoint	0	4.89978251924999	7157	7157/7316/4193/10783/1386/1111/581/7158/4194/3014	TP53	TP53/UBC/MDM2/NEK6/ATF2/CHEK1/BAX/TP53BP1/MDM4/H2AFX
GO:0006352	DNA-templated transcription, initiation	0	4.10034431874078	6256	3725/2099/2908/2071/3164/6257/6256/1022/2965/6880/3516/2068	RXRA	JUN/ESR1/NR3C1/ERCC3/NR4A1/RXRB/RXRA/CDK7/GTF2H1/TAF9/RBPJ/ERCC2
GO:0016570	histone modification	0	3.0872056292617	7157/6622/7443	7157/10524/6885/5599/1386/7334/23411/1111/8648/6622/7324/7319/6880/7443/6720/7703/51317	TP53/SNCA/VRK1	TP53/KAT5/MAP3K7/MAPK8/ATF2/UBE2N/SIRT1/CHEK1/NCOA1/SNCA/UBE2E1/UBE2A/TAF9/VRK1/SREBF1/PCGF2/PHF21A
GO:0035458	cellular response to interferon-beta	0	19.4766355140187		3093/6772/997/27429		UBE2K/STAT1/CDC34/HTRA2
GO:0016485	protein processing	0	4.01235409730857	331/841	4193/331/572/120892/329/2934/8772/841/27429/8996/578/4627	XIAP/CASP8	MDM2/XIAP/BAD/LRRK2/BIRC2/GSN/FADD/CASP8/HTRA2/NOL3/BAK1/MYH9
GO:0010955	negative regulation of protein processing	0	12.1728971962617	331	4193/331/120892/329/8996	XIAP	MDM2/XIAP/LRRK2/BIRC2/NOL3
GO:0070911	global genome nucleotide-excision repair	0	12.1728971962617		7316/7334/2071/2965/2068		UBC/UBE2N/ERCC3/GTF2H1/ERCC2
GO:1903318	negative regulation of protein maturation	0	12.1728971962617	331	4193/331/120892/329/8996	XIAP	MDM2/XIAP/LRRK2/BIRC2/NOL3
GO:0051100	negative regulation of binding	0	5.31180968564146	11315	3725/10273/5599/120892/2932/581/3309/11315/22927	PARK7	JUN/STUB1/MAPK8/LRRK2/GSK3B/BAX/HSPA5/PARK7/HABP4
GO:0003198	epithelial to mesenchymal transition involved in endocardial cushion formation	0	18.3309510720176	6615	6615/7046/7048/3516	SNAI1	SNAI1/TGFBR1/TGFBR2/RBPJ
GO:0070242	thymocyte apoptotic process	0	18.3309510720176	7157	7157/581/10018/578	TP53	TP53/BAX/BCL2L11/BAK1
GO:0018205	peptidyl-lysine modification	0	3.13981025918689	7157/11315/6622	7157/10524/4193/9063/6885/1386/23411/7917/1111/8648/6622/7158/11315/26168/6880/7703	TP53/PARK7/SNCA	TP53/KAT5/MDM2/PIAS2/MAP3K7/ATF2/SIRT1/BAG6/CHEK1/NCOA1/SNCA/TP53BP1/PARK7/SENP3/TAF9/PCGF2
GO:0071312	cellular response to alkaloid	0	11.8040215236477	598	4193/5970/572/4790/598	BCL2L1	MDM2/RELA/BAD/NFKB1/BCL2L1
GO:0031648	protein destabilization	0	11.456844420011	6622	4193/23411/6622/2934/29116	SNCA	MDM2/SIRT1/SNCA/GSN/MYLIP
GO:0032459	regulation of protein oligomerization	0	11.456844420011	7157/355	7157/637/581/10018/355	TP53/FAS	TP53/BID/BAX/BCL2L11/FAS
GO:0006360	transcription from RNA polymerase I promoter	0	8.49889549702634	2475	2475/2071/2064/1022/2965/2068	MTOR	MTOR/ERCC3/ERBB2/CDK7/GTF2H1/ERCC2
GO:0032091	negative regulation of protein binding	0	6.81682242990654	11315	10273/5599/120892/2932/581/3309/11315	PARK7	STUB1/MAPK8/LRRK2/GSK3B/BAX/HSPA5/PARK7
GO:0046620	regulation of organ growth	0	6.81682242990654	2475	2475/6789/10018/7046/7048/6788/3516	MTOR	MTOR/STK4/BCL2L11/TGFBR1/TGFBR2/STK3/RBPJ
GO:0070613	regulation of protein processing	0	6.81682242990654	331	4193/331/120892/329/2934/8996/4627	XIAP	MDM2/XIAP/LRRK2/BIRC2/GSN/NOL3/MYH9
[truncated: 549 more rows]

## Sheet: GO_groups
GO_group_description	number_of_GO_terms	Merged_GO_Term_descriptions	original_GO_Term_Ids	Merged_GO_Terms	Merged_Disease_Genes_fold_enrichment	Merged_S2B_candidates_fold_enrichment	GO_class	DG_entrez	S2B_candidate_entrez	DG_symbol	S2B_candidate_symbol
[truncated: 198 more rows]

[truncated: 4 more sheets: Disease_enrichment, Disease_associations, Cliques, Clusters]
